# Supplementary material for: Embryo-scale reverse genetics at single-cell resolution
Source: Nature. 2023 Nov 15;623(7988):782–91. doi: 10.1038/s41586-023-06720-2 (PMC10665197; doi:10.1038/s41586-023-06720-2)
Supplement: Supplementary file 3 — Differentially expressed genes for each perturbation and cell type. [file 41586_2023_6720_MOESM3_ESM.xlsx]

## Sheet: cdx4
gene_target	cell type	symbol	ensembl id	estimate	normalized_effect	std_err	p_value	q_value
cdx4	anterior migratory muscle	col7a1l	ENSDARG00000069692	0.954	1.27	0.144	0	0
cdx4	anterior migratory muscle	agrn	ENSDARG00000079388	0.397	0.567	0.067	0	0
cdx4	anterior migratory muscle	CR384099.1	ENSDARG00000089193	1.548	1.854	0.262	0	0
cdx4	anterior migratory muscle	hoxc3a	ENSDARG00000070339	-0.521	-0.737	0.099	0	0.005
cdx4	anterior migratory muscle	si:ch1073-268j14.1	ENSDARG00000099437	1.368	1.553	0.264	0	0.008
cdx4	anterior migratory muscle	ush1c	ENSDARG00000051876	1.829	1.738	0.361	0	0.012
cdx4	anterior migratory muscle	c4b	ENSDARG00000038424	2.434	2.727	0.481	0	0.013
cdx4	anterior migratory muscle	tanc2a	ENSDARG00000079097	0.329	0.468	0.065	0	0.014
cdx4	anterior migratory muscle	ntn1a	ENSDARG00000105112	0.445	0.635	0.089	0	0.019
cdx4	anterior migratory muscle	kcnq5a	ENSDARG00000069954	0.679	0.935	0.139	0	0.026
cdx4	anterior migratory muscle	SBNO2	ENSDARG00000016188	0.841	1.122	0.176	0	0.042
cdx4	basal cell	gnao1a	ENSDARG00000016676	0.939	1.257	0.098	0	0
cdx4	basal cell	ppp1r9ba	ENSDARG00000079366	0.998	1.271	0.104	0	0
cdx4	basal cell	slc25a38a	ENSDARG00000059805	1.321	1.339	0.143	0	0
cdx4	basal cell	opn5	ENSDARG00000070110	1.389	1.347	0.156	0	0
cdx4	basal cell	scaf11	ENSDARG00000045885	1.396	1.097	0.161	0	0
cdx4	basal cell	man1b1a	ENSDARG00000073792	1.355	1.62	0.159	0	0
cdx4	basal cell	atic	ENSDARG00000016706	1.137	1.561	0.136	0	0
cdx4	basal cell	zgc:113625	ENSDARG00000054160	1.314	1.369	0.159	0	0
cdx4	basal cell	CR381618.1	ENSDARG00000096887	-0.434	-0.619	0.054	0	0
cdx4	basal cell	si:ch211-196i2.1	ENSDARG00000007912	0.734	0.975	0.092	0	0
cdx4	basal cell	CR788236.1	ENSDARG00000094064	0.633	0.827	0.079	0	0
cdx4	basal cell	slc38a5a	ENSDARG00000009901	1.19	1.004	0.152	0	0
cdx4	basal cell	sema3gb	ENSDARG00000013607	1.189	1.162	0.153	0	0
cdx4	basal cell	serpinh1b	ENSDARG00000019949	-0.963	-1.356	0.124	0	0
cdx4	basal cell	taok3a	ENSDARG00000060751	1.156	1.329	0.15	0	0
cdx4	basal cell	cox16	ENSDARG00000039136	0.736	0.859	0.096	0	0
cdx4	basal cell	arid5b	ENSDARG00000037196	0.374	0.528	0.049	0	0
cdx4	basal cell	actb2	ENSDARG00000037870	0.238	0.342	0.031	0	0
cdx4	basal cell	zgc:172282	ENSDARG00000105059	1.1	1.091	0.144	0	0
cdx4	basal cell	camk2d1	ENSDARG00000043010	-0.416	-0.583	0.055	0	0
cdx4	basal cell	fn1b	ENSDARG00000006526	0.834	1.199	0.111	0	0
cdx4	basal cell	tnn	ENSDARG00000024829	-0.396	-0.566	0.054	0	0
cdx4	basal cell	c6	ENSDARG00000093052	1.437	1.446	0.197	0	0
cdx4	basal cell	akt2	ENSDARG00000011219	0.958	1.104	0.133	0	0
cdx4	basal cell	wnt9a	ENSDARG00000063437	-0.454	-0.643	0.064	0	0
cdx4	basal cell	cldn7b	ENSDARG00000014047	0.572	0.765	0.08	0	0
cdx4	basal cell	unc5a	ENSDARG00000099034	-0.573	-0.783	0.081	0	0
cdx4	basal cell	prkg1a	ENSDARG00000020656	0.76	1.009	0.107	0	0
cdx4	basal cell	parp12a	ENSDARG00000042496	1.269	1.079	0.179	0	0
cdx4	basal cell	BX248097.3	ENSDARG00000117467	1.884	1.159	0.272	0	0
cdx4	basal cell	smyd2b	ENSDARG00000005629	1.304	0.915	0.189	0	0
cdx4	basal cell	plcl2	ENSDARG00000098826	0.884	0.864	0.129	0	0
cdx4	basal cell	igfbp5b	ENSDARG00000025348	0.549	0.752	0.08	0	0
cdx4	basal cell	ftr12	ENSDARG00000074118	1.267	0.912	0.186	0	0
cdx4	basal cell	zgc:158785	ENSDARG00000062959	2.635	0.968	0.388	0	0
cdx4	basal cell	snorc	ENSDARG00000092383	1.765	0.828	0.263	0	0
cdx4	basal cell	cds1	ENSDARG00000019549	1.781	0.932	0.266	0	0
cdx4	basal cell	pdgfd	ENSDARG00000077677	-0.647	-0.789	0.097	0	0
cdx4	basal cell	itpr1b	ENSDARG00000074149	1.627	0.893	0.246	0	0
cdx4	basal cell	gabbr2	ENSDARG00000061042	0.717	0.991	0.109	0	0
cdx4	basal cell	emd	ENSDARG00000095774	0.789	0.99	0.12	0	0
cdx4	basal cell	klhl4	ENSDARG00000016531	1.146	1.552	0.177	0	0
cdx4	basal cell	ATE1	ENSDARG00000103813	0.519	0.674	0.081	0	0
cdx4	basal cell	ttc26	ENSDARG00000012039	1.61	0.834	0.251	0	0
cdx4	basal cell	si:ch211-218g4.2	ENSDARG00000078145	0.523	0.639	0.082	0	0
cdx4	basal cell	vipas39	ENSDARG00000103690	1.325	0.99	0.207	0	0
cdx4	basal cell	BX901883.5	ENSDARG00000097948	1.253	1.3	0.196	0	0
cdx4	basal cell	ncor2	ENSDARG00000000966	0.47	0.647	0.074	0	0
cdx4	basal cell	itgb1b	ENSDARG00000104484	0.633	0.81	0.099	0	0
cdx4	basal cell	kaznb	ENSDARG00000006601	0.574	0.765	0.09	0	0
cdx4	basal cell	foxo1b	ENSDARG00000061549	-0.457	-0.636	0.072	0	0
cdx4	basal cell	adss1	ENSDARG00000099517	1.227	1.232	0.195	0	0
cdx4	basal cell	cxcl14	ENSDARG00000056627	-0.724	-0.946	0.116	0	0
cdx4	basal cell	aff2	ENSDARG00000052242	0.497	0.703	0.079	0	0
cdx4	basal cell	CU855758.1	ENSDARG00000097294	2.021	0.55	0.326	0	0
cdx4	basal cell	taok1b	ENSDARG00000098304	0.604	0.727	0.097	0	0
cdx4	basal cell	slc4a10a	ENSDARG00000063133	1.22	0.799	0.197	0	0
cdx4	basal cell	ahr1b	ENSDARG00000023537	1.267	1.068	0.206	0	0
cdx4	basal cell	mtnr1al	ENSDARG00000012057	1.414	0.958	0.231	0	0
cdx4	basal cell	klhl29	ENSDARG00000087688	1.128	1.431	0.186	0	0.001
cdx4	basal cell	papss2b	ENSDARG00000056600	-0.622	-0.74	0.103	0	0.001
cdx4	basal cell	CU468826.1	ENSDARG00000095042	1.442	1.461	0.238	0	0.001
cdx4	basal cell	phactr1	ENSDARG00000023916	0.846	0.863	0.14	0	0.001
cdx4	basal cell	plch2a	ENSDARG00000059960	0.704	0.962	0.117	0	0.001
cdx4	basal cell	matn4	ENSDARG00000015947	-0.4	-0.569	0.066	0	0.001
cdx4	basal cell	lmx1bb	ENSDARG00000068365	-0.558	-0.787	0.093	0	0.001
cdx4	basal cell	tbc1d2b	ENSDARG00000061986	-1.086	-0.998	0.182	0	0.001
cdx4	basal cell	CABZ01044281.1	ENSDARG00000115956	-0.638	-0.761	0.107	0	0.001
cdx4	basal cell	rin3	ENSDARG00000077618	1.617	0.945	0.272	0	0.001
cdx4	basal cell	akap10	ENSDARG00000059549	1.555	1.5	0.262	0	0.001
cdx4	basal cell	LO018680.1	ENSDARG00000115208	1.482	0.726	0.25	0	0.001
cdx4	basal cell	CU929259.1	ENSDARG00000101687	0.396	0.513	0.067	0	0.001
cdx4	basal cell	col12a1a	ENSDARG00000078322	0.265	0.38	0.045	0	0.001
cdx4	basal cell	bcar3	ENSDARG00000016981	-0.512	-0.703	0.087	0	0.001
cdx4	basal cell	si:dkey-182g1.2	ENSDARG00000052680	0.706	0.727	0.121	0	0.001
cdx4	basal cell	c7a	ENSDARG00000042172	0.776	0.926	0.134	0	0.002
cdx4	basal cell	hcrtr2	ENSDARG00000023722	1.709	0.771	0.296	0	0.002
cdx4	basal cell	si:dkey-234i14.2	ENSDARG00000097652	1.258	0.641	0.219	0	0.002
cdx4	basal cell	sc:d0202	ENSDARG00000095312	1.058	1.089	0.184	0	0.002
cdx4	basal cell	p3h4	ENSDARG00000104089	-0.595	-0.809	0.104	0	0.002
cdx4	basal cell	si:dkey-31j3.11	ENSDARG00000103615	1.139	1.026	0.199	0	0.002
cdx4	basal cell	ms4a17a.11	ENSDARG00000094809	1.407	0.827	0.247	0	0.003
cdx4	basal cell	atp11a	ENSDARG00000008413	0.489	0.655	0.086	0	0.003
cdx4	basal cell	phldb2a	ENSDARG00000079889	1.536	1.235	0.273	0	0.004
cdx4	basal cell	slc25a15a	ENSDARG00000063539	2.441	0.989	0.434	0	0.004
cdx4	basal cell	gatad2b	ENSDARG00000005834	0.971	0.787	0.173	0	0.004
cdx4	basal cell	si:dkey-37g12.1	ENSDARG00000060264	1.361	0.669	0.243	0	0.004
cdx4	basal cell	acta2	ENSDARG00000045180	1.046	1.098	0.187	0	0.004
cdx4	basal cell	BX936318.1	ENSDARG00000095276	1.704	0.925	0.304	0	0.004
cdx4	basal cell	nek2	ENSDARG00000005619	2.573	0.603	0.461	0	0.004
cdx4	basal cell	si:dkey-100n23.3	ENSDARG00000062148	0.829	0.754	0.149	0	0.004
cdx4	basal cell	capza1a	ENSDARG00000034240	-0.337	-0.443	0.061	0	0.005
cdx4	basal cell	CR936378.1	ENSDARG00000098022	1.113	0.632	0.201	0	0.005
cdx4	basal cell	slc1a3a	ENSDARG00000104431	-0.655	-0.798	0.118	0	0.005
cdx4	basal cell	npr3	ENSDARG00000035253	-0.726	-0.823	0.131	0	0.005
cdx4	basal cell	ubap1la	ENSDARG00000089217	1.422	0.592	0.259	0	0.006
cdx4	basal cell	CABZ01054965.1	ENSDARG00000090844	0.823	0.581	0.15	0	0.006
cdx4	basal cell	col5a3a	ENSDARG00000098294	-0.337	-0.475	0.061	0	0.006
cdx4	basal cell	stat1b	ENSDARG00000076182	1.746	0.654	0.319	0	0.007
cdx4	basal cell	myo1cb	ENSDARG00000061579	-0.323	-0.45	0.059	0	0.007
cdx4	basal cell	tmeff2a	ENSDARG00000051824	0.582	0.724	0.107	0	0.008
cdx4	basal cell	ankmy1	ENSDARG00000062702	1.157	1.091	0.214	0	0.009
cdx4	basal cell	pdzd3a	ENSDARG00000040568	2.576	0.527	0.477	0	0.009
cdx4	basal cell	plxnb3	ENSDARG00000032990	0.705	0.889	0.131	0	0.009
cdx4	basal cell	wu:fj05g07	ENSDARG00000061481	1.736	0.744	0.323	0	0.01
cdx4	basal cell	fkbp5	ENSDARG00000028396	2.693	0.594	0.502	0	0.01
cdx4	basal cell	CU639468.1	ENSDARG00000093851	0.531	0.648	0.099	0	0.011
cdx4	basal cell	tmem119a	ENSDARG00000095259	1.216	0.68	0.227	0	0.011
cdx4	basal cell	pkp3a	ENSDARG00000051861	-0.445	-0.621	0.083	0	0.011
cdx4	basal cell	si:ch211-274k16.2	ENSDARG00000093862	2.183	0.598	0.409	0	0.011
cdx4	basal cell	trim16	ENSDARG00000010673	0.593	0.739	0.111	0	0.011
cdx4	basal cell	rad9b	ENSDARG00000075632	1.39	0.907	0.261	0	0.012
cdx4	basal cell	capn8	ENSDARG00000055715	0.58	0.718	0.109	0	0.012
cdx4	basal cell	si:dkey-81l17.6	ENSDARG00000097322	1.068	0.787	0.201	0	0.013
cdx4	basal cell	chsy1	ENSDARG00000079027	0.445	0.615	0.084	0	0.013
cdx4	basal cell	col4a4	ENSDARG00000002831	-0.589	-0.749	0.111	0	0.013
cdx4	basal cell	siva1	ENSDARG00000114552	2.414	0.729	0.456	0	0.014
cdx4	basal cell	dusp2	ENSDARG00000098108	-1.059	-1.095	0.2	0	0.014
cdx4	basal cell	mroh1	ENSDARG00000016573	0.633	0.752	0.12	0	0.014
cdx4	basal cell	kcnn4	ENSDARG00000086091	0.585	0.716	0.111	0	0.014
cdx4	basal cell	fhl3b	ENSDARG00000104315	0.942	0.756	0.178	0	0.014
cdx4	basal cell	mybpha	ENSDARG00000058799	1.467	0.514	0.278	0	0.015
cdx4	basal cell	plxna1a	ENSDARG00000105452	-0.297	-0.417	0.056	0	0.016
cdx4	basal cell	anxa1a	ENSDARG00000026726	0.525	0.663	0.1	0	0.017
cdx4	basal cell	cldni	ENSDARG00000054616	0.176	0.251	0.034	0	0.017
cdx4	basal cell	bcl11aa	ENSDARG00000061352	-0.353	-0.484	0.068	0	0.018
cdx4	basal cell	rc3h2	ENSDARG00000063050	0.82	0.795	0.157	0	0.018
cdx4	basal cell	sgip1a	ENSDARG00000097897	-0.717	-0.881	0.138	0	0.019
cdx4	basal cell	sptssa	ENSDARG00000071203	0.838	0.668	0.161	0	0.019
cdx4	basal cell	nrg2a	ENSDARG00000077818	0.274	0.387	0.053	0	0.021
cdx4	basal cell	bcl2l11	ENSDARG00000079144	0.659	0.839	0.128	0	0.025
cdx4	basal cell	notch1a	ENSDARG00000103554	0.612	0.826	0.119	0	0.026
cdx4	basal cell	BX279525.1	ENSDARG00000109525	1.187	0.581	0.231	0	0.026
cdx4	basal cell	CR792439.1	ENSDARG00000097853	1.499	0.828	0.292	0	0.026
cdx4	basal cell	zgc:194330	ENSDARG00000061432	2.761	0.58	0.54	0	0.027
cdx4	basal cell	mdka	ENSDARG00000036036	0.477	0.653	0.093	0	0.028
cdx4	basal cell	prss35	ENSDARG00000100691	-0.842	-0.898	0.165	0	0.03
cdx4	basal cell	AL928977.1	ENSDARG00000094655	1.548	0.788	0.304	0	0.03
cdx4	basal cell	iqce	ENSDARG00000089930	1.396	0.488	0.274	0	0.031
cdx4	basal cell	si:ch211-226m16.3	ENSDARG00000026864	1.201	0.605	0.236	0	0.032
cdx4	basal cell	pim3	ENSDARG00000055129	1.068	0.669	0.21	0	0.032
cdx4	basal cell	rab11al	ENSDARG00000014340	-0.69	-0.782	0.136	0	0.035
cdx4	basal cell	rasl10a	ENSDARG00000062314	2.594	0.676	0.513	0	0.035
cdx4	basal cell	btg2	ENSDARG00000020298	-0.348	-0.489	0.069	0	0.036
cdx4	basal cell	maip1	ENSDARG00000069671	1.273	0.557	0.252	0	0.036
cdx4	basal cell	lamb4	ENSDARG00000039133	-0.284	-0.4	0.056	0	0.037
cdx4	basal cell	gpr184	ENSDARG00000102912	1.296	0.897	0.257	0	0.038
cdx4	basal cell	sema3c	ENSDARG00000034300	-0.734	-0.84	0.146	0	0.039
cdx4	basal cell	trim3a	ENSDARG00000063711	1.317	1.12	0.262	0	0.04
cdx4	basal cell	itga5	ENSDARG00000006353	0.496	0.659	0.099	0	0.041
cdx4	basal cell	slc9a5	ENSDARG00000078560	2.085	0.775	0.416	0	0.042
cdx4	basal cell	ppp2r5b	ENSDARG00000054931	0.869	1.102	0.174	0	0.044
cdx4	basal cell	hspa5	ENSDARG00000103846	-0.593	-0.758	0.119	0	0.045
cdx4	basal cell	hfm1	ENSDARG00000104288	1.261	0.749	0.253	0	0.045
cdx4	basal cell	zgc:91849	ENSDARG00000104716	0.866	0.833	0.174	0	0.046
cdx4	basal cell	aipl2	ENSDARG00000098164	1.138	0.679	0.229	0	0.047
cdx4	basal cell	ccn2a	ENSDARG00000042934	-0.988	-1.307	0.199	0	0.049
cdx4	basal cell	zmp:0000001088	ENSDARG00000116457	1.836	0.416	0.37	0	0.049
cdx4	basal cell	abca12	ENSDARG00000074749	1.129	0.986	0.227	0	0.049
cdx4	basal cell	thap11	ENSDARG00000036055	2.704	0.289	0.544	0	0.049
cdx4	basal cell	vps13a	ENSDARG00000039225	0.279	0.381	0.056	0	0.05
cdx4	connective tissue-meninges-dermal FB	ppp1r9ba	ENSDARG00000079366	1.407	1.732	0.133	0	0
cdx4	connective tissue-meninges-dermal FB	gabbr2	ENSDARG00000061042	1.428	1.654	0.152	0	0
cdx4	connective tissue-meninges-dermal FB	igfbp1a	ENSDARG00000099351	1.623	1.964	0.188	0	0
cdx4	connective tissue-meninges-dermal FB	si:dkey-31j3.11	ENSDARG00000103615	1.695	1.567	0.233	0	0
cdx4	connective tissue-meninges-dermal FB	CR381544.1	ENSDARG00000088187	1.264	1.314	0.175	0	0
cdx4	connective tissue-meninges-dermal FB	klhl4	ENSDARG00000016531	1.345	1.723	0.188	0	0
cdx4	connective tissue-meninges-dermal FB	efna2a	ENSDARG00000031372	0.888	1.134	0.131	0	0
cdx4	connective tissue-meninges-dermal FB	CR318600.3	ENSDARG00000105780	2.806	1.095	0.419	0	0
cdx4	connective tissue-meninges-dermal FB	rad9b	ENSDARG00000075632	2.437	1.12	0.369	0	0
cdx4	connective tissue-meninges-dermal FB	BX936308.1	ENSDARG00000081299	1.438	1.715	0.228	0	0
cdx4	connective tissue-meninges-dermal FB	sorcs3b	ENSDARG00000077349	1.64	1.35	0.26	0	0
cdx4	connective tissue-meninges-dermal FB	si:dkey-81j8.6	ENSDARG00000088831	2.024	1.239	0.323	0	0
cdx4	connective tissue-meninges-dermal FB	slc6a2	ENSDARG00000016141	2.536	1.065	0.405	0	0
cdx4	connective tissue-meninges-dermal FB	ank1a	ENSDARG00000059093	1.168	1.269	0.195	0	0
cdx4	connective tissue-meninges-dermal FB	zcchc24	ENSDARG00000078026	0.947	1.073	0.163	0	0.001
cdx4	connective tissue-meninges-dermal FB	myo5b	ENSDARG00000062003	1.224	1.2	0.213	0	0.001
cdx4	connective tissue-meninges-dermal FB	c6	ENSDARG00000093052	1.271	1.198	0.223	0	0.001
cdx4	connective tissue-meninges-dermal FB	ms4a17a.4	ENSDARG00000014024	2.466	1.36	0.443	0	0.002
cdx4	connective tissue-meninges-dermal FB	zgc:173742	ENSDARG00000004529	1.785	0.995	0.323	0	0.003
cdx4	connective tissue-meninges-dermal FB	elp2	ENSDARG00000017199	0.994	0.976	0.181	0	0.003
cdx4	connective tissue-meninges-dermal FB	notch1a	ENSDARG00000103554	0.821	1.112	0.15	0	0.004
cdx4	connective tissue-meninges-dermal FB	ntn1a	ENSDARG00000105112	0.795	1.001	0.146	0	0.004
cdx4	connective tissue-meninges-dermal FB	acvr1ba	ENSDARG00000018968	1.07	0.959	0.196	0	0.004
cdx4	connective tissue-meninges-dermal FB	timm44	ENSDARG00000104771	1.886	0.738	0.354	0	0.007
cdx4	connective tissue-meninges-dermal FB	mtnr1al	ENSDARG00000012057	2.561	0.786	0.484	0	0.008
cdx4	connective tissue-meninges-dermal FB	ampd2b	ENSDARG00000029952	1.71	0.868	0.325	0	0.009
cdx4	connective tissue-meninges-dermal FB	lmx1ba	ENSDARG00000104815	0.639	0.885	0.123	0	0.013
cdx4	connective tissue-meninges-dermal FB	itm2ba	ENSDARG00000007098	0.592	0.721	0.116	0	0.017
cdx4	connective tissue-meninges-dermal FB	sfrp1a	ENSDARG00000035521	1.587	1.108	0.311	0	0.017
cdx4	connective tissue-meninges-dermal FB	ms4a17a.7	ENSDARG00000043796	1.686	0.765	0.332	0	0.019
cdx4	connective tissue-meninges-dermal FB	ccdc6b	ENSDARG00000017595	1.093	0.897	0.216	0	0.021
cdx4	connective tissue-meninges-dermal FB	rcc1	ENSDARG00000037158	1.815	0.767	0.368	0	0.035
cdx4	connective tissue-meninges-dermal FB	zgc:152977	ENSDARG00000077178	1.474	0.93	0.299	0	0.035
cdx4	connective tissue-meninges-dermal FB	cul2	ENSDARG00000013965	0.893	0.862	0.183	0	0.045
cdx4	connective tissue-meninges-dermal FB	atp11a	ENSDARG00000008413	0.425	0.57	0.087	0	0.046
cdx4	connective tissue-meninges-dermal FB	si:ch211-207d6.2	ENSDARG00000031658	0.679	0.791	0.14	0	0.048
cdx4	connective tissue-meninges-dermal FB	slco2b1	ENSDARG00000054609	1.514	1.083	0.312	0	0.049
cdx4	connective tissue-meninges-dermal FB	BX247868.1	ENSDARG00000095301	1.192	1.006	0.246	0	0.049
cdx4	contains head vasculature?	pacsin3	ENSDARG00000099339	0.95	1.247	0.157	0	0
cdx4	contains head vasculature?	carf	ENSDARG00000019950	2.774	1.697	0.549	0	0.009
cdx4	cranial muscle (early)	BX901883.5	ENSDARG00000097948	2.584	2.247	0.397	0	0
cdx4	cranial muscle (early)	zgc:113625	ENSDARG00000054160	1.29	1.673	0.226	0	0.001
cdx4	cranial muscle (early)	prr12a	ENSDARG00000074229	1.59	1.802	0.287	0	0.002
cdx4	cranial muscle (early)	prx	ENSDARG00000017246	1.912	2.049	0.35	0	0.003
cdx4	cranial muscle (early)	ntn5	ENSDARG00000036422	2.805	1.342	0.538	0	0.007
cdx4	cranial muscle (early)	yjefn3	ENSDARG00000061692	1.675	1.818	0.329	0	0.011
cdx4	cranial muscle (early)	kcnq2a	ENSDARG00000075307	0.92	1.256	0.184	0	0.016
cdx4	cranial muscle (early)	nsfb	ENSDARG00000038991	1.588	1.257	0.325	0	0.025
cdx4	cranial muscle (early)	ehhadh	ENSDARG00000070029	1.565	1.54	0.325	0	0.032
cdx4	cranial muscle (early)	slco2a1	ENSDARG00000061896	2.237	1.877	0.475	0	0.049
cdx4	cranial muscle (mid)	ccsapa	ENSDARG00000025325	3.139	3.023	0.686	0	0.035
cdx4	cranial muscle (non-somitic, fast-twitch)	thbs1b	ENSDARG00000010785	1.031	1.373	0.186	0	0.001
cdx4	cranial muscle (non-somitic, fast-twitch)	fn1b	ENSDARG00000006526	1.138	1.626	0.215	0	0.003
cdx4	cranial muscle (non-somitic, fast-twitch)	pdzrn3b	ENSDARG00000073869	0.798	1.122	0.151	0	0.003
cdx4	cranial muscle (non-somitic, fast-twitch)	BX936308.1	ENSDARG00000081299	1.234	1.53	0.244	0	0.008
cdx4	cranial muscle (non-somitic, fast-twitch)	heca	ENSDARG00000042877	1.327	1.351	0.286	0	0.046
cdx4	cranial muscle (progenitor)	wt1a	ENSDARG00000031420	1.912	1.986	0.268	0	0
cdx4	cranial muscle (progenitor)	smoc2	ENSDARG00000088157	0.946	1.262	0.166	0	0.001
cdx4	cranial muscle (progenitor)	vps54	ENSDARG00000102960	3.455	1.652	0.676	0	0.008
cdx4	cranial muscle (progenitor)	meis1a	ENSDARG00000002937	0.663	0.923	0.13	0	0.008
cdx4	cranial muscle (progenitor)	lmo2	ENSDARG00000095019	1.898	1.496	0.404	0	0.042
cdx4	cranial muscle (progenitor)	med4	ENSDARG00000041503	2.211	1.413	0.473	0	0.047
cdx4	cranial muscle (progenitor)	asxl2	ENSDARG00000076501	2.373	1.645	0.509	0	0.048
cdx4	differentiating neuron (hindbrain)	slc7a7	ENSDARG00000055226	1.233	1.598	0.142	0	0
cdx4	differentiating neuron (hindbrain)	BX276098.1	ENSDARG00000117290	1.598	1.87	0.201	0	0
cdx4	differentiating neuron (hindbrain)	iqch	ENSDARG00000015476	2.08	2.18	0.263	0	0
cdx4	differentiating neuron (hindbrain)	klhl23	ENSDARG00000078475	1.824	1.993	0.239	0	0
cdx4	differentiating neuron (hindbrain)	zgc:91890	ENSDARG00000018980	2.356	1.617	0.313	0	0
cdx4	differentiating neuron (hindbrain)	mlnl	ENSDARG00000092916	2.974	1.956	0.396	0	0
cdx4	differentiating neuron (hindbrain)	AL928977.1	ENSDARG00000094655	2.321	1.69	0.331	0	0
cdx4	differentiating neuron (hindbrain)	ncam2	ENSDARG00000017466	0.857	1.149	0.126	0	0
cdx4	differentiating neuron (hindbrain)	cuedc1a	ENSDARG00000068716	1.428	1.599	0.22	0	0
cdx4	differentiating neuron (hindbrain)	CR376783.1	ENSDARG00000074235	2.184	2.201	0.344	0	0
cdx4	differentiating neuron (hindbrain)	nvl	ENSDARG00000025605	0.883	1.094	0.148	0	0
cdx4	differentiating neuron (hindbrain)	LO017877.2	ENSDARG00000116433	1.881	1.437	0.325	0	0
cdx4	differentiating neuron (hindbrain)	kcnh6a	ENSDARG00000001803	1.592	1.452	0.276	0	0.001
cdx4	differentiating neuron (hindbrain)	rhobtb2b	ENSDARG00000089340	2.427	1.852	0.423	0	0.001
cdx4	differentiating neuron (hindbrain)	si:ch73-252p3.1	ENSDARG00000099522	1.309	1.276	0.242	0	0.002
cdx4	differentiating neuron (hindbrain)	spon2a	ENSDARG00000025465	3.778	2.204	0.698	0	0.002
cdx4	differentiating neuron (hindbrain)	gatad2ab	ENSDARG00000006192	0.496	0.694	0.092	0	0.003
cdx4	differentiating neuron (hindbrain)	mthfd1b	ENSDARG00000040492	0.884	1.108	0.167	0	0.004
cdx4	differentiating neuron (hindbrain)	zgc:73226	ENSDARG00000023759	2.042	1.765	0.403	0	0.01
cdx4	differentiating neuron (hindbrain)	drp2	ENSDARG00000101419	1.324	1.381	0.262	0	0.011
cdx4	differentiating neuron (hindbrain)	arhgef3l	ENSDARG00000037554	1.319	1.036	0.263	0	0.012
cdx4	differentiating neuron (hindbrain)	fer1l4	ENSDARG00000076952	1.032	1.177	0.207	0	0.015
cdx4	differentiating neuron (hindbrain)	nat8l	ENSDARG00000077256	0.538	0.744	0.11	0	0.02
cdx4	differentiating neuron (hindbrain)	cd63	ENSDARG00000025147	1.388	1.409	0.286	0	0.024
cdx4	differentiating neuron (hindbrain)	lta4h	ENSDARG00000006029	1.277	0.939	0.266	0	0.03
cdx4	differentiating neuron (hindbrain)	wu:fc63a07	ENSDARG00000094469	1.131	1.101	0.237	0	0.035
cdx4	differentiating neuron (hindbrain)	ankrd13d	ENSDARG00000098140	1.831	1.393	0.388	0	0.042
cdx4	differentiating neuron (hindbrain)	sgsm2	ENSDARG00000063307	1.085	1.256	0.231	0	0.047
cdx4	differentiating neuron (hindbrain)	lin28b	ENSDARG00000052511	0.505	0.697	0.108	0	0.047
cdx4	differentiating neuron 1	iqch	ENSDARG00000015476	2.499	3.017	0.256	0	0
cdx4	differentiating neuron 1	PCMTD2	ENSDARG00000104883	1.705	1.871	0.261	0	0
cdx4	differentiating neuron 1	atp1b3b	ENSDARG00000042837	1.141	1.487	0.183	0	0
cdx4	differentiating neuron 1	BX276098.1	ENSDARG00000117290	1.588	1.764	0.258	0	0
cdx4	differentiating neuron 1	gatad2ab	ENSDARG00000006192	0.616	0.861	0.109	0	0.001
cdx4	differentiating neuron 1	zgc:73226	ENSDARG00000023759	1.52	1.689	0.27	0	0.001
cdx4	differentiating neuron 1	cuedc1a	ENSDARG00000068716	1.187	1.51	0.212	0	0.001
cdx4	differentiating neuron 1	CR376783.1	ENSDARG00000074235	2.43	2.516	0.451	0	0.002
cdx4	differentiating neuron 1	zswim7	ENSDARG00000067608	2.419	1.767	0.459	0	0.004
cdx4	differentiating neuron 1	spon2a	ENSDARG00000025465	3.132	2.322	0.596	0	0.004
cdx4	differentiating neuron 1	dhx37	ENSDARG00000062612	1.462	1.483	0.299	0	0.018
cdx4	differentiating neuron 1	nabp1a	ENSDARG00000004692	0.682	0.916	0.139	0	0.018
cdx4	differentiating neuron 1	prom2	ENSDARG00000039406	1.693	1.334	0.347	0	0.019
cdx4	differentiating neuron 1	nat8l	ENSDARG00000077256	0.774	1.027	0.159	0	0.021
cdx4	differentiating neuron 1	si:ch73-29c22.1	ENSDARG00000090948	1.998	1.774	0.415	0	0.025
cdx4	differentiating neuron 1	fkbp8	ENSDARG00000001734	0.877	1.067	0.188	0	0.046
cdx4	differentiating neuron 2	cuedc1a	ENSDARG00000068716	1.487	1.9	0.27	0	0.001
cdx4	differentiating neuron 2	atp1b3b	ENSDARG00000042837	1.354	1.729	0.252	0	0.001
cdx4	differentiating neuron 2	veph1	ENSDARG00000031095	1.458	1.826	0.29	0	0.005
cdx4	differentiating neuron 2	arl6ip6	ENSDARG00000071013	2.394	2.341	0.475	0	0.005
cdx4	differentiating neuron 2	fam117bb	ENSDARG00000009839	1.256	1.593	0.26	0	0.01
cdx4	differentiating neuron 2	mlnl	ENSDARG00000092916	1.794	1.932	0.372	0	0.011
cdx4	differentiating neuron 2	cspg5a	ENSDARG00000069981	1.421	1.737	0.298	0	0.014
cdx4	differentiating neuron 2	pfkla	ENSDARG00000060504	1.139	1.46	0.241	0	0.016
cdx4	differentiating neuron 2	psmd9	ENSDARG00000006300	2.081	1.7	0.466	0	0.045
cdx4	endothelium (dorsal aorta)	BX276098.1	ENSDARG00000117290	1.303	1.684	0.184	0	0
cdx4	endothelium (dorsal aorta)	BX901883.5	ENSDARG00000097948	2.315	1.664	0.358	0	0
cdx4	endothelium (dorsal aorta)	nags	ENSDARG00000077193	2.254	1.468	0.357	0	0
cdx4	endothelium (dorsal aorta)	slc43a2a	ENSDARG00000036848	1.329	1.224	0.223	0	0
cdx4	endothelium (dorsal aorta)	specc1	ENSDARG00000029480	0.833	1.092	0.146	0	0.001
cdx4	endothelium (dorsal aorta)	ctsba	ENSDARG00000055120	1.318	1.118	0.235	0	0.001
cdx4	endothelium (dorsal aorta)	cyb5r4	ENSDARG00000020898	1.638	1.732	0.298	0	0.002
cdx4	endothelium (dorsal aorta)	vipas39	ENSDARG00000103690	1.211	1.233	0.234	0	0.006
cdx4	endothelium (dorsal aorta)	ubald1b	ENSDARG00000020976	1.557	1.396	0.306	0	0.009
cdx4	endothelium (dorsal aorta)	slco2a1	ENSDARG00000061896	1.449	1.055	0.293	0	0.016
cdx4	endothelium (dorsal aorta)	flncb	ENSDARG00000018820	1.295	1.346	0.262	0	0.016
cdx4	endothelium (dorsal aorta)	zgc:113625	ENSDARG00000054160	0.996	1.181	0.202	0	0.017
cdx4	endothelium (dorsal aorta)	timp2b	ENSDARG00000075261	0.873	1.199	0.184	0	0.037
cdx4	endothelium (dorsal aorta)	junba	ENSDARG00000074378	1.475	1.467	0.313	0	0.042
cdx4	endothelium (dorsal aorta)	si:ch211-262i1.3	ENSDARG00000104047	0.993	0.96	0.213	0	0.049
cdx4	endothelium (f8+, clic2+)	vcana	ENSDARG00000103515	1.921	2.549	0.43	0	0.029
cdx4	endothelium (vein + early artery)	ift140	ENSDARG00000031886	1.011	1.095	0.209	0	0.034
cdx4	endothelium (vein + early artery)	si:ch211-244o22.2	ENSDARG00000068759	1.158	1.246	0.241	0	0.038
cdx4	eye, optic cup	spon2a	ENSDARG00000025465	2.308	0.936	0.377	0	0
cdx4	eye, optic cup	kirrel1b	ENSDARG00000056998	1.18	1.223	0.206	0	0.001
cdx4	eye, optic cup	si:dkey-32e23.4	ENSDARG00000063159	2.387	0.973	0.438	0	0.003
cdx4	eye, optic cup	klhl23	ENSDARG00000078475	1.901	1.991	0.349	0	0.003
cdx4	eye, optic cup	efna3a	ENSDARG00000014675	1.354	1.075	0.256	0	0.007
cdx4	eye, optic cup	si:ch211-278j3.3	ENSDARG00000020284	1.81	0.82	0.372	0	0.039
cdx4	fast-committed myocyte	smoc1	ENSDARG00000088255	0.989	1.28	0.145	0	0
cdx4	fast-committed myocyte	tcf7l1a	ENSDARG00000038159	0.797	1.067	0.122	0	0
cdx4	fast-committed myocyte	adarb1a	ENSDARG00000041609	1.931	1.921	0.298	0	0
cdx4	fast-committed myocyte	gpm6ba	ENSDARG00000005739	1.565	1.666	0.247	0	0
cdx4	fast-committed myocyte	si:ch1073-268j14.1	ENSDARG00000099437	0.529	0.754	0.085	0	0
cdx4	fast-committed myocyte	ttyh1	ENSDARG00000076804	1.457	1.189	0.241	0	0
cdx4	fast-committed myocyte	stt3b	ENSDARG00000001890	0.691	0.94	0.115	0	0
cdx4	fast-committed myocyte	lrig1	ENSDARG00000075625	0.44	0.62	0.073	0	0
cdx4	fast-committed myocyte	pde7a	ENSDARG00000045305	0.959	1.176	0.162	0	0.001
cdx4	fast-committed myocyte	dnah11	ENSDARG00000094282	1.79	1.145	0.306	0	0.001
cdx4	fast-committed myocyte	tlk1b	ENSDARG00000100715	1.397	1.295	0.243	0	0.001
cdx4	fast-committed myocyte	si:dkey-261h17.1	ENSDARG00000095268	1.061	1.12	0.185	0	0.001
cdx4	fast-committed myocyte	lin28b	ENSDARG00000052511	0.724	0.931	0.128	0	0.002
cdx4	fast-committed myocyte	foxp1b	ENSDARG00000014181	0.517	0.721	0.092	0	0.002
cdx4	fast-committed myocyte	sox13	ENSDARG00000030297	0.913	1.146	0.165	0	0.003
cdx4	fast-committed myocyte	gga3a	ENSDARG00000103667	1.749	1.093	0.317	0	0.003
cdx4	fast-committed myocyte	cacna1ha	ENSDARG00000060496	1.547	1.522	0.283	0	0.004
cdx4	fast-committed myocyte	sesn3	ENSDARG00000015822	0.798	1.008	0.147	0	0.005
cdx4	fast-committed myocyte	pcyox1l	ENSDARG00000069003	2.044	0.846	0.38	0	0.006
cdx4	fast-committed myocyte	spata20	ENSDARG00000013880	2.117	1.237	0.398	0	0.008
cdx4	fast-committed myocyte	ntng2b	ENSDARG00000087100	1.801	1.343	0.343	0	0.01
cdx4	fast-committed myocyte	foxo3b	ENSDARG00000042904	0.736	1.002	0.141	0	0.011
cdx4	fast-committed myocyte	ahi1	ENSDARG00000044056	1.47	1.036	0.282	0	0.012
cdx4	fast-committed myocyte	CU570769.1	ENSDARG00000102371	1.798	1.311	0.347	0	0.013
cdx4	fast-committed myocyte	plxna2	ENSDARG00000060372	0.415	0.594	0.081	0	0.016
cdx4	fast-committed myocyte	sox5	ENSDARG00000011582	0.721	0.947	0.141	0	0.018
cdx4	fast-committed myocyte	actn3b	ENSDARG00000001431	-0.445	-0.63	0.088	0	0.019
cdx4	fast-committed myocyte	CR381686.5	ENSDARG00000112015	-0.541	-0.76	0.107	0	0.02
cdx4	fast-committed myocyte	fgfr3	ENSDARG00000004782	0.656	0.893	0.129	0	0.02
cdx4	fast-committed myocyte	gpsm2l	ENSDARG00000102026	1.224	1.27	0.242	0	0.022
cdx4	fast-committed myocyte	nelfa	ENSDARG00000061411	1.59	0.767	0.319	0	0.028
cdx4	fast-committed myocyte	kif26aa	ENSDARG00000042368	-0.922	-1.26	0.185	0	0.03
cdx4	fast-committed myocyte	dnmbp	ENSDARG00000074121	0.487	0.681	0.098	0	0.031
cdx4	fast-committed myocyte	wtip	ENSDARG00000103607	1.143	1.214	0.232	0	0.035
cdx4	fast-committed myocyte	SLC6A13	ENSDARG00000067567	1.156	1.227	0.235	0	0.036
cdx4	fast-committed myocyte	rxrbb	ENSDARG00000002006	1.035	1.082	0.212	0	0.041
cdx4	fast-committed myocyte	kcnq5a	ENSDARG00000069954	0.611	0.866	0.125	0	0.041
cdx4	fast-committed myocyte	nr1h3	ENSDARG00000098439	1.144	1.067	0.234	0	0.043
cdx4	fast-committed myocyte	quo	ENSDARG00000073684	0.504	0.704	0.104	0	0.046
cdx4	fin bud mesoderm (pectoral)	gpc5a	ENSDARG00000103647	1.687	2.281	0.266	0	0
cdx4	fin bud mesoderm (pectoral)	gpc1b	ENSDARG00000090585	0.904	1.297	0.15	0	0.001
cdx4	fin bud mesoderm (pectoral)	wu:fi36a10	ENSDARG00000101869	1.744	2.433	0.296	0	0.001
cdx4	fin bud mesoderm (pectoral)	slit3	ENSDARG00000034268	0.88	1.26	0.154	0	0.002
cdx4	fin bud mesoderm (pectoral)	fosl2	ENSDARG00000040623	1.541	2.122	0.272	0	0.002
cdx4	fin bud mesoderm (pectoral)	sdcbp2	ENSDARG00000012513	1.659	2.227	0.296	0	0.003
cdx4	fin bud mesoderm (pectoral)	jak1	ENSDARG00000020625	1.387	1.921	0.259	0	0.007
cdx4	fin bud mesoderm (pectoral)	klhl29	ENSDARG00000087688	0.957	1.364	0.191	0	0.021
cdx4	fin bud mesoderm (pectoral)	pcdh7b	ENSDARG00000060610	0.862	1.226	0.172	0	0.021
cdx4	fin bud mesoderm (pectoral)	col12a1b	ENSDARG00000019601	-1.016	-1.441	0.205	0	0.025
cdx4	fin bud mesoderm (pectoral)	foxo1a	ENSDARG00000099555	1.643	2.257	0.337	0	0.034
cdx4	fin fold	efna2a	ENSDARG00000031372	1.542	2.018	0.183	0	0
cdx4	fin fold	tgfb2	ENSDARG00000027087	2.801	2.166	0.39	0	0
cdx4	fin fold	hs3st3b1b	ENSDARG00000086645	1.442	1.904	0.215	0	0
cdx4	fin fold	GARNL3	ENSDARG00000060631	2.047	1.925	0.308	0	0
cdx4	fin fold	plxna4	ENSDARG00000019328	1.33	1.781	0.2	0	0
cdx4	fin fold	adam8b	ENSDARG00000057644	2.561	2.869	0.4	0	0
cdx4	fin fold	nop56	ENSDARG00000012820	2.288	2.18	0.361	0	0
cdx4	fin fold	runx2b	ENSDARG00000059233	3.487	2.553	0.552	0	0
cdx4	fin fold	BX936308.1	ENSDARG00000081299	2.34	2.933	0.376	0	0
cdx4	fin fold	nav3	ENSDARG00000005476	2.081	2.603	0.336	0	0
cdx4	fin fold	stk10	ENSDARG00000101894	2.734	2.186	0.453	0	0.001
cdx4	fin fold	si:dkey-31j3.11	ENSDARG00000103615	2.6	1.564	0.437	0	0.001
cdx4	fin fold	coq5	ENSDARG00000035618	2.138	2.521	0.362	0	0.001
cdx4	fin fold	FQ976914.1	ENSDARG00000098654	3.205	1.881	0.545	0	0.001
cdx4	fin fold	mmp13a	ENSDARG00000114451	2.897	3.359	0.497	0	0.002
cdx4	fin fold	sema6dl	ENSDARG00000011533	1.058	1.458	0.187	0	0.003
cdx4	fin fold	CR381544.1	ENSDARG00000088187	2.205	2.391	0.389	0	0.003
cdx4	fin fold	mmp9	ENSDARG00000042816	1.741	2.36	0.314	0	0.005
cdx4	fin fold	slc38a9	ENSDARG00000032769	3.148	1.756	0.586	0	0.01
cdx4	fin fold	triob	ENSDARG00000000370	1.639	1.898	0.307	0	0.011
cdx4	fin fold	abca1a	ENSDARG00000074635	1.919	1.953	0.366	0	0.015
cdx4	fin fold	timp2b	ENSDARG00000075261	2.317	3.021	0.444	0	0.017
cdx4	fin fold	ccnt2b	ENSDARG00000036510	1.618	1.705	0.31	0	0.017
cdx4	fin fold	stn1	ENSDARG00000007734	2.23	1.682	0.429	0	0.018
cdx4	fin fold	klhl4	ENSDARG00000016531	1.43	1.876	0.276	0	0.019
cdx4	fin fold	znf668	ENSDARG00000025226	3.135	1.258	0.605	0	0.02
cdx4	fin fold	igsf3	ENSDARG00000077002	1.203	1.543	0.238	0	0.031
cdx4	fin fold	tg	ENSDARG00000020084	2.829	1.531	0.562	0	0.034
cdx4	fin fold	acoxl	ENSDARG00000020149	1.718	1.791	0.343	0	0.037
cdx4	fin fold	opn5	ENSDARG00000070110	1.914	1.877	0.386	0	0.044
cdx4	fin fold	lrrc28	ENSDARG00000057477	2.449	1.789	0.496	0	0.048
cdx4	fin mesenchyme	negr1	ENSDARG00000021607	0.951	1.259	0.112	0	0
cdx4	fin mesenchyme	nr2f5	ENSDARG00000033172	0.685	0.957	0.087	0	0
cdx4	fin mesenchyme	ctnnd2a	ENSDARG00000062415	0.963	1.301	0.13	0	0
cdx4	fin mesenchyme	tp63	ENSDARG00000044356	0.478	0.679	0.065	0	0
cdx4	fin mesenchyme	mylipa	ENSDARG00000008859	0.611	0.836	0.088	0	0
cdx4	fin mesenchyme	apoeb	ENSDARG00000040295	0.527	0.753	0.077	0	0
cdx4	fin mesenchyme	ahnak	ENSDARG00000061764	-0.329	-0.474	0.048	0	0
cdx4	fin mesenchyme	unc5db	ENSDARG00000061541	1.046	1.424	0.155	0	0
cdx4	fin mesenchyme	cbfa2t2	ENSDARG00000074337	0.741	1.009	0.113	0	0
cdx4	fin mesenchyme	acta1a	ENSDARG00000036371	0.698	0.959	0.111	0	0
cdx4	fin mesenchyme	bahcc1b	ENSDARG00000080009	0.449	0.631	0.072	0	0
cdx4	fin mesenchyme	fam214b	ENSDARG00000068650	0.986	1.103	0.159	0	0
cdx4	fin mesenchyme	etv5a	ENSDARG00000069763	0.507	0.697	0.084	0	0
cdx4	fin mesenchyme	pleca	ENSDARG00000062590	-0.256	-0.368	0.043	0	0
cdx4	fin mesenchyme	dlc1	ENSDARG00000079317	0.68	0.913	0.115	0	0.001
cdx4	fin mesenchyme	pacsin3	ENSDARG00000099339	0.591	0.788	0.1	0	0.001
cdx4	fin mesenchyme	elmsan1b	ENSDARG00000053864	-0.682	-0.969	0.116	0	0.001
cdx4	fin mesenchyme	tagln2	ENSDARG00000033466	0.366	0.516	0.064	0	0.001
cdx4	fin mesenchyme	tnfrsfa	ENSDARG00000004451	-0.979	-1.301	0.172	0	0.001
cdx4	fin mesenchyme	flrt2	ENSDARG00000079355	0.367	0.528	0.065	0	0.002
cdx4	fin mesenchyme	prickle1b	ENSDARG00000045694	0.506	0.71	0.09	0	0.002
cdx4	fin mesenchyme	gfra1a	ENSDARG00000099732	0.94	1.222	0.17	0	0.003
cdx4	fin mesenchyme	stat3	ENSDARG00000022712	-0.779	-1.087	0.141	0	0.003
cdx4	fin mesenchyme	bcl3	ENSDARG00000087832	-1.455	-1.885	0.265	0	0.003
cdx4	fin mesenchyme	greb1	ENSDARG00000070794	0.649	0.816	0.119	0	0.004
cdx4	fin mesenchyme	sinhcaf	ENSDARG00000032653	1.204	1	0.221	0	0.004
cdx4	fin mesenchyme	camkk1a	ENSDARG00000035452	0.405	0.548	0.074	0	0.004
cdx4	fin mesenchyme	mvp	ENSDARG00000021242	-1.387	-1.91	0.257	0	0.005
cdx4	fin mesenchyme	celsr1b	ENSDARG00000058259	-0.907	-1.105	0.17	0	0.007
cdx4	fin mesenchyme	jarid2b	ENSDARG00000062268	0.345	0.484	0.065	0	0.007
cdx4	fin mesenchyme	actb2	ENSDARG00000037870	-0.364	-0.518	0.069	0	0.008
cdx4	fin mesenchyme	htra4	ENSDARG00000005943	1.063	0.994	0.203	0	0.01
cdx4	fin mesenchyme	pkdcca	ENSDARG00000035161	0.452	0.642	0.087	0	0.011
cdx4	fin mesenchyme	sept12	ENSDARG00000019191	0.291	0.417	0.056	0	0.011
cdx4	fin mesenchyme	dok1a	ENSDARG00000078108	0.76	0.812	0.147	0	0.012
cdx4	fin mesenchyme	cdc42ep3	ENSDARG00000052783	0.88	0.981	0.17	0	0.013
cdx4	fin mesenchyme	bbs5	ENSDARG00000039827	-0.91	-1.136	0.176	0	0.013
cdx4	fin mesenchyme	foxo1b	ENSDARG00000061549	-0.625	-0.852	0.121	0	0.014
cdx4	fin mesenchyme	rapgefl1	ENSDARG00000079912	-0.714	-0.902	0.139	0	0.014
cdx4	fin mesenchyme	arhgef16	ENSDARG00000077114	0.768	0.82	0.15	0	0.016
cdx4	fin mesenchyme	prkcea	ENSDARG00000003008	0.384	0.523	0.075	0	0.018
cdx4	fin mesenchyme	smurf1	ENSDARG00000016086	0.442	0.594	0.087	0	0.019
cdx4	fin mesenchyme	gnb4b	ENSDARG00000115383	0.634	0.763	0.125	0	0.019
cdx4	fin mesenchyme	tbcelb	ENSDARG00000019525	1.015	1.008	0.2	0	0.019
cdx4	fin mesenchyme	cadm1a	ENSDARG00000031075	-0.595	-0.852	0.118	0	0.02
cdx4	fin mesenchyme	fermt1	ENSDARG00000052652	0.447	0.609	0.089	0	0.021
cdx4	fin mesenchyme	eef2b	ENSDARG00000100371	-0.466	-0.635	0.092	0	0.021
cdx4	fin mesenchyme	bcl2a	ENSDARG00000094704	-0.65	-0.854	0.13	0	0.024
cdx4	fin mesenchyme	si:ch211-194c3.5	ENSDARG00000079056	1.068	1.103	0.214	0	0.027
cdx4	fin mesenchyme	rab11fip1b	ENSDARG00000036462	0.778	0.975	0.156	0	0.028
cdx4	fin mesenchyme	cnn2	ENSDARG00000035858	0.442	0.597	0.089	0	0.029
cdx4	fin mesenchyme	col14a1a	ENSDARG00000005762	0.421	0.603	0.085	0	0.029
cdx4	fin mesenchyme	NC_002333.4	ENSDARG00000080337	-0.288	-0.414	0.058	0	0.032
cdx4	fin mesenchyme	slitrk6	ENSDARG00000098769	0.517	0.708	0.105	0	0.033
cdx4	fin mesenchyme	plxna3	ENSDARG00000007172	0.42	0.596	0.086	0	0.04
cdx4	fin mesenchyme	timp2a	ENSDARG00000061226	1.043	0.997	0.215	0	0.047
cdx4	fin mesenchyme	btg2	ENSDARG00000020298	0.369	0.516	0.076	0	0.047
cdx4	floor plate	slco5a1a	ENSDARG00000071685	1.442	1.999	0.192	0	0
cdx4	floor plate	col2a1a	ENSDARG00000069093	-0.861	-1.235	0.145	0	0
cdx4	floor plate	syngap1b	ENSDARG00000069765	1.228	1.658	0.214	0	0
cdx4	floor plate	chsy1	ENSDARG00000079027	0.457	0.655	0.084	0	0.001
cdx4	floor plate	rhobtb2b	ENSDARG00000089340	2.859	1.844	0.554	0	0.005
cdx4	floor plate	cadm4	ENSDARG00000040291	0.303	0.437	0.059	0	0.006
cdx4	floor plate	tiam1b	ENSDARG00000025920	-1.068	-1.444	0.213	0	0.009
cdx4	floor plate	kirrel3a	ENSDARG00000075806	1.005	1.409	0.201	0	0.01
cdx4	floor plate	lmx1bb	ENSDARG00000068365	0.322	0.464	0.065	0	0.012
cdx4	floor plate	col4a6	ENSDARG00000052061	-0.926	-1.297	0.19	0	0.016
cdx4	floor plate	mettl16	ENSDARG00000055838	1.501	1.7	0.312	0	0.022
cdx4	floor plate	SBNO2	ENSDARG00000016188	0.907	1.198	0.197	0	0.048
cdx4	glia	ARHGEF25	ENSDARG00000100606	1.432	1.911	0.278	0	0.003
cdx4	glia	sned1	ENSDARG00000044433	2.069	2.093	0.422	0	0.008
cdx4	glia	ntrk3b	ENSDARG00000086214	2.492	2.674	0.513	0	0.01
cdx4	glia	fynb	ENSDARG00000025319	3.063	2.629	0.634	0	0.011
cdx4	glia	ptp4a2b	ENSDARG00000035676	1.105	1.476	0.237	0	0.021
cdx4	glia	smarcd3a	ENSDARG00000038786	2.581	3.018	0.578	0	0.044
cdx4	glia	celf4	ENSDARG00000070045	1.501	1.943	0.337	0	0.047
cdx4	hair cell	suco	ENSDARG00000016532	1.625	2.167	0.347	0	0.014
cdx4	hatching gland	gpx8	ENSDARG00000013302	1.206	0.805	0.245	0	0.023
cdx4	hatching gland	slc12a2	ENSDARG00000104573	0.666	0.883	0.135	0	0.025
cdx4	hatching gland	srrt	ENSDARG00000017762	1.102	1.208	0.226	0	0.029
cdx4	hatching gland	tmed7	ENSDARG00000046022	0.943	1.057	0.195	0	0.034
cdx4	head mesenchyme	gpc1b	ENSDARG00000090585	1.453	1.796	0.201	0	0
cdx4	head mesenchyme	slco1c1	ENSDARG00000016749	2.384	1.458	0.373	0	0
cdx4	head mesenchyme	strc1	ENSDARG00000079336	1.816	1.551	0.293	0	0
cdx4	head mesenchyme	fosl2	ENSDARG00000040623	1.065	1.395	0.172	0	0
cdx4	head mesenchyme	BX537310.2	ENSDARG00000117275	0.942	1.214	0.16	0	0
cdx4	head mesenchyme	zgc:113625	ENSDARG00000054160	1.101	1.371	0.189	0	0
cdx4	head mesenchyme	scube3	ENSDARG00000011490	0.596	0.829	0.104	0	0.001
cdx4	head mesenchyme	sdk1a	ENSDARG00000078866	1.25	1.377	0.222	0	0.001
cdx4	head mesenchyme	ahr1b	ENSDARG00000023537	1.595	1.155	0.297	0	0.004
cdx4	head mesenchyme	sirt5	ENSDARG00000039684	1.782	1.422	0.336	0	0.005
cdx4	head mesenchyme	id2a	ENSDARG00000055283	1.795	1.041	0.345	0	0.008
cdx4	head mesenchyme	fhod3b	ENSDARG00000061904	0.595	0.84	0.115	0	0.009
cdx4	head mesenchyme	BX936308.1	ENSDARG00000081299	1.971	1.495	0.388	0	0.013
cdx4	head mesenchyme	slit3	ENSDARG00000034268	0.482	0.683	0.097	0	0.019
cdx4	head mesenchyme	man1b1a	ENSDARG00000073792	1.254	1.336	0.252	0	0.02
cdx4	head mesenchyme	pcloa	ENSDARG00000063299	1.373	1.127	0.277	0	0.022
cdx4	head mesenchyme	snap25b	ENSDARG00000058117	1.039	1.247	0.213	0	0.03
cdx4	head mesenchyme	ncor2	ENSDARG00000000966	0.345	0.489	0.071	0	0.03
cdx4	head mesenchyme	kcnd1	ENSDARG00000074746	1.561	1.335	0.322	0	0.034
cdx4	head mesenchyme (maybe ventral, hand2+)	hoxc3a	ENSDARG00000070339	-0.997	-1.353	0.148	0	0
cdx4	head mesenchyme (maybe ventral, hand2+)	plxna2	ENSDARG00000060372	0.559	0.782	0.093	0	0
cdx4	head mesenchyme (maybe ventral, hand2+)	anks1b	ENSDARG00000003512	0.462	0.658	0.077	0	0
cdx4	head mesenchyme (maybe ventral, hand2+)	wt1a	ENSDARG00000031420	0.861	1.18	0.148	0	0.001
cdx4	head mesenchyme (maybe ventral, hand2+)	plxna1a	ENSDARG00000105452	-0.352	-0.501	0.061	0	0.001
cdx4	head mesenchyme (maybe ventral, hand2+)	meis3	ENSDARG00000002795	0.556	0.768	0.096	0	0.001
cdx4	head mesenchyme (maybe ventral, hand2+)	kif26ba	ENSDARG00000013343	-0.652	-0.915	0.115	0	0.001
cdx4	head mesenchyme (maybe ventral, hand2+)	pbx1b	ENSDARG00000101131	0.513	0.718	0.092	0	0.002
cdx4	head mesenchyme (maybe ventral, hand2+)	col5a2a	ENSDARG00000031678	-1.057	-1.341	0.192	0	0.002
cdx4	head mesenchyme (maybe ventral, hand2+)	tmod1	ENSDARG00000078318	1.281	1.246	0.237	0	0.004
cdx4	head mesenchyme (maybe ventral, hand2+)	zfpm2a	ENSDARG00000040123	0.58	0.799	0.108	0	0.004
cdx4	head mesenchyme (maybe ventral, hand2+)	kat2a	ENSDARG00000104734	1.176	1.11	0.221	0	0.005
cdx4	head mesenchyme (maybe ventral, hand2+)	brd8	ENSDARG00000025071	0.679	0.833	0.13	0	0.009
cdx4	head mesenchyme (maybe ventral, hand2+)	nfic	ENSDARG00000043210	0.598	0.791	0.115	0	0.01
cdx4	head mesenchyme (maybe ventral, hand2+)	pleca	ENSDARG00000062590	-0.353	-0.503	0.068	0	0.01
cdx4	head mesenchyme (maybe ventral, hand2+)	dacha	ENSDARG00000010132	0.334	0.475	0.065	0	0.011
cdx4	head mesenchyme (maybe ventral, hand2+)	elmsan1b	ENSDARG00000053864	-0.747	-1.065	0.147	0	0.014
cdx4	head mesenchyme (maybe ventral, hand2+)	ftr12	ENSDARG00000074118	1.879	1.021	0.375	0	0.021
cdx4	head mesenchyme (maybe ventral, hand2+)	kcnd2	ENSDARG00000032799	1.255	1.302	0.251	0	0.021
cdx4	head mesenchyme (maybe ventral, hand2+)	lpar1	ENSDARG00000099840	-0.481	-0.668	0.098	0	0.028
cdx4	head mesenchyme (maybe ventral, hand2+)	alcama	ENSDARG00000026531	0.396	0.554	0.081	0	0.03
cdx4	head mesenchyme (maybe ventral, hand2+)	trim71	ENSDARG00000075593	-0.418	-0.585	0.086	0	0.036
cdx4	head mesenchyme (maybe ventral, hand2+)	dpf3	ENSDARG00000025309	0.568	0.73	0.118	0	0.044
cdx4	head-eye connective tissue	unc5db	ENSDARG00000061541	1.51	1.979	0.141	0	0
cdx4	head-eye connective tissue	apoeb	ENSDARG00000040295	0.934	1.244	0.116	0	0
cdx4	head-eye connective tissue	col7a1l	ENSDARG00000069692	0.862	1.15	0.114	0	0
cdx4	head-eye connective tissue	xylt1	ENSDARG00000061248	0.811	1.063	0.117	0	0
cdx4	head-eye connective tissue	trabd2b	ENSDARG00000088816	0.97	1.247	0.141	0	0
cdx4	head-eye connective tissue	meis3	ENSDARG00000002795	1.31	1.41	0.193	0	0
cdx4	head-eye connective tissue	meis1a	ENSDARG00000002937	0.529	0.736	0.081	0	0
cdx4	head-eye connective tissue	igsf9bb	ENSDARG00000069467	1.323	1.679	0.218	0	0
cdx4	head-eye connective tissue	pdzrn3b	ENSDARG00000073869	0.443	0.614	0.077	0	0.001
cdx4	head-eye connective tissue	mylk5	ENSDARG00000075164	1.127	1.052	0.221	0	0.014
cdx4	head-eye connective tissue	pgap2	ENSDARG00000044596	1.678	0.932	0.331	0	0.016
cdx4	head-eye connective tissue	elmsan1b	ENSDARG00000053864	-0.491	-0.694	0.097	0	0.016
cdx4	head-eye connective tissue	pkdcca	ENSDARG00000035161	0.762	0.94	0.15	0	0.016
cdx4	head-eye connective tissue	BX511109.1	ENSDARG00000105604	2.498	0.698	0.493	0	0.016
cdx4	head-eye connective tissue	nr2f5	ENSDARG00000033172	0.488	0.688	0.098	0	0.023
cdx4	head-eye connective tissue	picalmb	ENSDARG00000014137	0.705	0.83	0.144	0	0.032
cdx4	head-eye connective tissue	cyp2aa1	ENSDARG00000099003	1.183	0.964	0.245	0	0.042
cdx4	head-eye connective tissue	apoc1	ENSDARG00000092170	2.299	1.301	0.479	0	0.048
cdx4	hypochord	foxp4	ENSDARG00000076120	0.664	0.952	0.129	0	0.002
cdx4	hypochord	foxp1b	ENSDARG00000014181	0.952	1.352	0.19	0	0.003
cdx4	hypochord	si:ch211-185a18.2	ENSDARG00000097772	1.828	2.237	0.411	0	0.03
cdx4	hypochord	gpc5a	ENSDARG00000103647	2.49	2.842	0.575	0	0.046
cdx4	intestine	plxna2	ENSDARG00000060372	0.925	1.297	0.133	0	0
cdx4	intestine	meis1b	ENSDARG00000012078	0.828	1.167	0.145	0	0.001
cdx4	intestine	hoxc3a	ENSDARG00000070339	-1.377	-1.923	0.249	0	0.001
cdx4	intestine	armc4	ENSDARG00000055128	1.172	1.437	0.223	0	0.004
cdx4	intestine	cadm4	ENSDARG00000040291	0.589	0.833	0.113	0	0.005
cdx4	intestine	satb2	ENSDARG00000061885	-2.4	-2.864	0.464	0	0.007
cdx4	intestine	ptprfb	ENSDARG00000005754	0.281	0.403	0.054	0	0.007
cdx4	intestine	sept6	ENSDARG00000010721	1.303	1.317	0.267	0	0.022
cdx4	intestine	brwd3	ENSDARG00000035540	1.037	1.197	0.214	0	0.026
cdx4	intestine	meis1a	ENSDARG00000002937	1.033	1.284	0.216	0	0.033
cdx4	ionocyte-goblet cell	mdm2	ENSDARG00000033443	1.853	1.508	0.324	0	0.001
cdx4	ionocyte-goblet cell	csnk1da	ENSDARG00000008370	-0.657	-0.901	0.126	0	0.007
cdx4	ionocyte-goblet cell	igsf9a	ENSDARG00000075864	1.028	1.213	0.199	0	0.009
cdx4	ionocyte-goblet cell	fn1a	ENSDARG00000019815	1.457	1.988	0.287	0	0.013
cdx4	ionocyte-goblet cell	kalrnb	ENSDARG00000063538	0.667	0.9	0.135	0	0.023
cdx4	iridophore	tanc1a	ENSDARG00000077073	1.784	2.322	0.384	0	0.027
cdx4	KA neuron	zgc:92242	ENSDARG00000029443	2.606	3.075	0.487	0	0.001
cdx4	KA neuron	scamp1	ENSDARG00000036911	3.3	3.741	0.684	0	0.008
cdx4	KA neuron	aars2	ENSDARG00000107385	3.999	3.574	0.88	0	0.023
cdx4	lens	CR384075.1	ENSDARG00000117645	1.361	1.71	0.256	0	0.003
cdx4	liver	col4a6	ENSDARG00000052061	1.66	2.169	0.338	0	0.032
cdx4	mature fast muscle	si:dkey-147f3.8	ENSDARG00000092166	1.185	0.817	0.15	0	0
cdx4	mature fast muscle	parp4	ENSDARG00000069934	1.916	0.612	0.245	0	0
cdx4	mature fast muscle	si:dkey-83k24.5	ENSDARG00000093019	2.424	0.622	0.313	0	0
cdx4	mature fast muscle	ntrk3a	ENSDARG00000077228	1.176	1.072	0.154	0	0
cdx4	mature fast muscle	klhl23	ENSDARG00000078475	1.416	0.798	0.191	0	0
cdx4	mature fast muscle	tacr1a	ENSDARG00000035533	1.185	0.538	0.168	0	0
cdx4	mature fast muscle	cyth1a	ENSDARG00000005159	1.734	0.481	0.254	0	0
cdx4	mature fast muscle	socs3a	ENSDARG00000025428	1.391	0.719	0.206	0	0
cdx4	mature fast muscle	c6	ENSDARG00000093052	1.961	1.159	0.29	0	0
cdx4	mature fast muscle	nedd9	ENSDARG00000089878	1.084	0.902	0.162	0	0
cdx4	mature fast muscle	ush1c	ENSDARG00000051876	1.819	0.369	0.285	0	0
cdx4	mature fast muscle	gna14	ENSDARG00000035178	1.66	0.192	0.26	0	0
cdx4	mature fast muscle	plekhg6	ENSDARG00000086056	2.013	0.16	0.32	0	0
cdx4	mature fast muscle	adam8b	ENSDARG00000057644	1.984	0.638	0.318	0	0
cdx4	mature fast muscle	cd99	ENSDARG00000051975	0.545	0.492	0.088	0	0
cdx4	mature fast muscle	il6st	ENSDARG00000104693	0.687	0.818	0.111	0	0
cdx4	mature fast muscle	plce1	ENSDARG00000087921	0.503	0.502	0.082	0	0
cdx4	mature fast muscle	si:ch211-216b21.2	ENSDARG00000060253	1.579	0.375	0.258	0	0
cdx4	mature fast muscle	bicc1b	ENSDARG00000070497	1.582	0.365	0.259	0	0
cdx4	mature fast muscle	rbms3	ENSDARG00000044574	0.84	0.928	0.139	0	0
cdx4	mature fast muscle	tnxba	ENSDARG00000001760	2.21	0.424	0.368	0	0
cdx4	mature fast muscle	trim69	ENSDARG00000060688	1.662	0.388	0.277	0	0
cdx4	mature fast muscle	si:ch211-207i1.2	ENSDARG00000030107	0.826	0.674	0.141	0	0.001
cdx4	mature fast muscle	SBNO2	ENSDARG00000016188	0.815	0.875	0.14	0	0.001
cdx4	mature fast muscle	asic1b	ENSDARG00000101866	1.612	0.433	0.278	0	0.001
cdx4	mature fast muscle	il15l	ENSDARG00000007743	1.777	0.236	0.308	0	0.001
cdx4	mature fast muscle	BX649294.1	ENSDARG00000092881	-0.389	-0.547	0.067	0	0.001
cdx4	mature fast muscle	impa2	ENSDARG00000059411	1.335	0.202	0.232	0	0.001
cdx4	mature fast muscle	c4b	ENSDARG00000038424	1.795	1.548	0.312	0	0.001
cdx4	mature fast muscle	ppdpfb	ENSDARG00000031317	1.013	0.436	0.177	0	0.002
cdx4	mature fast muscle	si:dkey-65j6.2	ENSDARG00000103586	-0.327	-0.439	0.057	0	0.002
cdx4	mature fast muscle	tmprss3a	ENSDARG00000053315	1.365	0.456	0.241	0	0.002
cdx4	mature fast muscle	jph1b	ENSDARG00000038826	-0.188	-0.263	0.033	0	0.003
cdx4	mature fast muscle	BX927333.1	ENSDARG00000116937	1.2	0.949	0.214	0	0.003
cdx4	mature fast muscle	si:ch211-183d21.1	ENSDARG00000092499	1.122	0.437	0.201	0	0.003
cdx4	mature fast muscle	card11	ENSDARG00000052741	1.473	0.407	0.268	0	0.005
cdx4	mature fast muscle	ikbkb	ENSDARG00000079123	0.793	0.332	0.145	0	0.005
cdx4	mature fast muscle	ccbe1	ENSDARG00000086158	2.107	0.541	0.388	0	0.006
cdx4	mature fast muscle	mvp	ENSDARG00000021242	1.045	1.285	0.195	0	0.008
cdx4	mature fast muscle	si:dkeyp-23e4.3	ENSDARG00000074819	1.249	0.45	0.235	0	0.01
cdx4	mature fast muscle	sdk1a	ENSDARG00000078866	1.035	0.632	0.196	0	0.011
cdx4	mature fast muscle	hhatlb	ENSDARG00000005139	0.631	0.497	0.12	0	0.012
cdx4	mature fast muscle	col6a2	ENSDARG00000061436	1.186	0.48	0.226	0	0.014
cdx4	mature fast muscle	chd5	ENSDARG00000105083	1.934	0.331	0.37	0	0.014
cdx4	mature fast muscle	tfcp2l1	ENSDARG00000029497	1.75	0.151	0.335	0	0.015
cdx4	mature fast muscle	TENM2	ENSDARG00000037122	0.751	0.789	0.144	0	0.016
cdx4	mature fast muscle	cntd2	ENSDARG00000055250	1.777	0.129	0.346	0	0.021
cdx4	mature fast muscle	xirp2a	ENSDARG00000071113	-0.25	-0.357	0.049	0	0.022
cdx4	mature fast muscle	phka2	ENSDARG00000030687	0.781	0.613	0.152	0	0.022
cdx4	mature fast muscle	gsk3bb	ENSDARG00000052468	2.521	0.283	0.493	0	0.023
cdx4	mature fast muscle	strc1	ENSDARG00000079336	1.658	0.316	0.325	0	0.024
cdx4	mature fast muscle	acsl4a	ENSDARG00000004078	1.114	0.367	0.219	0	0.026
cdx4	mature fast muscle	ebf3a	ENSDARG00000099849	0.942	1.186	0.185	0	0.026
cdx4	mature fast muscle	CABZ01088134.1	ENSDARG00000033587	2.139	0.258	0.421	0	0.027
cdx4	mature fast muscle	socs3b	ENSDARG00000026611	0.635	0.562	0.126	0	0.033
cdx4	mature fast muscle	aldh3a1	ENSDARG00000074791	1.784	0.143	0.356	0	0.035
cdx4	mature fast muscle	myhz1.2	ENSDARG00000067995	0.529	0.76	0.106	0	0.037
cdx4	mature fast muscle	BX465834.1	ENSDARG00000095715	0.63	0.731	0.126	0	0.038
cdx4	mature fast muscle	psat1	ENSDARG00000016733	0.991	1.025	0.199	0	0.04
cdx4	mature fast muscle	dnpep	ENSDARG00000022599	0.861	0.293	0.173	0	0.042
cdx4	mature fast muscle	kank2	ENSDARG00000018393	0.816	0.709	0.165	0	0.046
cdx4	mature fast muscle	slc16a9b	ENSDARG00000104687	1.406	0.168	0.285	0	0.048
cdx4	mature fast muscle	ppip5k1a	ENSDARG00000076143	-0.28	-0.362	0.057	0	0.05
cdx4	mature slow muscle	si:dkey-83k24.5	ENSDARG00000093019	1.741	1.179	0.253	0	0
cdx4	mature slow muscle	tcf7l2	ENSDARG00000004415	0.444	0.601	0.066	0	0
cdx4	mature slow muscle	ppfia4	ENSDARG00000053205	0.72	0.908	0.109	0	0
cdx4	mature slow muscle	csrp3	ENSDARG00000101706	1.786	1.257	0.273	0	0
cdx4	mature slow muscle	ptprt	ENSDARG00000074781	0.891	1.019	0.138	0	0
cdx4	mature slow muscle	hoxa4a	ENSDARG00000103862	-1.144	-1.128	0.193	0	0
cdx4	mature slow muscle	gpc5c	ENSDARG00000074082	0.585	0.694	0.103	0	0.002
cdx4	mature slow muscle	myo9aa	ENSDARG00000076729	0.388	0.534	0.069	0	0.002
cdx4	mature slow muscle	hoxc3a	ENSDARG00000070339	-0.504	-0.671	0.092	0	0.003
cdx4	mature slow muscle	slc44a5b	ENSDARG00000057419	-0.559	-0.711	0.102	0	0.004
cdx4	mature slow muscle	fip1l1a	ENSDARG00000043328	2.192	0.842	0.407	0	0.005
cdx4	mature slow muscle	sox6	ENSDARG00000015536	0.556	0.697	0.105	0	0.009
cdx4	mature slow muscle	ankrd1a	ENSDARG00000075263	1.023	1.153	0.195	0	0.01
cdx4	mature slow muscle	plekha7b	ENSDARG00000062220	0.71	0.725	0.136	0	0.011
cdx4	mature slow muscle	xylt1	ENSDARG00000061248	0.397	0.535	0.076	0	0.011
cdx4	mature slow muscle	hs3st3b1a	ENSDARG00000099149	1.499	0.785	0.288	0	0.012
cdx4	mature slow muscle	qkib	ENSDARG00000002026	0.581	0.742	0.116	0	0.025
cdx4	mature slow muscle	rimbp2	ENSDARG00000001154	0.939	0.848	0.19	0	0.035
cdx4	mature slow muscle	enah	ENSDARG00000032049	0.397	0.559	0.082	0	0.05
cdx4	melanophore	tub	ENSDARG00000062165	1.678	1.862	0.294	0	0.001
cdx4	melanophore	svila	ENSDARG00000055075	1.076	1.304	0.215	0	0.014
cdx4	melanophore	colec12	ENSDARG00000061140	2.483	1.806	0.509	0	0.024
cdx4	melanophore	pbld2	ENSDARG00000026359	1.395	1.485	0.287	0	0.025
cdx4	melanophore	ampd2b	ENSDARG00000029952	1.375	1.64	0.287	0	0.033
cdx4	mesodermal progenitor cells (contains PSM)	col5a3a	ENSDARG00000098294	2.322	2.918	0.205	0	0
cdx4	mesodermal progenitor cells (contains PSM)	rbm38	ENSDARG00000058818	0.854	1.163	0.143	0	0
cdx4	mesodermal progenitor cells (contains PSM)	fbxw7	ENSDARG00000060994	0.417	0.596	0.071	0	0.001
cdx4	mesodermal progenitor cells (contains PSM)	zgc:152968	ENSDARG00000037002	2.568	2.079	0.455	0	0.002
cdx4	mesodermal progenitor cells (contains PSM)	epha2b	ENSDARG00000022727	-1.562	-2.083	0.292	0	0.006
cdx4	mesodermal progenitor cells (contains PSM)	GALNTL6	ENSDARG00000040048	-1.225	-1.696	0.231	0	0.006
cdx4	mesodermal progenitor cells (contains PSM)	nradd	ENSDARG00000057143	0.833	1.17	0.157	0	0.007
cdx4	mesodermal progenitor cells (contains PSM)	arhgef7b	ENSDARG00000073848	1.147	1.334	0.227	0	0.018
cdx4	mesodermal progenitor cells (contains PSM)	hyal2a	ENSDARG00000059931	1.632	1.915	0.332	0	0.029
cdx4	mesodermal progenitor cells (contains PSM)	si:rp71-19m20.1	ENSDARG00000089828	1.779	1.398	0.364	0	0.033
cdx4	mesodermal progenitor cells (contains PSM)	kmt2ba	ENSDARG00000062962	0.702	0.895	0.147	0	0.05
cdx4	motor neuron	ypel1	ENSDARG00000035630	1.149	1.447	0.244	0	0.024
cdx4	myeloid cell	runx1	ENSDARG00000087646	1.042	1.392	0.223	0	0.032
cdx4	myoblast	ntn1a	ENSDARG00000105112	0.933	1.317	0.133	0	0
cdx4	myoblast	tenm4	ENSDARG00000105088	-0.845	-1.207	0.152	0	0.003
cdx4	myoblast	nr2f5	ENSDARG00000033172	0.58	0.831	0.106	0	0.004
cdx4	myoblast	osbpl5	ENSDARG00000076002	1.112	1.524	0.209	0	0.007
cdx4	neural crest + pigment cell progenitor	col4a6	ENSDARG00000052061	1.139	1.597	0.181	0	0
cdx4	neural crest + pigment cell progenitor	palm1b	ENSDARG00000007818	1.232	1.603	0.214	0	0
cdx4	neural crest + pigment cell progenitor	nr2f5	ENSDARG00000033172	0.819	1.166	0.146	0	0.001
cdx4	neural crest + pigment cell progenitor	lin28b	ENSDARG00000052511	0.682	0.953	0.135	0	0.008
cdx4	neural crest + pigment cell progenitor	tiparp	ENSDARG00000061841	1.069	1.438	0.219	0	0.016
cdx4	neural crest + pigment cell progenitor	hoxc3a	ENSDARG00000070339	-1.264	-1.797	0.265	0	0.023
cdx4	neural crest + pigment cell progenitor	rnf145a	ENSDARG00000002609	1.692	1.712	0.357	0	0.027
cdx4	neural crest + pigment cell progenitor	nradd	ENSDARG00000057143	1.083	1.515	0.229	0	0.028
cdx4	neural crest + pigment cell progenitor	lin28a	ENSDARG00000016999	0.953	1.288	0.208	0	0.047
cdx4	neural progenitor (hindbrain R7-8)	rxrga	ENSDARG00000005593	1.286	1.696	0.142	0	0
cdx4	neural progenitor (hindbrain R7-8)	tenm4	ENSDARG00000105088	0.691	0.991	0.082	0	0
cdx4	neural progenitor (hindbrain R7-8)	rnf220a	ENSDARG00000060929	0.405	0.58	0.059	0	0
cdx4	neural progenitor (hindbrain R7-8)	nxph3	ENSDARG00000070694	1.305	1.668	0.191	0	0
cdx4	neural progenitor (hindbrain R7-8)	hoxc3a	ENSDARG00000070339	-0.504	-0.72	0.078	0	0
cdx4	neural progenitor (hindbrain R7-8)	TENM2	ENSDARG00000037122	1.108	1.432	0.177	0	0
cdx4	neural progenitor (hindbrain R7-8)	cntfr	ENSDARG00000028661	0.553	0.793	0.089	0	0
cdx4	neural progenitor (hindbrain R7-8)	efnb3b	ENSDARG00000042277	0.426	0.606	0.07	0	0
cdx4	neural progenitor (hindbrain R7-8)	crabp2a	ENSDARG00000073978	1.328	1.535	0.219	0	0
cdx4	neural progenitor (hindbrain R7-8)	igsf9a	ENSDARG00000075864	-1.076	-1.461	0.181	0	0
cdx4	neural progenitor (hindbrain R7-8)	ntn1a	ENSDARG00000105112	0.417	0.595	0.074	0	0.001
cdx4	neural progenitor (hindbrain R7-8)	nectin1b	ENSDARG00000086034	-0.435	-0.618	0.077	0	0.001
cdx4	neural progenitor (hindbrain R7-8)	aopep	ENSDARG00000068461	-0.933	-1.295	0.168	0	0.002
cdx4	neural progenitor (hindbrain R7-8)	hoxc6b	ENSDARG00000101954	-1.208	-1.546	0.224	0	0.003
cdx4	neural progenitor (hindbrain R7-8)	pkd1b	ENSDARG00000033029	-0.971	-1.347	0.184	0	0.006
cdx4	neural progenitor (hindbrain R7-8)	pleca	ENSDARG00000062590	-0.501	-0.709	0.098	0	0.011
cdx4	neural progenitor (hindbrain R7-8)	fgfr3	ENSDARG00000004782	0.317	0.449	0.065	0	0.028
cdx4	neural progenitor (hindbrain R7-8)	dchs1a	ENSDARG00000070025	0.988	1.202	0.203	0	0.029
cdx4	neural progenitor (hindbrain R7-8)	mt-co1	ENSDARG00000063905	-0.905	-1.237	0.187	0	0.033
cdx4	neural progenitor (hindbrain)	nr2f5	ENSDARG00000033172	0.774	1.072	0.095	0	0
cdx4	neural progenitor (hindbrain)	katnb1	ENSDARG00000005456	0.767	0.8	0.125	0	0
cdx4	neural progenitor (hindbrain)	asap1a	ENSDARG00000029463	0.438	0.587	0.073	0	0
cdx4	neural progenitor (hindbrain)	nradd	ENSDARG00000057143	1.135	1.173	0.195	0	0.001
cdx4	neural progenitor (hindbrain)	crb2a	ENSDARG00000060106	-0.603	-0.842	0.107	0	0.002
cdx4	neural progenitor (hindbrain)	kif3a	ENSDARG00000087538	1.428	0.967	0.27	0	0.007
cdx4	neural progenitor (hindbrain)	BX000991.1	ENSDARG00000092282	1.488	0.478	0.284	0	0.008
cdx4	neural progenitor (hindbrain)	zgc:100829	ENSDARG00000015557	0.455	0.588	0.087	0	0.01
cdx4	neural progenitor (hindbrain)	pi4kb	ENSDARG00000040111	0.752	0.836	0.145	0	0.01
cdx4	neural progenitor (hindbrain)	clockb	ENSDARG00000003631	0.813	0.913	0.158	0	0.011
cdx4	neural progenitor (hindbrain)	nacc1b	ENSDARG00000078238	1.051	0.82	0.205	0	0.014
cdx4	neural progenitor (hindbrain)	CR383676.2	ENSDARG00000099970	-0.183	-0.264	0.036	0	0.017
cdx4	neural progenitor (hindbrain)	zfyve28	ENSDARG00000060430	0.796	0.693	0.162	0	0.032
cdx4	neural progenitor (hindbrain)	scube2	ENSDARG00000037362	0.478	0.61	0.097	0	0.033
cdx4	neural progenitor (hindbrain)	NC_002333.4	ENSDARG00000080337	-0.263	-0.379	0.054	0	0.033
cdx4	neural progenitor (hindbrain)	notch3	ENSDARG00000052139	-0.364	-0.509	0.074	0	0.034
cdx4	neural progenitor (hindbrain)	CR786562.1	ENSDARG00000093207	2.096	0.528	0.429	0	0.036
cdx4	neural tube-like connective tissue (+ taste bud)	si:ch211-263k4.2	ENSDARG00000092738	0.79	1.118	0.125	0	0
cdx4	neural tube-like connective tissue (+ taste bud)	AL928977.1	ENSDARG00000094655	3.067	1.469	0.556	0	0.002
cdx4	neural tube-like connective tissue (+ taste bud)	ppp2r5b	ENSDARG00000054931	1.565	1.888	0.291	0	0.003
cdx4	neural tube-like connective tissue (+ taste bud)	si:ch211-263k4.2	ENSDARG00000078324	1.211	1.216	0.24	0	0.012
cdx4	neural tube-like connective tissue (+ taste bud)	pfkfb4b	ENSDARG00000029075	1.58	1.289	0.322	0	0.022
cdx4	neural tube-like connective tissue (+ taste bud)	slco5a1a	ENSDARG00000071685	1.025	1.163	0.209	0	0.022
cdx4	neuromast support cell	ahr1b	ENSDARG00000023537	1.544	1.824	0.294	0	0.003
cdx4	neuromast support cell	gpc3	ENSDARG00000032199	0.992	1.363	0.194	0	0.006
cdx4	neuromast support cell	unc5da	ENSDARG00000092722	1.341	1.706	0.262	0	0.006
cdx4	neuromast support cell	ppp2r5b	ENSDARG00000054931	1.718	1.889	0.339	0	0.007
cdx4	neuromast support cell	gpr184	ENSDARG00000102912	2.26	1.82	0.447	0	0.008
cdx4	neuromast support cell	CR788236.1	ENSDARG00000094064	1.775	1.907	0.352	0	0.008
cdx4	neuromast support cell	CU468826.1	ENSDARG00000095042	1.467	1.777	0.297	0	0.013
cdx4	neuron (+ spinal cord)	klhl23	ENSDARG00000078475	2.815	3.181	0.429	0	0
cdx4	neuron (+ spinal cord)	slc4a4b	ENSDARG00000044808	0.922	1.279	0.18	0	0.004
cdx4	neuron (+ spinal cord)	slco2a1	ENSDARG00000061896	2.7	2.61	0.547	0	0.008
cdx4	neuron (+ spinal cord)	zgc:113625	ENSDARG00000054160	1.137	1.552	0.235	0	0.012
cdx4	neuron (+ spinal cord)	zdhhc15a	ENSDARG00000101039	2.302	2.159	0.476	0	0.012
cdx4	neuron (+ spinal cord)	crybg1a	ENSDARG00000031782	1.249	1.602	0.259	0	0.012
cdx4	neuron (+ spinal cord)	mylk2	ENSDARG00000031698	0.741	1.034	0.16	0	0.028
cdx4	neuron (+ spinal cord)	fkbp8	ENSDARG00000001734	1.444	1.798	0.32	0	0.044
cdx4	neuron (+ spinal cord)	muc13b	ENSDARG00000079647	2.38	2.397	0.53	0	0.048
cdx4	neuron (+ spinal cord)	vps45	ENSDARG00000061180	3.239	2.468	0.724	0	0.05
cdx4	neuron (cranial ganglia sensory, Rohon-Beard)	spire1a	ENSDARG00000035868	1.287	1.757	0.212	0	0
cdx4	neuron (cranial ganglia sensory, Rohon-Beard)	ncam1a	ENSDARG00000056181	1.22	1.747	0.204	0	0
cdx4	neuron (cranial ganglia sensory, Rohon-Beard)	cadm1a	ENSDARG00000031075	0.966	1.375	0.174	0	0.001
cdx4	neuron (cranial ganglia sensory, Rohon-Beard)	sh2d3ca	ENSDARG00000028099	1.077	1.443	0.218	0	0.011
cdx4	neuron (cranial ganglia sensory, Rohon-Beard)	dacha	ENSDARG00000010132	0.77	1.089	0.161	0	0.02
cdx4	neuron (cranial ganglia sensory, Rohon-Beard)	cdc42bpab	ENSDARG00000016464	1.014	1.372	0.216	0	0.03
cdx4	neuron (cranial ganglion)	kcnq2a	ENSDARG00000075307	1.043	1.337	0.207	0	0.009
cdx4	neuron (cranial ganglion)	AL928977.1	ENSDARG00000094655	2.635	1.945	0.534	0	0.014
cdx4	neuron (cranial ganglion)	ttc25	ENSDARG00000058140	3.391	1.45	0.696	0	0.019
cdx4	neuron (cranial ganglion)	gpr184	ENSDARG00000102912	2.091	1.608	0.446	0	0.039
cdx4	neuron (telencephalon, glutamatergic)	cadm2b	ENSDARG00000062633	2.21	2.022	0.371	0	0
cdx4	neuron (telencephalon, glutamatergic)	nwd2	ENSDARG00000077162	1.369	1.679	0.266	0	0.004
cdx4	neuron (telencephalon, glutamatergic)	grip2b	ENSDARG00000027618	1.575	1.508	0.343	0	0.037
cdx4	neurons (differentiating, contains peripheral)	veph1	ENSDARG00000031095	1.673	1.948	0.14	0	0
cdx4	neurons (differentiating, contains peripheral)	zswim7	ENSDARG00000067608	2.149	2.126	0.205	0	0
cdx4	neurons (differentiating, contains peripheral)	pfkla	ENSDARG00000060504	1.546	1.794	0.156	0	0
cdx4	neurons (differentiating, contains peripheral)	gpr158a	ENSDARG00000077134	1.205	1.495	0.134	0	0
cdx4	neurons (differentiating, contains peripheral)	AL928977.1	ENSDARG00000094655	1.48	1.789	0.167	0	0
cdx4	neurons (differentiating, contains peripheral)	muc13b	ENSDARG00000079647	1.745	1.598	0.207	0	0
cdx4	neurons (differentiating, contains peripheral)	CU329666.1	ENSDARG00000105623	2.942	1.765	0.352	0	0
cdx4	neurons (differentiating, contains peripheral)	mlnl	ENSDARG00000092916	1.848	1.71	0.226	0	0
cdx4	neurons (differentiating, contains peripheral)	cuedc1a	ENSDARG00000068716	1.25	1.33	0.153	0	0
cdx4	neurons (differentiating, contains peripheral)	pdlim3a	ENSDARG00000011023	3.103	1.564	0.391	0	0
cdx4	neurons (differentiating, contains peripheral)	CU459145.1	ENSDARG00000117660	2.367	1.54	0.303	0	0
cdx4	neurons (differentiating, contains peripheral)	arhgef6	ENSDARG00000006683	1.285	1.402	0.173	0	0
cdx4	neurons (differentiating, contains peripheral)	gas2b	ENSDARG00000036152	2.359	1.687	0.319	0	0
cdx4	neurons (differentiating, contains peripheral)	spon2a	ENSDARG00000025465	2.582	2.27	0.358	0	0
cdx4	neurons (differentiating, contains peripheral)	march9	ENSDARG00000055740	1.033	1.202	0.145	0	0
cdx4	neurons (differentiating, contains peripheral)	si:ch73-205h11.1	ENSDARG00000096757	1.741	1.233	0.247	0	0
cdx4	neurons (differentiating, contains peripheral)	ptpn6	ENSDARG00000089043	1.535	1.351	0.219	0	0
cdx4	neurons (differentiating, contains peripheral)	acacb	ENSDARG00000061994	1.415	1.274	0.202	0	0
cdx4	neurons (differentiating, contains peripheral)	prom2	ENSDARG00000039406	1.694	1.34	0.248	0	0
cdx4	neurons (differentiating, contains peripheral)	LO018340.1	ENSDARG00000063407	1.483	1.239	0.218	0	0
cdx4	neurons (differentiating, contains peripheral)	tgfbr2b	ENSDARG00000034541	1.374	1.446	0.202	0	0
cdx4	neurons (differentiating, contains peripheral)	CABZ01044731.2	ENSDARG00000110291	1.003	1.133	0.15	0	0
cdx4	neurons (differentiating, contains peripheral)	pkp3b	ENSDARG00000079438	1.025	1.096	0.153	0	0
cdx4	neurons (differentiating, contains peripheral)	tbxa2r	ENSDARG00000104717	3.641	0.639	0.546	0	0
cdx4	neurons (differentiating, contains peripheral)	galnt11	ENSDARG00000063636	2.286	1.367	0.343	0	0
cdx4	neurons (differentiating, contains peripheral)	si:dkey-225f5.4	ENSDARG00000101975	2.132	1.18	0.327	0	0
cdx4	neurons (differentiating, contains peripheral)	BX901973.1	ENSDARG00000116223	0.882	1.065	0.136	0	0
cdx4	neurons (differentiating, contains peripheral)	fer1l4	ENSDARG00000076952	1.363	1.361	0.211	0	0
cdx4	neurons (differentiating, contains peripheral)	mettl16	ENSDARG00000055838	1.28	1.33	0.199	0	0
cdx4	neurons (differentiating, contains peripheral)	mrc2	ENSDARG00000078135	1.019	1.234	0.159	0	0
cdx4	neurons (differentiating, contains peripheral)	sytl2b	ENSDARG00000075436	1.715	1.206	0.269	0	0
cdx4	neurons (differentiating, contains peripheral)	nabp1a	ENSDARG00000004692	0.591	0.771	0.098	0	0
cdx4	neurons (differentiating, contains peripheral)	ttc38	ENSDARG00000042188	1.859	1.14	0.311	0	0
cdx4	neurons (differentiating, contains peripheral)	mtmr3	ENSDARG00000098201	0.543	0.742	0.091	0	0
cdx4	neurons (differentiating, contains peripheral)	arhgef1b	ENSDARG00000055837	0.995	1.178	0.168	0	0
cdx4	neurons (differentiating, contains peripheral)	vps36	ENSDARG00000057021	1.334	1.168	0.228	0	0
cdx4	neurons (differentiating, contains peripheral)	C9H2orf69	ENSDARG00000062425	1.7	1.147	0.29	0	0
cdx4	neurons (differentiating, contains peripheral)	trim54	ENSDARG00000029907	1.461	1.231	0.253	0	0.001
cdx4	neurons (differentiating, contains peripheral)	CR376783.1	ENSDARG00000074235	2.293	1.992	0.399	0	0.001
cdx4	neurons (differentiating, contains peripheral)	usp6nl	ENSDARG00000022187	0.86	1.102	0.15	0	0.001
cdx4	neurons (differentiating, contains peripheral)	slc16a12b	ENSDARG00000089885	1.03	1.138	0.182	0	0.001
cdx4	neurons (differentiating, contains peripheral)	zgc:92429	ENSDARG00000030176	1.199	1.023	0.215	0	0.001
cdx4	neurons (differentiating, contains peripheral)	fkbp8	ENSDARG00000001734	0.796	0.972	0.143	0	0.001
cdx4	neurons (differentiating, contains peripheral)	mthfd1b	ENSDARG00000040492	0.738	0.939	0.134	0	0.002
cdx4	neurons (differentiating, contains peripheral)	cds1	ENSDARG00000019549	1.779	1.544	0.325	0	0.002
cdx4	neurons (differentiating, contains peripheral)	hsd3b7	ENSDARG00000036966	2.109	0.756	0.387	0	0.002
cdx4	neurons (differentiating, contains peripheral)	strip2	ENSDARG00000059003	1.507	1.122	0.276	0	0.002
cdx4	neurons (differentiating, contains peripheral)	zdhhc18a	ENSDARG00000069807	1.303	1.104	0.241	0	0.003
cdx4	neurons (differentiating, contains peripheral)	BX465844.1	ENSDARG00000094647	2.756	1.082	0.509	0	0.003
cdx4	neurons (differentiating, contains peripheral)	pdlim3b	ENSDARG00000014248	1.756	1.179	0.326	0	0.003
cdx4	neurons (differentiating, contains peripheral)	raver2	ENSDARG00000075034	1.026	0.988	0.191	0	0.003
cdx4	neurons (differentiating, contains peripheral)	nat8l	ENSDARG00000077256	0.628	0.842	0.118	0	0.004
cdx4	neurons (differentiating, contains peripheral)	erf	ENSDARG00000063417	1.323	1.46	0.25	0	0.005
cdx4	neurons (differentiating, contains peripheral)	slc6a8	ENSDARG00000043646	0.349	0.489	0.067	0	0.006
cdx4	neurons (differentiating, contains peripheral)	tjp1a	ENSDARG00000077506	0.517	0.703	0.1	0	0.007
cdx4	neurons (differentiating, contains peripheral)	abcg1	ENSDARG00000063475	1.559	1	0.301	0	0.007
cdx4	neurons (differentiating, contains peripheral)	CR385035.1	ENSDARG00000097163	1.489	1.216	0.288	0	0.008
cdx4	neurons (differentiating, contains peripheral)	cdc42ep2	ENSDARG00000053959	2.074	1.353	0.403	0	0.008
cdx4	neurons (differentiating, contains peripheral)	cbfb	ENSDARG00000040917	0.945	1.116	0.185	0	0.01
cdx4	neurons (differentiating, contains peripheral)	BX276098.1	ENSDARG00000117290	1.234	1.261	0.243	0	0.011
cdx4	neurons (differentiating, contains peripheral)	pabpn1l	ENSDARG00000087996	1.774	1.464	0.353	0	0.013
cdx4	neurons (differentiating, contains peripheral)	kctd7	ENSDARG00000061580	1.386	0.814	0.277	0	0.015
cdx4	neurons (differentiating, contains peripheral)	BX323458.2	ENSDARG00000094614	0.967	0.912	0.194	0	0.016
cdx4	neurons (differentiating, contains peripheral)	CABZ01063971.1	ENSDARG00000117814	1.586	0.994	0.321	0	0.019
cdx4	neurons (differentiating, contains peripheral)	si:ch73-29c22.1	ENSDARG00000090948	1.406	1.027	0.286	0	0.021
cdx4	neurons (differentiating, contains peripheral)	ctbp1	ENSDARG00000057007	0.542	0.705	0.112	0	0.028
cdx4	neurons (differentiating, contains peripheral)	khdrbs1a	ENSDARG00000052856	0.441	0.603	0.091	0	0.029
cdx4	neurons (differentiating, contains peripheral)	si:dkeyp-71f10.5	ENSDARG00000091783	1.5	0.878	0.31	0	0.029
cdx4	neurons (differentiating, contains peripheral)	ptpn11b	ENSDARG00000012340	1.116	0.878	0.232	0	0.033
cdx4	neurons (differentiating, contains peripheral)	olfm1b	ENSDARG00000014053	0.476	0.636	0.099	0	0.034
cdx4	neurons (differentiating, contains peripheral)	gnb5b	ENSDARG00000055377	1.308	0.902	0.273	0	0.037
cdx4	neurons (differentiating, contains peripheral)	ppp1r1b	ENSDARG00000076280	1.077	1.048	0.226	0	0.038
cdx4	neurons (differentiating, contains peripheral)	dsn1	ENSDARG00000089922	1.307	0.838	0.274	0	0.04
cdx4	neurons (differentiating, contains peripheral)	LO018644.1	ENSDARG00000117267	1.156	1.101	0.244	0	0.043
cdx4	neurons (differentiating, contains peripheral)	BX901883.5	ENSDARG00000097948	1.289	0.894	0.273	0	0.048
cdx4	neurons (differentiating, contains peripheral)	trpc5b	ENSDARG00000060837	1.339	1.014	0.284	0	0.049
cdx4	neurons (differentiating, contains peripheral)	mapre3a	ENSDARG00000020231	0.831	0.849	0.177	0	0.05
cdx4	neurons (gabaergic, glutamatergic; contains Purkinje)	ppp6r2b	ENSDARG00000069654	1.378	1.136	0.244	0	0.001
cdx4	neurons (gabaergic, glutamatergic)	fkbp8	ENSDARG00000001734	1.566	1.704	0.18	0	0
cdx4	neurons (gabaergic, glutamatergic)	AL928977.1	ENSDARG00000094655	1.64	1.837	0.218	0	0
cdx4	neurons (gabaergic, glutamatergic)	veph1	ENSDARG00000031095	1.879	1.787	0.25	0	0
cdx4	neurons (gabaergic, glutamatergic)	rnf165a	ENSDARG00000077906	0.487	0.68	0.071	0	0
cdx4	neurons (gabaergic, glutamatergic)	sfpq	ENSDARG00000011564	0.376	0.531	0.058	0	0
cdx4	neurons (gabaergic, glutamatergic)	mrc2	ENSDARG00000078135	1.424	1.475	0.235	0	0
cdx4	neurons (gabaergic, glutamatergic)	BX901973.1	ENSDARG00000116223	1.024	1.215	0.17	0	0
cdx4	neurons (gabaergic, glutamatergic)	BX276098.1	ENSDARG00000117290	1.618	1.296	0.27	0	0
cdx4	neurons (gabaergic, glutamatergic)	vps36	ENSDARG00000057021	2.207	1.755	0.393	0	0.001
cdx4	neurons (gabaergic, glutamatergic)	tinf2	ENSDARG00000054473	1.94	1.124	0.347	0	0.001
cdx4	neurons (gabaergic, glutamatergic)	C9H2orf69	ENSDARG00000062425	2.709	1.258	0.489	0	0.001
cdx4	neurons (gabaergic, glutamatergic)	elavl3	ENSDARG00000014420	0.286	0.409	0.054	0	0.004
cdx4	neurons (gabaergic, glutamatergic)	cmn	ENSDARG00000055527	1.86	1.047	0.354	0	0.004
cdx4	neurons (gabaergic, glutamatergic)	nme2b.1	ENSDARG00000103791	1.815	1.172	0.346	0	0.004
cdx4	neurons (gabaergic, glutamatergic)	mybphb	ENSDARG00000003081	0.9	1.105	0.173	0	0.005
cdx4	neurons (gabaergic, glutamatergic)	CR769778.2	ENSDARG00000117536	1.32	1.265	0.258	0	0.007
cdx4	neurons (gabaergic, glutamatergic)	nvl	ENSDARG00000025605	0.977	1.146	0.194	0	0.01
cdx4	neurons (gabaergic, glutamatergic)	nat8l	ENSDARG00000077256	0.804	1.058	0.16	0	0.011
cdx4	neurons (gabaergic, glutamatergic)	march9	ENSDARG00000055740	0.825	0.97	0.166	0	0.014
cdx4	notochord	cmn	ENSDARG00000055527	-0.327	-0.471	0.045	0	0
cdx4	notochord	gdpd5b	ENSDARG00000076962	0.779	1.066	0.108	0	0
cdx4	notochord	CR855337.1	ENSDARG00000094295	2.139	1.417	0.32	0	0
cdx4	notochord	atic	ENSDARG00000016706	2.15	2.19	0.343	0	0
cdx4	notochord	fn1b	ENSDARG00000006526	2.312	3.198	0.378	0	0
cdx4	notochord	cyp2y3	ENSDARG00000101423	1.805	1.922	0.296	0	0
cdx4	notochord	aff2	ENSDARG00000052242	0.321	0.458	0.056	0	0.001
cdx4	notochord	pkp3a	ENSDARG00000051861	0.511	0.682	0.089	0	0.001
cdx4	notochord	flna	ENSDARG00000074201	0.587	0.819	0.103	0	0.001
cdx4	notochord	pibf1	ENSDARG00000015506	1.465	1.241	0.259	0	0.001
cdx4	notochord	pof1b	ENSDARG00000054060	0.639	0.81	0.114	0	0.002
cdx4	notochord	mctp2a	ENSDARG00000001414	1.295	1.303	0.232	0	0.002
cdx4	notochord	timp2b	ENSDARG00000075261	1.443	1.801	0.261	0	0.002
cdx4	notochord	hoxc3a	ENSDARG00000070339	-1.066	-1.411	0.194	0	0.003
cdx4	notochord	spns2	ENSDARG00000061017	0.527	0.74	0.096	0	0.003
cdx4	notochord	zgc:158343	ENSDARG00000099411	1.268	1.191	0.235	0	0.004
cdx4	notochord	nek1	ENSDARG00000022350	1.741	1.749	0.325	0	0.005
cdx4	notochord	pappab	ENSDARG00000059858	1.238	1.304	0.233	0	0.007
cdx4	notochord	BX465862.4	ENSDARG00000096147	1.661	1.578	0.315	0	0.008
cdx4	notochord	slc20a1a	ENSDARG00000020114	0.968	1.219	0.188	0	0.012
cdx4	notochord	cry3a	ENSDARG00000069074	0.822	0.99	0.162	0	0.018
cdx4	notochord	f3b	ENSDARG00000005673	0.483	0.665	0.096	0	0.019
cdx4	notochord	ywhaqa	ENSDARG00000042539	0.874	1.075	0.174	0	0.02
cdx4	notochord	pim1	ENSDARG00000100020	0.711	0.853	0.142	0	0.024
cdx4	notochord	BX936308.1	ENSDARG00000081299	1.948	1.849	0.391	0	0.025
cdx4	notochord	lima1a	ENSDARG00000101441	1.503	1.556	0.306	0	0.035
cdx4	notochord	ezrb	ENSDARG00000025091	0.675	0.693	0.139	0	0.044
cdx4	olfactory vesicle-bulb	igsf9bb	ENSDARG00000069467	1.009	1.393	0.21	0	0.014
cdx4	pancreas	rsrp1	ENSDARG00000030440	1.369	1.893	0.301	0	0.019
cdx4	pectoral fin bud (osteoblast+)	cog7	ENSDARG00000061372	2.15	2.308	0.402	0	0.003
cdx4	pectoral fin bud (osteoblast+)	met	ENSDARG00000070903	1.16	1.517	0.219	0	0.003
cdx4	pectoral fin bud (osteoblast+)	itgb1a	ENSDARG00000071863	2.417	2.4	0.462	0	0.004
cdx4	pectoral fin bud (osteoblast+)	man1a1	ENSDARG00000005652	0.76	1.049	0.148	0	0.007
cdx4	pectoral fin bud (osteoblast+)	pcdh10b	ENSDARG00000102824	2.038	1.944	0.408	0	0.012
cdx4	pectoral fin bud (osteoblast+)	tinagl1	ENSDARG00000061231	1.485	1.909	0.308	0	0.025
cdx4	periderm	gabbr1b	ENSDARG00000016667	0.984	1.268	0.105	0	0
cdx4	periderm	kif26ab	ENSDARG00000015016	-1.277	-1.659	0.151	0	0
cdx4	periderm	AL935186.2	ENSDARG00000081218	0.315	0.438	0.04	0	0
cdx4	periderm	lgmn	ENSDARG00000039150	0.784	0.751	0.101	0	0
cdx4	periderm	hoxc3a	ENSDARG00000070339	-1.168	-1.391	0.151	0	0
cdx4	periderm	ier2b	ENSDARG00000086881	-0.888	-1.139	0.116	0	0
cdx4	periderm	elovl7b	ENSDARG00000100185	-0.791	-1.039	0.107	0	0
cdx4	periderm	BX649533.1	ENSDARG00000096542	1.165	0.539	0.157	0	0
cdx4	periderm	bahcc1b	ENSDARG00000080009	0.441	0.606	0.061	0	0
cdx4	periderm	BX957278.1	ENSDARG00000010940	0.577	0.584	0.081	0	0
cdx4	periderm	whrna	ENSDARG00000075362	0.876	0.878	0.123	0	0
cdx4	periderm	ipmkb	ENSDARG00000029291	0.458	0.566	0.066	0	0
cdx4	periderm	vav3a	ENSDARG00000086623	0.824	0.964	0.121	0	0
cdx4	periderm	plch2a	ENSDARG00000059960	0.757	0.787	0.111	0	0
cdx4	periderm	prickle3	ENSDARG00000073996	-0.7	-0.781	0.104	0	0
cdx4	periderm	greb1	ENSDARG00000070794	1.371	1.263	0.211	0	0
cdx4	periderm	abch1	ENSDARG00000071341	0.568	0.627	0.088	0	0
cdx4	periderm	ctsba	ENSDARG00000055120	0.705	0.661	0.11	0	0
cdx4	periderm	ralgapa1	ENSDARG00000076889	0.441	0.583	0.069	0	0
cdx4	periderm	BX537130.1	ENSDARG00000101211	1.168	0.877	0.186	0	0
cdx4	periderm	cast	ENSDARG00000058693	0.2	0.287	0.032	0	0
cdx4	periderm	ets2	ENSDARG00000103980	-0.944	-1.09	0.152	0	0
cdx4	periderm	si:ch211-212k18.7	ENSDARG00000055504	1.001	0.794	0.161	0	0
cdx4	periderm	si:dkey-206d17.12	ENSDARG00000101034	-0.664	-0.766	0.108	0	0
cdx4	periderm	lmo7a	ENSDARG00000004930	-0.603	-0.85	0.098	0	0
cdx4	periderm	egfl6	ENSDARG00000045958	1.111	1.236	0.182	0	0
cdx4	periderm	mcoln3a	ENSDARG00000078363	0.417	0.519	0.069	0	0
cdx4	periderm	si:dkey-239b22.1	ENSDARG00000031588	2.672	0.522	0.441	0	0
cdx4	periderm	mafk	ENSDARG00000100947	-1.131	-1.067	0.187	0	0
cdx4	periderm	btg2	ENSDARG00000020298	-1.058	-1.459	0.175	0	0
cdx4	periderm	lgr4	ENSDARG00000060542	0.538	0.55	0.09	0	0.001
cdx4	periderm	si:dkey-111i23.1	ENSDARG00000094811	1.066	1.012	0.178	0	0.001
cdx4	periderm	ier2a	ENSDARG00000099195	-0.995	-1.217	0.168	0	0.001
cdx4	periderm	zbtb16a	ENSDARG00000007184	0.516	0.733	0.087	0	0.001
cdx4	periderm	ssr1	ENSDARG00000101627	0.789	0.439	0.134	0	0.001
cdx4	periderm	ier5	ENSDARG00000009881	-0.76	-0.876	0.13	0	0.001
cdx4	periderm	ckap4	ENSDARG00000032405	0.506	0.715	0.087	0	0.001
cdx4	periderm	atp8a1	ENSDARG00000063001	0.632	0.601	0.108	0	0.001
cdx4	periderm	fosab	ENSDARG00000031683	-1.062	-1.429	0.183	0	0.001
cdx4	periderm	ino80e	ENSDARG00000101892	0.303	0.424	0.052	0	0.001
cdx4	periderm	pde7a	ENSDARG00000045305	0.519	0.628	0.09	0	0.002
cdx4	periderm	stard14	ENSDARG00000031929	-0.635	-0.858	0.111	0	0.002
cdx4	periderm	si:ch73-74h11.1	ENSDARG00000062750	-0.318	-0.452	0.056	0	0.002
cdx4	periderm	doc2b	ENSDARG00000088293	0.738	0.654	0.13	0	0.002
cdx4	periderm	nr2f2	ENSDARG00000040926	0.732	0.698	0.129	0	0.002
cdx4	periderm	cnsta	ENSDARG00000086283	0.502	0.576	0.089	0	0.003
cdx4	periderm	eps8l1b	ENSDARG00000003313	-0.488	-0.596	0.087	0	0.003
cdx4	periderm	mitfa	ENSDARG00000003732	1.127	0.522	0.202	0	0.003
cdx4	periderm	si:ch73-181m17.1	ENSDARG00000097080	3.005	0.783	0.541	0	0.004
cdx4	periderm	TCF4	ENSDARG00000107408	-0.726	-0.906	0.132	0	0.005
cdx4	periderm	si:ch211-217k17.9	ENSDARG00000093494	-0.456	-0.632	0.083	0	0.005
cdx4	periderm	hrasa	ENSDARG00000098497	-0.96	-0.843	0.175	0	0.005
cdx4	periderm	hint2	ENSDARG00000100938	0.61	0.739	0.112	0	0.006
cdx4	periderm	csnk1da	ENSDARG00000008370	-0.655	-0.897	0.12	0	0.006
cdx4	periderm	flvcr2a	ENSDARG00000038957	1.708	0.13	0.314	0	0.006
cdx4	periderm	taok3a	ENSDARG00000060751	0.698	0.622	0.129	0	0.007
cdx4	periderm	stx11b.1	ENSDARG00000029290	-0.653	-0.789	0.12	0	0.007
cdx4	periderm	pax6a	ENSDARG00000103379	0.723	0.466	0.134	0	0.007
cdx4	periderm	tnnt2b	ENSDARG00000100694	1.56	0.399	0.289	0	0.007
cdx4	periderm	wu:fc63a07	ENSDARG00000094469	0.532	0.485	0.099	0	0.008
cdx4	periderm	CU467961.1	ENSDARG00000078270	0.343	0.465	0.064	0	0.009
cdx4	periderm	pkp1b	ENSDARG00000052705	0.428	0.567	0.08	0	0.01
cdx4	periderm	atg7	ENSDARG00000102893	0.49	0.469	0.092	0	0.01
cdx4	periderm	chmp2ba	ENSDARG00000068683	2.684	0.132	0.504	0	0.01
cdx4	periderm	pdlim2	ENSDARG00000069956	-0.681	-0.776	0.128	0	0.011
cdx4	periderm	BX005461.2	ENSDARG00000096936	1.477	0.859	0.278	0	0.011
cdx4	periderm	pleca	ENSDARG00000062590	-0.222	-0.318	0.042	0	0.013
cdx4	periderm	pitpnm3	ENSDARG00000055255	0.302	0.42	0.057	0	0.014
cdx4	periderm	march8	ENSDARG00000062489	0.372	0.501	0.071	0	0.014
cdx4	periderm	si:ch211-125o16.4	ENSDARG00000056836	-0.47	-0.674	0.09	0	0.015
cdx4	periderm	AL935186.11	ENSDARG00000115988	0.365	0.523	0.07	0	0.017
cdx4	periderm	CABZ01046954.1	ENSDARG00000116445	-0.768	-0.918	0.147	0	0.017
cdx4	periderm	egr1	ENSDARG00000037421	-0.853	-1.1	0.164	0	0.017
cdx4	periderm	fign	ENSDARG00000008662	0.973	1.211	0.188	0	0.02
cdx4	periderm	lypd6	ENSDARG00000004307	0.565	0.669	0.109	0	0.021
cdx4	periderm	CU929416.1	ENSDARG00000105572	0.917	0.729	0.178	0	0.021
cdx4	periderm	junba	ENSDARG00000074378	-0.875	-0.857	0.17	0	0.021
cdx4	periderm	epha7	ENSDARG00000004635	0.74	0.977	0.144	0	0.022
cdx4	periderm	scel	ENSDARG00000034677	-0.405	-0.555	0.079	0	0.022
cdx4	periderm	si:ch211-153b23.5	ENSDARG00000058206	1.142	1.38	0.223	0	0.025
cdx4	periderm	hmga1a	ENSDARG00000028335	-0.398	-0.554	0.078	0	0.026
cdx4	periderm	elovl1a	ENSDARG00000099960	-0.75	-0.989	0.147	0	0.027
cdx4	periderm	atf4a	ENSDARG00000111939	-0.543	-0.643	0.107	0	0.028
cdx4	periderm	mknk1	ENSDARG00000018411	-1.436	-1.687	0.282	0	0.029
cdx4	periderm	jund	ENSDARG00000067850	-1.313	-1.536	0.259	0	0.031
cdx4	periderm	znf609a	ENSDARG00000103388	0.295	0.374	0.059	0	0.034
cdx4	periderm	si:dkey-239b22.2	ENSDARG00000097826	0.643	0.761	0.128	0	0.037
cdx4	periderm	naga	ENSDARG00000099313	0.468	0.513	0.094	0	0.042
cdx4	periderm	daam1a	ENSDARG00000015059	-0.354	-0.495	0.071	0	0.043
cdx4	periderm	BX890562.2	ENSDARG00000093924	1.06	0.407	0.213	0	0.043
cdx4	periderm	ddx10	ENSDARG00000061865	0.844	0.468	0.169	0	0.044
cdx4	periderm	acvrl1	ENSDARG00000018179	1.183	0.568	0.238	0	0.046
cdx4	periderm	ccbe1	ENSDARG00000086158	1.25	0.95	0.252	0	0.048
cdx4	periderm	gfra1a	ENSDARG00000099732	1.103	0.837	0.222	0	0.048
cdx4	periderm	efnb3b	ENSDARG00000042277	0.593	0.709	0.12	0	0.049
cdx4	periderm	meis1b	ENSDARG00000012078	0.211	0.297	0.043	0	0.049
cdx4	periderm	dok4	ENSDARG00000073731	-1.09	-0.975	0.22	0	0.05
cdx4	pharyngeal arch (contains muscle, early cartilage)	zgc:113625	ENSDARG00000054160	1.383	1.772	0.25	0	0.001
cdx4	pharyngeal arch (contains muscle, early cartilage)	adat1	ENSDARG00000061348	2.316	2.57	0.42	0	0.001
cdx4	pharyngeal arch (contains muscle, early cartilage)	mbd2	ENSDARG00000075952	1.599	1.644	0.308	0	0.005
cdx4	pharyngeal arch (contains muscle, early cartilage)	CR354538.1	ENSDARG00000094509	2.131	1.912	0.412	0	0.006
cdx4	pharyngeal arch (contains muscle, early cartilage)	spon2a	ENSDARG00000025465	1.783	1.39	0.352	0	0.009
cdx4	pharyngeal arch (contains muscle, early cartilage)	bmp8a	ENSDARG00000035677	2.148	1.578	0.429	0	0.011
cdx4	pharyngeal arch (contains muscle, early cartilage)	col4a1	ENSDARG00000055009	1.034	1.271	0.208	0	0.013
cdx4	pharyngeal arch (contains muscle, early cartilage)	adamtsl7	ENSDARG00000055439	3.563	1.653	0.724	0	0.016
cdx4	pharyngeal arch (contains muscle, early cartilage)	epas1b	ENSDARG00000057671	1.514	1.617	0.313	0	0.023
cdx4	pharyngeal arch (contains muscle, early cartilage)	wipf2a	ENSDARG00000045298	1.396	1.394	0.291	0	0.026
cdx4	pharyngeal arch (contains muscle, early cartilage)	AL928650.4	ENSDARG00000113858	2.448	1.326	0.511	0	0.026
cdx4	pharyngeal arch (contains muscle, early cartilage)	camk4	ENSDARG00000005372	1.932	1.395	0.408	0	0.032
cdx4	pharyngeal arch (early)	gpr184	ENSDARG00000102912	1.853	1.445	0.253	0	0
cdx4	pharyngeal arch (early)	klhl23	ENSDARG00000078475	1.495	1.554	0.212	0	0
cdx4	pharyngeal arch (early)	zgc:113625	ENSDARG00000054160	1.01	1.329	0.15	0	0
cdx4	pharyngeal arch (early)	strc1	ENSDARG00000079336	1.279	1.303	0.196	0	0
cdx4	pharyngeal arch (early)	adat1	ENSDARG00000061348	1.235	1.342	0.195	0	0
cdx4	pharyngeal arch (early)	klhl4	ENSDARG00000016531	1.269	1.186	0.213	0	0
cdx4	pharyngeal arch (early)	mylk2	ENSDARG00000031698	0.681	0.872	0.116	0	0
cdx4	pharyngeal arch (early)	ppp2r5b	ENSDARG00000054931	1.25	1.424	0.214	0	0
cdx4	pharyngeal arch (early)	nabp1a	ENSDARG00000004692	0.61	0.805	0.107	0	0.001
cdx4	pharyngeal arch (early)	CR788236.1	ENSDARG00000094064	1.315	1.258	0.235	0	0.001
cdx4	pharyngeal arch (early)	si:dkey-125i10.3	ENSDARG00000094760	2.566	0.865	0.466	0	0.002
cdx4	pharyngeal arch (early)	ppiaa	ENSDARG00000009212	0.897	1.071	0.168	0	0.004
cdx4	pharyngeal arch (early)	asah2	ENSDARG00000012829	0.828	0.965	0.16	0	0.008
cdx4	pharyngeal arch (early)	creb5b	ENSDARG00000070536	0.473	0.645	0.092	0	0.009
cdx4	pharyngeal arch (early)	nat8l	ENSDARG00000077256	0.62	0.794	0.123	0	0.013
cdx4	pharyngeal arch (early)	pbxip1b	ENSDARG00000011824	1.802	0.889	0.364	0	0.02
cdx4	pharyngeal arch (early)	ppp1r1b	ENSDARG00000076280	1.007	0.942	0.204	0	0.022
cdx4	pharyngeal arch (early)	snap25b	ENSDARG00000058117	1.115	1.155	0.228	0	0.025
cdx4	pharyngeal arch (early)	fosab	ENSDARG00000031683	0.458	0.623	0.095	0	0.034
cdx4	pharyngeal arch (early)	tmem229b	ENSDARG00000060569	3.311	0.916	0.694	0	0.041
cdx4	pharyngeal arch (early)	pkp3b	ENSDARG00000079438	0.833	0.948	0.175	0	0.042
cdx4	pharyngeal arch (early)	rab11fip1a	ENSDARG00000046124	0.951	1.035	0.2	0	0.044
cdx4	pharyngeal arch (NC-derived)	LIN28A	ENSDARG00000004328	0.868	1.111	0.147	0	0
cdx4	pharyngeal arch (NC-derived)	pxdn	ENSDARG00000098733	0.876	1.1	0.152	0	0.001
cdx4	pharyngeal arch (NC-derived)	nr2f5	ENSDARG00000033172	0.666	0.947	0.116	0	0.001
cdx4	pharyngeal arch (NC-derived)	ascc2	ENSDARG00000013058	1.701	1.152	0.311	0	0.002
cdx4	pharyngeal arch (NC-derived)	zbtb16a	ENSDARG00000007184	0.328	0.471	0.063	0	0.006
cdx4	pharyngeal arch (NC-derived)	pard6b	ENSDARG00000003865	1.092	1.195	0.211	0	0.007
cdx4	pharyngeal arch (NC-derived)	nxn	ENSDARG00000033978	0.493	0.683	0.096	0	0.008
cdx4	pharyngeal arch (NC-derived)	dlc1	ENSDARG00000079317	0.51	0.716	0.1	0	0.01
cdx4	pharyngeal arch (NC-derived)	nrbp2a	ENSDARG00000032951	1.061	1.164	0.208	0	0.011
cdx4	pharyngeal arch (NC-derived)	lats2	ENSDARG00000078864	1.087	1.078	0.221	0	0.022
cdx4	pharyngeal arch (NC-derived)	ptprsa	ENSDARG00000059738	0.38	0.539	0.078	0	0.023
cdx4	pharyngeal arch (NC-derived)	sox5	ENSDARG00000011582	0.473	0.669	0.097	0	0.024
cdx4	pharyngeal arch (NC-derived)	eva1ba	ENSDARG00000102701	0.747	0.975	0.153	0	0.024
cdx4	pharyngeal arch (NC-derived)	acss1	ENSDARG00000044142	1.185	1.135	0.245	0	0.03
cdx4	pharyngeal arch (NC-derived)	hspa8	ENSDARG00000068992	-0.848	-1.143	0.177	0	0.035
cdx4	pharyngeal arch (NC-derived)	CR383676.2	ENSDARG00000099970	-0.192	-0.276	0.04	0	0.037
cdx4	pharyngeal arch (NC-derived)	GGT7	ENSDARG00000115805	0.608	0.797	0.127	0	0.037
cdx4	posterior spinal cord progenitors	zfhx3	ENSDARG00000103057	0.996	1.388	0.161	0	0
cdx4	posterior spinal cord progenitors	sema6ba	ENSDARG00000036626	1.059	1.452	0.173	0	0
cdx4	posterior spinal cord progenitors	spock1	ENSDARG00000074644	1.526	2.033	0.254	0	0
cdx4	posterior spinal cord progenitors	SBNO2	ENSDARG00000016188	1.467	1.804	0.301	0	0.014
cdx4	primordial germ cell	sf1	ENSDARG00000008188	2.62	2.669	0.551	0	0.008
cdx4	pronephric duct	zgc:153115	ENSDARG00000069342	3.104	3.365	0.686	0	0.032
cdx4	pronephric duct	adcy6b	ENSDARG00000027797	1.821	2.508	0.408	0	0.04
cdx4	pronephric duct	hnrnpl	ENSDARG00000035324	2.771	3.278	0.623	0	0.042
cdx4	pronephric duct	negr1	ENSDARG00000021607	1.982	2.678	0.448	0	0.046
cdx4	pronephric podocyte	mtss1lb	ENSDARG00000087260	2.701	3.591	0.527	0	0.005
cdx4	pronephros distal tubule	ncam2	ENSDARG00000017466	1.286	1.83	0.208	0	0
cdx4	pronephros distal tubule	pou3f3a	ENSDARG00000042032	1.989	2.377	0.353	0	0.001
cdx4	pronephros distal tubule	myh10	ENSDARG00000000103	1.411	1.741	0.262	0	0.002
cdx4	pronephros distal tubule	prkg1b	ENSDARG00000031702	1.053	1.475	0.198	0	0.002
cdx4	pronephros distal tubule	atp8b4	ENSDARG00000079453	1.403	1.851	0.268	0	0.004
cdx4	pronephros distal tubule	pard3bb	ENSDARG00000034555	1.006	1.398	0.197	0	0.006
cdx4	pronephros distal tubule	slc4a4a	ENSDARG00000013730	1.274	1.724	0.25	0	0.006
cdx4	pronephros distal tubule	frmpd3	ENSDARG00000074865	2.034	2.413	0.402	0	0.007
cdx4	pronephros distal tubule	phb2a	ENSDARG00000045297	1.89	2.235	0.389	0	0.016
cdx4	pronephros distal tubule	gmps	ENSDARG00000079848	1.4	1.7	0.297	0	0.029
cdx4	pronephros distal tubule	gab2	ENSDARG00000105120	1.282	1.767	0.275	0	0.036
cdx4	pronephros proximal tubule	sh3kbp1	ENSDARG00000075853	1.363	1.76	0.24	0	0.001
cdx4	pronephros proximal tubule	NC_002333.4	ENSDARG00000080337	-0.437	-0.63	0.087	0	0.011
cdx4	pronephros proximal tubule	thbs1b	ENSDARG00000010785	1.486	1.817	0.318	0	0.05
cdx4	red blood cell	cdk5rap1	ENSDARG00000044925	2.026	2.634	0.442	0	0.031
cdx4	retinal neuron	fkbp8	ENSDARG00000001734	1.059	1.192	0.172	0	0
cdx4	retinal neuron	pfkla	ENSDARG00000060504	1.436	1.307	0.245	0	0.001
cdx4	retinal neuron	cyt1l	ENSDARG00000036832	0.502	0.699	0.093	0	0.004
cdx4	retinal neuron	C9H2orf69	ENSDARG00000062425	1.469	0.87	0.283	0	0.01
cdx4	retinal neuron	snorc	ENSDARG00000092383	1.532	1.11	0.3	0	0.014
cdx4	retinal neuron	dnai1.1	ENSDARG00000100081	1.69	0.788	0.335	0	0.018
cdx4	retinal neuron	rhoq	ENSDARG00000025953	1.344	1.052	0.271	0	0.026
cdx4	retinal neuron	hoxc3a	ENSDARG00000070339	-0.681	-0.907	0.138	0	0.029
cdx4	retinal pigmented epithelium (early)	irf1b	ENSDARG00000043249	2.635	2.114	0.441	0	0
cdx4	retinal pigmented epithelium (early)	AL954191.2	ENSDARG00000117407	1.909	1.942	0.37	0	0.004
cdx4	retinal pigmented epithelium (early)	cicb	ENSDARG00000055502	1.179	1.591	0.23	0	0.005
cdx4	retinal pigmented epithelium (early)	prdx6	ENSDARG00000043511	1.363	1.503	0.27	0	0.007
cdx4	retinal pigmented epithelium (early)	sh3pxd2b	ENSDARG00000103251	1.39	1.414	0.283	0	0.013
cdx4	roof plate, flexural + subcommissural organ	ntm	ENSDARG00000018065	1.236	1.749	0.223	0	0
cdx4	roof plate, flexural + subcommissural organ	nrxn1a	ENSDARG00000061647	1.156	1.578	0.252	0	0.025
cdx4	satellite cells	suclg2	ENSDARG00000044914	1.102	1.525	0.223	0	0.012
cdx4	satellite cells	hivep3b	ENSDARG00000037154	2.004	2.494	0.428	0	0.032
cdx4	slow-committed myocyte	ephb3a	ENSDARG00000031548	1.804	2.153	0.364	0	0.023
cdx4	slow-committed myocyte	plod2	ENSDARG00000011821	1.809	2.196	0.373	0	0.032
cdx4	thyroid follicle cell	zgc:77158	ENSDARG00000013784	2.678	3.287	0.346	0	0
cdx4	thyroid follicle cell	rptor	ENSDARG00000098726	1.815	2.367	0.353	0	0.005
cdx4	thyroid follicle cell	pard3ab	ENSDARG00000010583	1.982	2.702	0.39	0	0.007
cdx4	thyroid follicle cell	MPRIP	ENSDARG00000105209	2.774	3.616	0.587	0	0.025
cdx4	unknown (dcn+, col6+)	march6	ENSDARG00000076066	4.01	5.315	0.592	0	0
cdx4	unknown (dcn+, col6+)	adamts6	ENSDARG00000041982	3.979	5.282	0.62	0	0.001
cdx4	unknown (dcn+, col6+)	pvrl2l	ENSDARG00000063390	2.728	3.873	0.431	0	0.001
cdx4	unknown (dcn+, col6+)	UBB	ENSDARG00000002369	3.9	4.969	0.619	0	0.001
cdx4	unknown (dcn+, col6+)	tnrc6c2	ENSDARG00000103851	3.038	4.076	0.509	0	0.002
cdx4	unknown (dcn+, col6+)	map3k22	ENSDARG00000074219	3.073	4.064	0.52	0	0.003
cdx4	unknown (dcn+, col6+)	grk5l	ENSDARG00000078815	3.201	4.26	0.567	0	0.005
cdx4	unknown (dcn+, col6+)	shdb	ENSDARG00000062109	3.168	4.224	0.564	0	0.005
cdx4	unknown (dcn+, col6+)	dnmt3ab	ENSDARG00000015566	3.343	4.351	0.61	0	0.008
cdx4	unknown (dcn+, col6+)	cadm1a	ENSDARG00000031075	3.122	4.296	0.579	0	0.01
cdx4	unknown (dcn+, col6+)	ccser2b	ENSDARG00000091535	3.461	4.706	0.642	0	0.01
cdx4	unknown (dcn+, col6+)	serpinh2	ENSDARG00000036445	3.586	4.669	0.677	0	0.013
cdx4	unknown (dcn+, col6+)	arhgef10la	ENSDARG00000088630	3.466	4.546	0.688	0	0.026
cdx4	unknown (dcn+, col6+)	cdk17	ENSDARG00000079470	3.058	4.299	0.617	0	0.032
cdx4	unknown (dcn+, col6+)	exoc6b	ENSDARG00000098874	3.887	4.957	0.802	0	0.043
cdx4	unknown (dcn+, col6+)	anp32e	ENSDARG00000054804	2.861	3.825	0.591	0	0.044
cdx4	unknown (dcn+, col6+)	phkb	ENSDARG00000078284	3.551	4.558	0.737	0	0.046
cdx4	xanthophore	si:ch73-22a13.3	ENSDARG00000053488	1.953	2.132	0.323	0	0
cdx4	xanthophore	zgc:114200	ENSDARG00000100633	2.271	1.935	0.474	0	0.023
cdx4	xanthophore	dtl	ENSDARG00000023002	1.894	1.614	0.399	0	0.027

## Sheet: cdx4-cdx1a
gene_target	cell type	symbol	ensembl id	estimate	normalized_effect	std_err	p_value	q_value
cdx4-cdx1a	anterior migratory muscle	col7a1l	ENSDARG00000069692	1.334	1.797	0.146	0	0
cdx4-cdx1a	anterior migratory muscle	hoxc3a	ENSDARG00000070339	-1.011	-1.419	0.139	0	0
cdx4-cdx1a	anterior migratory muscle	pleca	ENSDARG00000062590	-0.682	-0.976	0.094	0	0
cdx4-cdx1a	anterior migratory muscle	BX936308.1	ENSDARG00000081299	2.501	2.235	0.349	0	0
cdx4-cdx1a	anterior migratory muscle	meis3	ENSDARG00000002795	1.351	1.744	0.209	0	0
cdx4-cdx1a	anterior migratory muscle	col5a2a	ENSDARG00000031678	-0.504	-0.719	0.079	0	0
cdx4-cdx1a	anterior migratory muscle	zbtb46	ENSDARG00000078191	1.489	1.658	0.244	0	0
cdx4-cdx1a	anterior migratory muscle	agrn	ENSDARG00000079388	0.412	0.589	0.069	0	0
cdx4-cdx1a	anterior migratory muscle	smoc2	ENSDARG00000088157	0.844	1.13	0.148	0	0.001
cdx4-cdx1a	anterior migratory muscle	arid3c	ENSDARG00000067729	-0.753	-1.057	0.134	0	0.001
cdx4-cdx1a	anterior migratory muscle	ntn1a	ENSDARG00000105112	0.489	0.698	0.088	0	0.002
cdx4-cdx1a	anterior migratory muscle	foxp1b	ENSDARG00000014181	0.634	0.884	0.115	0	0.002
cdx4-cdx1a	anterior migratory muscle	mybbp1a	ENSDARG00000078214	1.37	1.465	0.255	0	0.003
cdx4-cdx1a	anterior migratory muscle	sesn3	ENSDARG00000015822	1.53	1.861	0.287	0	0.004
cdx4-cdx1a	anterior migratory muscle	tanc2a	ENSDARG00000079097	0.34	0.483	0.064	0	0.004
cdx4-cdx1a	anterior migratory muscle	BX649294.1	ENSDARG00000092881	-0.976	-1.332	0.185	0	0.005
cdx4-cdx1a	anterior migratory muscle	BX323575.1	ENSDARG00000096826	1.749	2.212	0.333	0	0.006
cdx4-cdx1a	anterior migratory muscle	c6	ENSDARG00000093052	2.979	1.589	0.573	0	0.007
cdx4-cdx1a	anterior migratory muscle	ncor2	ENSDARG00000000966	0.472	0.673	0.091	0	0.008
cdx4-cdx1a	anterior migratory muscle	ccn2b	ENSDARG00000104292	1.608	1.517	0.311	0	0.008
cdx4-cdx1a	anterior migratory muscle	cald1a	ENSDARG00000070314	0.672	0.86	0.13	0	0.009
cdx4-cdx1a	anterior migratory muscle	adgrb3	ENSDARG00000059832	1.171	1.414	0.227	0	0.009
cdx4-cdx1a	anterior migratory muscle	lrmda	ENSDARG00000057166	0.584	0.792	0.114	0	0.011
cdx4-cdx1a	anterior migratory muscle	mn1b	ENSDARG00000079248	1.364	1.345	0.268	0	0.012
cdx4-cdx1a	anterior migratory muscle	kaznb	ENSDARG00000006601	0.826	1.116	0.163	0	0.012
cdx4-cdx1a	anterior migratory muscle	notch3	ENSDARG00000052139	0.738	0.958	0.147	0	0.015
cdx4-cdx1a	anterior migratory muscle	wt1a	ENSDARG00000031420	1.966	1.72	0.4	0	0.023
cdx4-cdx1a	anterior migratory muscle	SBNO2	ENSDARG00000016188	0.951	1.274	0.195	0	0.028
cdx4-cdx1a	anterior migratory muscle	plxna2	ENSDARG00000060372	0.42	0.592	0.087	0	0.033
cdx4-cdx1a	anterior migratory muscle	scp2a	ENSDARG00000012194	1.665	1.299	0.348	0	0.039
cdx4-cdx1a	anterior migratory muscle	si:zfos-80g12.1	ENSDARG00000102379	1.426	1.382	0.298	0	0.039
cdx4-cdx1a	anterior migratory muscle	aopep	ENSDARG00000068461	-0.894	-1.235	0.188	0	0.044
cdx4-cdx1a	anterior migratory muscle	scube3	ENSDARG00000011490	0.735	0.973	0.155	0	0.045
cdx4-cdx1a	anterior migratory muscle	mmp2	ENSDARG00000017676	0.872	1.062	0.184	0	0.047
cdx4-cdx1a	anterior migratory muscle	plch1	ENSDARG00000079253	0.576	0.798	0.121	0	0.047
cdx4-cdx1a	basal cell	gnao1a	ENSDARG00000016676	0.841	1.122	0.081	0	0
cdx4-cdx1a	basal cell	prkg1a	ENSDARG00000020656	0.721	0.955	0.078	0	0
cdx4-cdx1a	basal cell	akap10	ENSDARG00000059549	1.977	2.016	0.214	0	0
cdx4-cdx1a	basal cell	ms4a17a.4	ENSDARG00000014024	2.839	1.38	0.314	0	0
cdx4-cdx1a	basal cell	sesn3	ENSDARG00000015822	1.023	1.159	0.115	0	0
cdx4-cdx1a	basal cell	mmrn2b	ENSDARG00000073711	1.321	1.304	0.155	0	0
cdx4-cdx1a	basal cell	CR788236.1	ENSDARG00000094064	0.731	0.959	0.09	0	0
cdx4-cdx1a	basal cell	ftr12	ENSDARG00000074118	1.5	1.14	0.188	0	0
cdx4-cdx1a	basal cell	ppp1r9ba	ENSDARG00000079366	0.84	1.061	0.107	0	0
cdx4-cdx1a	basal cell	col12a1a	ENSDARG00000078322	0.363	0.521	0.046	0	0
cdx4-cdx1a	basal cell	CR381618.1	ENSDARG00000096887	-0.41	-0.584	0.052	0	0
cdx4-cdx1a	basal cell	zgc:113625	ENSDARG00000054160	1.298	1.35	0.166	0	0
cdx4-cdx1a	basal cell	fn1b	ENSDARG00000006526	0.793	1.14	0.102	0	0
cdx4-cdx1a	basal cell	atic	ENSDARG00000016706	1.01	1.382	0.13	0	0
cdx4-cdx1a	basal cell	itpr1b	ENSDARG00000074149	1.647	0.91	0.219	0	0
cdx4-cdx1a	basal cell	emd	ENSDARG00000095774	0.803	1.008	0.108	0	0
cdx4-cdx1a	basal cell	kaznb	ENSDARG00000006601	0.691	0.925	0.094	0	0
cdx4-cdx1a	basal cell	CU468826.1	ENSDARG00000095042	1.045	1.002	0.144	0	0
cdx4-cdx1a	basal cell	phactr1	ENSDARG00000023916	1.081	1.137	0.15	0	0
cdx4-cdx1a	basal cell	kcnn4	ENSDARG00000086091	0.846	1.054	0.118	0	0
cdx4-cdx1a	basal cell	acta2	ENSDARG00000045180	1.201	1.285	0.168	0	0
cdx4-cdx1a	basal cell	tnn	ENSDARG00000024829	-0.306	-0.439	0.043	0	0
cdx4-cdx1a	basal cell	si:dkey-61l1.4	ENSDARG00000092567	0.706	0.884	0.1	0	0
cdx4-cdx1a	basal cell	fhl3b	ENSDARG00000104315	1.16	0.975	0.165	0	0
cdx4-cdx1a	basal cell	timp2a	ENSDARG00000061226	0.918	0.9	0.131	0	0
cdx4-cdx1a	basal cell	camk2d1	ENSDARG00000043010	-0.471	-0.659	0.068	0	0
cdx4-cdx1a	basal cell	spry4	ENSDARG00000068732	0.998	1.08	0.143	0	0
cdx4-cdx1a	basal cell	klhl4	ENSDARG00000016531	0.995	1.342	0.143	0	0
cdx4-cdx1a	basal cell	c6	ENSDARG00000093052	1.229	1.202	0.178	0	0
cdx4-cdx1a	basal cell	phldb2a	ENSDARG00000079889	1.445	1.14	0.213	0	0
cdx4-cdx1a	basal cell	akt2	ENSDARG00000011219	0.805	0.916	0.12	0	0
cdx4-cdx1a	basal cell	wu:fj05g07	ENSDARG00000061481	1.931	0.889	0.289	0	0
cdx4-cdx1a	basal cell	adss1	ENSDARG00000099517	1.087	1.07	0.164	0	0
cdx4-cdx1a	basal cell	sc:d0202	ENSDARG00000095312	0.874	0.877	0.132	0	0
cdx4-cdx1a	basal cell	col12a1b	ENSDARG00000019601	0.218	0.314	0.033	0	0
cdx4-cdx1a	basal cell	opn5	ENSDARG00000070110	1	0.912	0.153	0	0
cdx4-cdx1a	basal cell	cds1	ENSDARG00000019549	1.747	0.904	0.268	0	0
cdx4-cdx1a	basal cell	itgb1b	ENSDARG00000104484	0.582	0.743	0.089	0	0
cdx4-cdx1a	basal cell	zgc:100868	ENSDARG00000004748	2.001	2.112	0.308	0	0
cdx4-cdx1a	basal cell	selenow1	ENSDARG00000035136	0.806	0.929	0.125	0	0
cdx4-cdx1a	basal cell	igfbp5b	ENSDARG00000025348	0.535	0.733	0.083	0	0
cdx4-cdx1a	basal cell	scaf11	ENSDARG00000045885	1.25	0.952	0.196	0	0
cdx4-cdx1a	basal cell	robo2	ENSDARG00000014891	0.521	0.686	0.082	0	0
cdx4-cdx1a	basal cell	plcl2	ENSDARG00000098826	0.833	0.806	0.131	0	0
cdx4-cdx1a	basal cell	si:dkey-234i14.2	ENSDARG00000097652	1.595	0.905	0.253	0	0
cdx4-cdx1a	basal cell	dock5	ENSDARG00000001968	0.216	0.305	0.035	0	0
cdx4-cdx1a	basal cell	zgc:73226	ENSDARG00000023759	2.449	0.763	0.395	0	0
cdx4-cdx1a	basal cell	ahr1b	ENSDARG00000023537	1.284	1.086	0.208	0	0.001
cdx4-cdx1a	basal cell	GRM7	ENSDARG00000100267	0.575	0.749	0.094	0	0.001
cdx4-cdx1a	basal cell	FP016248.1	ENSDARG00000117621	0.588	0.652	0.097	0	0.001
cdx4-cdx1a	basal cell	man1b1a	ENSDARG00000073792	0.91	1.05	0.15	0	0.001
cdx4-cdx1a	basal cell	tmem119a	ENSDARG00000095259	1.36	0.795	0.225	0	0.001
cdx4-cdx1a	basal cell	bmp7b	ENSDARG00000063230	0.697	0.88	0.116	0	0.001
cdx4-cdx1a	basal cell	pdgfd	ENSDARG00000077677	-0.561	-0.69	0.094	0	0.001
cdx4-cdx1a	basal cell	ccn2a	ENSDARG00000042934	-0.806	-1.075	0.135	0	0.001
cdx4-cdx1a	basal cell	slc25a38a	ENSDARG00000059805	1.077	1.054	0.181	0	0.001
cdx4-cdx1a	basal cell	matn4	ENSDARG00000015947	-0.318	-0.452	0.054	0	0.001
cdx4-cdx1a	basal cell	serpinh1b	ENSDARG00000019949	-0.631	-0.892	0.106	0	0.001
cdx4-cdx1a	basal cell	anxa1a	ENSDARG00000026726	0.612	0.777	0.103	0	0.001
cdx4-cdx1a	basal cell	csmd2	ENSDARG00000001559	0.796	0.92	0.135	0	0.001
cdx4-cdx1a	basal cell	sfrp2	ENSDARG00000070050	1.845	1.158	0.313	0	0.002
cdx4-cdx1a	basal cell	tmem176l.4	ENSDARG00000074390	0.807	0.914	0.137	0	0.002
cdx4-cdx1a	basal cell	plxnb3	ENSDARG00000032990	0.602	0.754	0.102	0	0.002
cdx4-cdx1a	basal cell	nfe2l2b	ENSDARG00000089697	1.061	0.942	0.181	0	0.002
cdx4-cdx1a	basal cell	c7a	ENSDARG00000042172	0.744	0.887	0.127	0	0.002
cdx4-cdx1a	basal cell	nr4a3	ENSDARG00000055854	-0.817	-1.153	0.14	0	0.002
cdx4-cdx1a	basal cell	col17a1a	ENSDARG00000069415	-0.506	-0.685	0.086	0	0.002
cdx4-cdx1a	basal cell	unc5a	ENSDARG00000099034	-0.455	-0.624	0.078	0	0.002
cdx4-cdx1a	basal cell	znf385d	ENSDARG00000086162	0.51	0.681	0.088	0	0.002
cdx4-cdx1a	basal cell	sema3gb	ENSDARG00000013607	0.831	0.767	0.145	0	0.003
cdx4-cdx1a	basal cell	BX901883.5	ENSDARG00000097948	0.875	0.862	0.152	0	0.003
cdx4-cdx1a	basal cell	actb2	ENSDARG00000037870	0.176	0.253	0.031	0	0.003
cdx4-cdx1a	basal cell	pard3ba	ENSDARG00000092671	0.83	0.786	0.148	0	0.005
cdx4-cdx1a	basal cell	foxo1a	ENSDARG00000099555	0.61	0.779	0.109	0	0.005
cdx4-cdx1a	basal cell	lamb4	ENSDARG00000039133	-0.286	-0.403	0.051	0	0.005
cdx4-cdx1a	basal cell	arpp21	ENSDARG00000061081	1.107	0.808	0.199	0	0.005
cdx4-cdx1a	basal cell	foxo1b	ENSDARG00000061549	-0.426	-0.594	0.077	0	0.006
cdx4-cdx1a	basal cell	luzp1	ENSDARG00000075556	-0.471	-0.64	0.085	0	0.006
cdx4-cdx1a	basal cell	SBNO2	ENSDARG00000016188	0.511	0.698	0.092	0	0.006
cdx4-cdx1a	basal cell	lonrf1l	ENSDARG00000078567	0.939	0.861	0.17	0	0.006
cdx4-cdx1a	basal cell	CR382296.2	ENSDARG00000092263	1.288	0.571	0.234	0	0.007
cdx4-cdx1a	basal cell	smyd2b	ENSDARG00000005629	0.972	0.625	0.177	0	0.008
cdx4-cdx1a	basal cell	tob1b	ENSDARG00000021372	0.504	0.677	0.092	0	0.008
cdx4-cdx1a	basal cell	si:ch211-274k16.2	ENSDARG00000093862	2.226	0.622	0.406	0	0.008
cdx4-cdx1a	basal cell	nudt4a	ENSDARG00000057767	0.59	0.647	0.108	0	0.008
cdx4-cdx1a	basal cell	mat2al	ENSDARG00000063665	1.632	0.758	0.299	0	0.008
cdx4-cdx1a	basal cell	pkp2	ENSDARG00000023026	0.805	0.913	0.148	0	0.009
cdx4-cdx1a	basal cell	foxo3b	ENSDARG00000042904	0.656	0.815	0.121	0	0.01
cdx4-cdx1a	basal cell	pbxip1b	ENSDARG00000011824	0.733	0.763	0.135	0	0.01
cdx4-cdx1a	basal cell	sec31a	ENSDARG00000021082	-0.55	-0.699	0.102	0	0.011
cdx4-cdx1a	basal cell	tp53inp1	ENSDARG00000028017	0.967	0.813	0.18	0	0.011
cdx4-cdx1a	basal cell	spon1b	ENSDARG00000023694	-0.719	-0.855	0.134	0	0.012
cdx4-cdx1a	basal cell	slc45a4b	ENSDARG00000077326	1.027	0.628	0.192	0	0.013
cdx4-cdx1a	basal cell	col5a1	ENSDARG00000012593	0.205	0.295	0.038	0	0.013
cdx4-cdx1a	basal cell	pdzrn3b	ENSDARG00000073869	0.338	0.479	0.063	0	0.013
cdx4-cdx1a	basal cell	gpc3	ENSDARG00000032199	1.421	0.793	0.266	0	0.014
cdx4-cdx1a	basal cell	si:ch211-196i2.1	ENSDARG00000007912	0.52	0.685	0.097	0	0.014
cdx4-cdx1a	basal cell	fgfr2	ENSDARG00000058115	-0.257	-0.365	0.048	0	0.015
cdx4-cdx1a	basal cell	colec12	ENSDARG00000061140	0.773	0.762	0.145	0	0.015
cdx4-cdx1a	basal cell	ush1c	ENSDARG00000051876	1.656	0.721	0.311	0	0.015
cdx4-cdx1a	basal cell	si:dkey-24p1.6	ENSDARG00000028784	2.17	0.608	0.41	0	0.017
cdx4-cdx1a	basal cell	ahnak	ENSDARG00000061764	0.17	0.244	0.032	0	0.017
cdx4-cdx1a	basal cell	cldnb	ENSDARG00000009544	0.682	0.631	0.13	0	0.019
cdx4-cdx1a	basal cell	col4a4	ENSDARG00000002831	-0.53	-0.676	0.101	0	0.019
cdx4-cdx1a	basal cell	tbx2b	ENSDARG00000006120	1.241	0.668	0.237	0	0.02
cdx4-cdx1a	basal cell	si:ch211-202f3.3	ENSDARG00000052917	-0.634	-0.812	0.121	0	0.021
cdx4-cdx1a	basal cell	CABZ01068367.1	ENSDARG00000109276	1.809	0.615	0.345	0	0.021
cdx4-cdx1a	basal cell	CABZ01020840.1	ENSDARG00000090401	1.687	0.84	0.323	0	0.021
cdx4-cdx1a	basal cell	itm2bb	ENSDARG00000041505	0.483	0.611	0.092	0	0.022
cdx4-cdx1a	basal cell	rerea	ENSDARG00000077353	0.301	0.399	0.058	0	0.023
cdx4-cdx1a	basal cell	tead1b	ENSDARG00000059483	-0.485	-0.645	0.093	0	0.024
cdx4-cdx1a	basal cell	lmx1bb	ENSDARG00000068365	-0.38	-0.537	0.073	0	0.025
cdx4-cdx1a	basal cell	spns2	ENSDARG00000061017	-0.419	-0.569	0.081	0	0.028
cdx4-cdx1a	basal cell	epha7	ENSDARG00000004635	-0.441	-0.607	0.085	0	0.028
cdx4-cdx1a	basal cell	LO018303.1	ENSDARG00000077715	1.114	0.844	0.216	0	0.028
cdx4-cdx1a	basal cell	cldni	ENSDARG00000054616	0.168	0.24	0.033	0	0.029
cdx4-cdx1a	basal cell	rab27a	ENSDARG00000103935	-0.453	-0.6	0.088	0	0.029
cdx4-cdx1a	basal cell	slc20a1b	ENSDARG00000010641	0.372	0.506	0.072	0	0.029
cdx4-cdx1a	basal cell	ms4a17a.2	ENSDARG00000105674	1.301	0.755	0.253	0	0.03
cdx4-cdx1a	basal cell	zbtb37	ENSDARG00000042689	1.085	0.516	0.211	0	0.03
cdx4-cdx1a	basal cell	plch2a	ENSDARG00000059960	0.455	0.617	0.089	0	0.032
cdx4-cdx1a	basal cell	chsy1	ENSDARG00000079027	0.345	0.475	0.067	0	0.033
cdx4-cdx1a	basal cell	cacna1bb	ENSDARG00000079295	1.182	0.765	0.231	0	0.033
cdx4-cdx1a	basal cell	kdelr2a	ENSDARG00000005254	-0.501	-0.643	0.098	0	0.033
cdx4-cdx1a	basal cell	txn	ENSDARG00000044125	0.76	0.77	0.149	0	0.034
cdx4-cdx1a	basal cell	arhgap35a	ENSDARG00000062577	0.247	0.348	0.048	0	0.035
cdx4-cdx1a	basal cell	prkd3	ENSDARG00000079967	-0.333	-0.46	0.065	0	0.036
cdx4-cdx1a	basal cell	tmem145	ENSDARG00000088342	1.045	0.769	0.205	0	0.037
cdx4-cdx1a	basal cell	oip5-as1	ENSDARG00000093456	0.8	0.623	0.157	0	0.038
cdx4-cdx1a	basal cell	ms4a17a.1	ENSDARG00000043798	1.103	0.816	0.217	0	0.039
cdx4-cdx1a	basal cell	unc5da	ENSDARG00000092722	-0.904	-1.17	0.178	0	0.04
cdx4-cdx1a	basal cell	epyc	ENSDARG00000056950	0.9	0.913	0.178	0	0.042
cdx4-cdx1a	basal cell	sema3c	ENSDARG00000034300	-0.996	-1.105	0.198	0	0.048
cdx4-cdx1a	basal cell	usp43a	ENSDARG00000103494	0.759	0.8	0.151	0	0.05
cdx4-cdx1a	cardiomyocyte	ints3	ENSDARG00000016811	2.292	1.592	0.448	0	0.006
cdx4-cdx1a	cardiomyocyte	micos13	ENSDARG00000071378	1.691	1.324	0.34	0	0.011
cdx4-cdx1a	cardiomyocyte	odc1	ENSDARG00000007377	2.295	1.432	0.465	0	0.013
cdx4-cdx1a	cardiomyocyte	polr1a	ENSDARG00000098375	1.523	1.285	0.328	0	0.044
cdx4-cdx1a	cardiomyocyte	cited4b	ENSDARG00000101009	2.11	1.489	0.457	0	0.049
cdx4-cdx1a	connective tissue-meninges-dermal FB	ppp1r9ba	ENSDARG00000079366	1.267	1.546	0.139	0	0
cdx4-cdx1a	connective tissue-meninges-dermal FB	akap10	ENSDARG00000059549	1.751	1.768	0.193	0	0
cdx4-cdx1a	connective tissue-meninges-dermal FB	ldlra	ENSDARG00000029476	2.016	1.709	0.223	0	0
cdx4-cdx1a	connective tissue-meninges-dermal FB	BX936308.1	ENSDARG00000081299	2.002	2.473	0.222	0	0
cdx4-cdx1a	connective tissue-meninges-dermal FB	ms4a17a.2	ENSDARG00000105674	3.416	1.84	0.397	0	0
cdx4-cdx1a	connective tissue-meninges-dermal FB	igfbp1a	ENSDARG00000099351	1.745	2.127	0.206	0	0
cdx4-cdx1a	connective tissue-meninges-dermal FB	sfrp1a	ENSDARG00000035521	2.254	1.821	0.27	0	0
cdx4-cdx1a	connective tissue-meninges-dermal FB	gabbr2	ENSDARG00000061042	1.407	1.628	0.171	0	0
cdx4-cdx1a	connective tissue-meninges-dermal FB	tcima	ENSDARG00000079497	1.905	1.344	0.241	0	0
cdx4-cdx1a	connective tissue-meninges-dermal FB	myo5b	ENSDARG00000062003	1.521	1.553	0.196	0	0
cdx4-cdx1a	connective tissue-meninges-dermal FB	si:dkey-31j3.11	ENSDARG00000103615	1.829	1.726	0.239	0	0
cdx4-cdx1a	connective tissue-meninges-dermal FB	trim3a	ENSDARG00000063711	1.887	1.517	0.249	0	0
cdx4-cdx1a	connective tissue-meninges-dermal FB	klhl4	ENSDARG00000016531	1.39	1.785	0.183	0	0
cdx4-cdx1a	connective tissue-meninges-dermal FB	rbm4.1	ENSDARG00000036386	1.901	1.326	0.253	0	0
cdx4-cdx1a	connective tissue-meninges-dermal FB	ms4a17a.12	ENSDARG00000053563	3.043	1.305	0.41	0	0
cdx4-cdx1a	connective tissue-meninges-dermal FB	ms4a17a.4	ENSDARG00000014024	2.917	1.824	0.407	0	0
cdx4-cdx1a	connective tissue-meninges-dermal FB	abca12	ENSDARG00000074749	1.547	1.476	0.22	0	0
cdx4-cdx1a	connective tissue-meninges-dermal FB	CU468826.1	ENSDARG00000095042	1.622	1.338	0.236	0	0
cdx4-cdx1a	connective tissue-meninges-dermal FB	CR381544.1	ENSDARG00000088187	1.262	1.312	0.188	0	0
cdx4-cdx1a	connective tissue-meninges-dermal FB	kaznb	ENSDARG00000006601	1.028	1.305	0.154	0	0
cdx4-cdx1a	connective tissue-meninges-dermal FB	CABZ01063971.1	ENSDARG00000117814	1.947	1.078	0.298	0	0
cdx4-cdx1a	connective tissue-meninges-dermal FB	ndrg1a	ENSDARG00000032849	1.982	1.26	0.306	0	0
cdx4-cdx1a	connective tissue-meninges-dermal FB	gnao1a	ENSDARG00000016676	0.698	0.933	0.111	0	0
cdx4-cdx1a	connective tissue-meninges-dermal FB	cavin4a	ENSDARG00000038658	1.931	1.215	0.308	0	0
cdx4-cdx1a	connective tissue-meninges-dermal FB	kcnn4	ENSDARG00000086091	1.087	1.298	0.175	0	0
cdx4-cdx1a	connective tissue-meninges-dermal FB	c6	ENSDARG00000093052	1.363	1.303	0.223	0	0
cdx4-cdx1a	connective tissue-meninges-dermal FB	pcbp4	ENSDARG00000024276	0.892	1.091	0.147	0	0
cdx4-cdx1a	connective tissue-meninges-dermal FB	ahr1b	ENSDARG00000023537	1.962	1.121	0.33	0	0
cdx4-cdx1a	connective tissue-meninges-dermal FB	BX119963.4	ENSDARG00000117577	1.468	1.138	0.249	0	0.001
cdx4-cdx1a	connective tissue-meninges-dermal FB	akt2	ENSDARG00000011219	1.072	1.199	0.183	0	0.001
cdx4-cdx1a	connective tissue-meninges-dermal FB	si:ch211-183d21.1	ENSDARG00000092499	0.869	1.081	0.15	0	0.001
cdx4-cdx1a	connective tissue-meninges-dermal FB	SBNO2	ENSDARG00000016188	0.814	1.1	0.14	0	0.001
cdx4-cdx1a	connective tissue-meninges-dermal FB	cdc42bpb	ENSDARG00000019383	0.319	0.446	0.055	0	0.001
cdx4-cdx1a	connective tissue-meninges-dermal FB	slc6a2	ENSDARG00000016141	2.422	0.974	0.421	0	0.001
cdx4-cdx1a	connective tissue-meninges-dermal FB	znf385d	ENSDARG00000086162	0.962	1.295	0.168	0	0.001
cdx4-cdx1a	connective tissue-meninges-dermal FB	ftr12	ENSDARG00000074118	1.398	1.112	0.244	0	0.001
cdx4-cdx1a	connective tissue-meninges-dermal FB	opn5	ENSDARG00000070110	1.52	1.281	0.266	0	0.001
cdx4-cdx1a	connective tissue-meninges-dermal FB	fhdc1	ENSDARG00000074812	1.498	1.207	0.263	0	0.001
cdx4-cdx1a	connective tissue-meninges-dermal FB	plekhn1	ENSDARG00000087844	0.841	1.065	0.148	0	0.001
cdx4-cdx1a	connective tissue-meninges-dermal FB	agr2	ENSDARG00000070480	2.08	0.967	0.38	0	0.003
cdx4-cdx1a	connective tissue-meninges-dermal FB	si:dkey-81j8.6	ENSDARG00000088831	1.921	1.142	0.351	0	0.004
cdx4-cdx1a	connective tissue-meninges-dermal FB	npdc1b	ENSDARG00000056156	1.088	1.17	0.199	0	0.004
cdx4-cdx1a	connective tissue-meninges-dermal FB	specc1	ENSDARG00000029480	1.47	1.15	0.269	0	0.004
cdx4-cdx1a	connective tissue-meninges-dermal FB	slco2b1	ENSDARG00000054609	1.705	1.275	0.314	0	0.004
cdx4-cdx1a	connective tissue-meninges-dermal FB	ankrd46b	ENSDARG00000015780	1.383	0.971	0.256	0	0.005
cdx4-cdx1a	connective tissue-meninges-dermal FB	klhl23	ENSDARG00000078475	1.284	1.146	0.239	0	0.005
cdx4-cdx1a	connective tissue-meninges-dermal FB	cyp2r1	ENSDARG00000056587	1.279	1.143	0.242	0	0.008
cdx4-cdx1a	connective tissue-meninges-dermal FB	elp2	ENSDARG00000017199	1.267	1.292	0.241	0	0.009
cdx4-cdx1a	connective tissue-meninges-dermal FB	cldnb	ENSDARG00000009544	1.25	1.136	0.238	0	0.009
cdx4-cdx1a	connective tissue-meninges-dermal FB	rhbg	ENSDARG00000009018	1.259	1.603	0.24	0	0.01
cdx4-cdx1a	connective tissue-meninges-dermal FB	ppp2r5b	ENSDARG00000054931	1.453	1.754	0.28	0	0.012
cdx4-cdx1a	connective tissue-meninges-dermal FB	zcchc24	ENSDARG00000078026	0.932	1.055	0.18	0	0.013
cdx4-cdx1a	connective tissue-meninges-dermal FB	zgc:171482	ENSDARG00000074415	2.494	2.456	0.485	0	0.015
cdx4-cdx1a	connective tissue-meninges-dermal FB	zgc:173742	ENSDARG00000004529	1.688	0.912	0.329	0	0.016
cdx4-cdx1a	connective tissue-meninges-dermal FB	lima1a	ENSDARG00000101441	0.654	0.934	0.128	0	0.016
cdx4-cdx1a	connective tissue-meninges-dermal FB	si:ch73-40a2.1	ENSDARG00000105521	1.974	1.119	0.388	0	0.018
cdx4-cdx1a	connective tissue-meninges-dermal FB	tmem176l.4	ENSDARG00000074390	1.488	1.47	0.293	0	0.019
cdx4-cdx1a	connective tissue-meninges-dermal FB	BX571942.1	ENSDARG00000099220	0.69	0.89	0.137	0	0.022
cdx4-cdx1a	connective tissue-meninges-dermal FB	tlcd2	ENSDARG00000077396	0.723	0.925	0.143	0	0.022
cdx4-cdx1a	connective tissue-meninges-dermal FB	sc:d0202	ENSDARG00000095312	1.113	1.126	0.222	0	0.026
cdx4-cdx1a	connective tissue-meninges-dermal FB	olfml3b	ENSDARG00000062171	1.508	0.79	0.301	0	0.026
cdx4-cdx1a	connective tissue-meninges-dermal FB	lrrc6	ENSDARG00000053318	1.962	0.791	0.394	0	0.03
cdx4-cdx1a	connective tissue-meninges-dermal FB	vipas39	ENSDARG00000103690	1.409	0.957	0.283	0	0.03
cdx4-cdx1a	connective tissue-meninges-dermal FB	ism1	ENSDARG00000020541	1.08	0.97	0.219	0	0.035
cdx4-cdx1a	connective tissue-meninges-dermal FB	papss2a	ENSDARG00000071021	1.389	1	0.282	0	0.036
cdx4-cdx1a	connective tissue-meninges-dermal FB	CR788236.1	ENSDARG00000094064	1.083	1.374	0.22	0	0.036
cdx4-cdx1a	connective tissue-meninges-dermal FB	shc2	ENSDARG00000062080	1.822	1.192	0.374	0	0.046
cdx4-cdx1a	contains head vasculature?	tp53inp1	ENSDARG00000028017	2.165	1.953	0.382	0	0.001
cdx4-cdx1a	contains head vasculature?	sesn3	ENSDARG00000015822	1.499	1.939	0.306	0	0.015
cdx4-cdx1a	cranial muscle (early)	castor2	ENSDARG00000018985	1.262	1.742	0.148	0	0
cdx4-cdx1a	cranial muscle (early)	BX901883.5	ENSDARG00000097948	2.386	2.007	0.326	0	0
cdx4-cdx1a	cranial muscle (early)	CR376783.1	ENSDARG00000074235	2.045	2.472	0.305	0	0
cdx4-cdx1a	cranial muscle (early)	zgc:113625	ENSDARG00000054160	1.535	2.01	0.232	0	0
cdx4-cdx1a	cranial muscle (early)	klhl41b	ENSDARG00000006757	1.698	1.513	0.291	0	0.001
cdx4-cdx1a	cranial muscle (early)	kcnq2a	ENSDARG00000075307	0.999	1.367	0.175	0	0.001
cdx4-cdx1a	cranial muscle (early)	tspan9a	ENSDARG00000025299	0.624	0.889	0.114	0	0.004
cdx4-cdx1a	cranial muscle (early)	zgc:56231	ENSDARG00000010332	2.546	1.887	0.475	0	0.006
cdx4-cdx1a	cranial muscle (early)	gfra3	ENSDARG00000087704	-1.066	-1.463	0.2	0	0.007
cdx4-cdx1a	cranial muscle (early)	otog	ENSDARG00000068460	0.985	1.365	0.187	0	0.008
cdx4-cdx1a	cranial muscle (early)	parp12a	ENSDARG00000042496	2.216	1.884	0.421	0	0.008
cdx4-cdx1a	cranial muscle (early)	BX088707.3	ENSDARG00000117253	-0.671	-0.94	0.129	0	0.011
cdx4-cdx1a	cranial muscle (early)	sumo1	ENSDARG00000044267	1.668	1.183	0.327	0	0.016
cdx4-cdx1a	cranial muscle (early)	mych	ENSDARG00000077473	2.713	1.552	0.537	0	0.018
cdx4-cdx1a	cranial muscle (early)	crispld2	ENSDARG00000088595	3.615	1.737	0.751	0	0.045
cdx4-cdx1a	cranial muscle (non-somitic, fast-twitch)	lima1a	ENSDARG00000101441	0.733	1.042	0.117	0	0
cdx4-cdx1a	cranial muscle (non-somitic, fast-twitch)	kcnn4	ENSDARG00000086091	1.426	1.666	0.248	0	0
cdx4-cdx1a	cranial muscle (non-somitic, fast-twitch)	fn1b	ENSDARG00000006526	1.207	1.726	0.22	0	0.001
cdx4-cdx1a	cranial muscle (non-somitic, fast-twitch)	BX936308.1	ENSDARG00000081299	1.408	1.762	0.262	0	0.002
cdx4-cdx1a	cranial muscle (non-somitic, fast-twitch)	SBNO2	ENSDARG00000016188	1.03	1.394	0.192	0	0.002
cdx4-cdx1a	cranial muscle (non-somitic, fast-twitch)	snx6	ENSDARG00000058444	1.824	1.871	0.35	0	0.005
cdx4-cdx1a	cranial muscle (non-somitic, fast-twitch)	klhl23	ENSDARG00000078475	1.632	1.715	0.33	0	0.014
cdx4-cdx1a	cranial muscle (non-somitic, fast-twitch)	myo1ca	ENSDARG00000020924	1.3	1.52	0.274	0	0.031
cdx4-cdx1a	cranial muscle (progenitor)	BX323575.1	ENSDARG00000096826	2.598	3.269	0.296	0	0
cdx4-cdx1a	cranial muscle (progenitor)	wt1a	ENSDARG00000031420	2.208	2.368	0.283	0	0
cdx4-cdx1a	cranial muscle (progenitor)	sesn3	ENSDARG00000015822	2.009	2.517	0.275	0	0
cdx4-cdx1a	cranial muscle (progenitor)	foxo3b	ENSDARG00000042904	1.425	1.922	0.207	0	0
cdx4-cdx1a	cranial muscle (progenitor)	smoc2	ENSDARG00000088157	1.067	1.428	0.164	0	0
cdx4-cdx1a	cranial muscle (progenitor)	etv2	ENSDARG00000053868	1.708	1.993	0.272	0	0
cdx4-cdx1a	cranial muscle (progenitor)	ptprub	ENSDARG00000101081	0.902	1.213	0.145	0	0
cdx4-cdx1a	cranial muscle (progenitor)	nr2f5	ENSDARG00000033172	0.741	1.035	0.126	0	0
cdx4-cdx1a	cranial muscle (progenitor)	CR383676.2	ENSDARG00000099970	-0.244	-0.352	0.042	0	0
cdx4-cdx1a	cranial muscle (progenitor)	si:dkey-204l11.1	ENSDARG00000079403	2.304	2.377	0.4	0	0
cdx4-cdx1a	cranial muscle (progenitor)	GALNTL6	ENSDARG00000040048	1.437	1.623	0.257	0	0.001
cdx4-cdx1a	cranial muscle (progenitor)	rps27l	ENSDARG00000100513	3.139	2.454	0.597	0	0.004
cdx4-cdx1a	cranial muscle (progenitor)	march8	ENSDARG00000062489	0.926	1.224	0.177	0	0.005
cdx4-cdx1a	cranial muscle (progenitor)	si:dkey-23f9.4	ENSDARG00000098623	2.05	1.384	0.409	0	0.011
cdx4-cdx1a	cranial muscle (progenitor)	lnx1	ENSDARG00000043323	1.977	2.195	0.396	0	0.013
cdx4-cdx1a	cranial muscle (progenitor)	CR925713.1	ENSDARG00000093073	2.431	1.634	0.489	0	0.013
cdx4-cdx1a	cranial muscle (progenitor)	itpkb	ENSDARG00000010059	1.289	1.423	0.263	0	0.018
cdx4-cdx1a	cranial muscle (progenitor)	cabp2b	ENSDARG00000052277	2.136	1.286	0.436	0	0.018
cdx4-cdx1a	cranial muscle (progenitor)	sim1a	ENSDARG00000023316	2.274	1.557	0.467	0	0.021
cdx4-cdx1a	cranial muscle (progenitor)	sucla2	ENSDARG00000005359	1.829	1.536	0.38	0	0.025
cdx4-cdx1a	cranial muscle (progenitor)	arvcfb	ENSDARG00000061688	-0.791	-1.101	0.169	0	0.044
cdx4-cdx1a	cranial muscle (progenitor)	satb1a	ENSDARG00000057649	2.216	1.29	0.474	0	0.044
cdx4-cdx1a	cranial neural crest	plekhh1	ENSDARG00000053835	0.864	1.204	0.148	0	0
cdx4-cdx1a	cranial neural crest	zfhx4	ENSDARG00000075542	0.572	0.804	0.116	0	0.011
cdx4-cdx1a	cranial neural crest	rims1b	ENSDARG00000078902	1.274	1.569	0.267	0	0.021
cdx4-cdx1a	cranial neural crest	uts2r2	ENSDARG00000078481	1.702	1.808	0.369	0	0.041
cdx4-cdx1a	differentiating neuron (hindbrain)	klhl23	ENSDARG00000078475	1.942	2.146	0.245	0	0
cdx4-cdx1a	differentiating neuron (hindbrain)	strc1	ENSDARG00000079336	1.797	1.534	0.253	0	0
cdx4-cdx1a	differentiating neuron (hindbrain)	cuedc1a	ENSDARG00000068716	1.422	1.591	0.223	0	0
cdx4-cdx1a	differentiating neuron (hindbrain)	si:ch73-366l1.5	ENSDARG00000098465	1.6	1.663	0.255	0	0
cdx4-cdx1a	differentiating neuron (hindbrain)	CU329666.1	ENSDARG00000105623	1.817	1.517	0.301	0	0
cdx4-cdx1a	differentiating neuron (hindbrain)	BX276098.1	ENSDARG00000117290	1.283	1.463	0.214	0	0
cdx4-cdx1a	differentiating neuron (hindbrain)	slc7a7	ENSDARG00000055226	0.959	1.227	0.168	0	0.001
cdx4-cdx1a	differentiating neuron (hindbrain)	fer1l4	ENSDARG00000076952	1.016	1.158	0.186	0	0.002
cdx4-cdx1a	differentiating neuron (hindbrain)	CU459056.1	ENSDARG00000112644	0.808	1.063	0.153	0	0.004
cdx4-cdx1a	differentiating neuron (hindbrain)	mylk2	ENSDARG00000031698	0.704	0.958	0.142	0	0.014
cdx4-cdx1a	differentiating neuron (hindbrain)	plekha1b	ENSDARG00000094504	0.98	1.157	0.199	0	0.017
cdx4-cdx1a	differentiating neuron (hindbrain)	CR376783.1	ENSDARG00000074235	1.554	1.434	0.317	0	0.018
cdx4-cdx1a	differentiating neuron (hindbrain)	wu:fc63a07	ENSDARG00000094469	1.174	1.151	0.246	0	0.031
cdx4-cdx1a	differentiating neuron (hindbrain)	setd3	ENSDARG00000016513	1.011	1.132	0.214	0	0.039
cdx4-cdx1a	differentiating neuron 1	iqch	ENSDARG00000015476	2.12	2.5	0.242	0	0
cdx4-cdx1a	differentiating neuron 1	BX276098.1	ENSDARG00000117290	1.587	1.764	0.248	0	0
cdx4-cdx1a	differentiating neuron 1	si:ch73-29c22.1	ENSDARG00000090948	2.275	2.109	0.366	0	0
cdx4-cdx1a	differentiating neuron 1	nat8l	ENSDARG00000077256	0.909	1.212	0.161	0	0.001
cdx4-cdx1a	differentiating neuron 1	CR376783.1	ENSDARG00000074235	2.025	1.999	0.382	0	0.003
cdx4-cdx1a	differentiating neuron 1	zgc:73226	ENSDARG00000023759	1.656	1.863	0.339	0	0.019
cdx4-cdx1a	differentiating neuron 1	AL928977.1	ENSDARG00000094655	1.781	1.634	0.368	0	0.023
cdx4-cdx1a	differentiating neuron 2	atp1b3b	ENSDARG00000042837	1.343	1.714	0.279	0	0.01
cdx4-cdx1a	endothelium (dorsal aorta)	BX276098.1	ENSDARG00000117290	1.407	1.826	0.158	0	0
cdx4-cdx1a	endothelium (dorsal aorta)	CU464134.2	ENSDARG00000113158	1.323	1.691	0.163	0	0
cdx4-cdx1a	endothelium (dorsal aorta)	actb2	ENSDARG00000037870	0.698	0.988	0.091	0	0
cdx4-cdx1a	endothelium (dorsal aorta)	efna2a	ENSDARG00000031372	0.769	1.073	0.118	0	0
cdx4-cdx1a	endothelium (dorsal aorta)	BX005108.3	ENSDARG00000095965	2.726	0.964	0.419	0	0
cdx4-cdx1a	endothelium (dorsal aorta)	CU681855.1	ENSDARG00000110612	2.044	1.452	0.315	0	0
cdx4-cdx1a	endothelium (dorsal aorta)	BX936308.1	ENSDARG00000081299	1.776	2.02	0.277	0	0
cdx4-cdx1a	endothelium (dorsal aorta)	slco2a1	ENSDARG00000061896	1.809	1.427	0.292	0	0
cdx4-cdx1a	endothelium (dorsal aorta)	vipas39	ENSDARG00000103690	1.374	1.428	0.224	0	0
cdx4-cdx1a	endothelium (dorsal aorta)	ctsba	ENSDARG00000055120	1.331	1.132	0.218	0	0
cdx4-cdx1a	endothelium (dorsal aorta)	slc43a2a	ENSDARG00000036848	1.245	1.13	0.205	0	0
cdx4-cdx1a	endothelium (dorsal aorta)	jhy	ENSDARG00000068982	1.698	1.571	0.285	0	0
cdx4-cdx1a	endothelium (dorsal aorta)	slc46a2	ENSDARG00000075229	1.478	0.893	0.255	0	0
cdx4-cdx1a	endothelium (dorsal aorta)	adcy2b	ENSDARG00000014588	0.477	0.675	0.084	0	0.001
cdx4-cdx1a	endothelium (dorsal aorta)	xxylt1	ENSDARG00000088799	1.474	1.503	0.265	0	0.001
cdx4-cdx1a	endothelium (dorsal aorta)	si:ch211-244o22.2	ENSDARG00000068759	1.121	1.332	0.204	0	0.002
cdx4-cdx1a	endothelium (dorsal aorta)	comp	ENSDARG00000098431	1.829	1.243	0.334	0	0.002
cdx4-cdx1a	endothelium (dorsal aorta)	fam49bb	ENSDARG00000045417	0.725	0.989	0.134	0	0.002
cdx4-cdx1a	endothelium (dorsal aorta)	cyb5r4	ENSDARG00000020898	1.523	1.589	0.281	0	0.002
cdx4-cdx1a	endothelium (dorsal aorta)	bag3	ENSDARG00000039486	1.461	1.708	0.271	0	0.002
cdx4-cdx1a	endothelium (dorsal aorta)	timp2b	ENSDARG00000075261	0.936	1.288	0.175	0	0.003
cdx4-cdx1a	endothelium (dorsal aorta)	si:dkey-234i14.2	ENSDARG00000097652	1.7	1.198	0.322	0	0.004
cdx4-cdx1a	endothelium (dorsal aorta)	CR788236.1	ENSDARG00000094064	0.978	1.26	0.192	0	0.009
cdx4-cdx1a	endothelium (dorsal aorta)	socs3b	ENSDARG00000026611	1.532	1.434	0.302	0	0.01
cdx4-cdx1a	endothelium (dorsal aorta)	itgb1a	ENSDARG00000071863	1.107	1.295	0.22	0	0.011
cdx4-cdx1a	endothelium (dorsal aorta)	CR933812.1	ENSDARG00000116857	1.508	1.271	0.302	0	0.014
cdx4-cdx1a	endothelium (dorsal aorta)	selp	ENSDARG00000042138	1.465	1.473	0.299	0	0.02
cdx4-cdx1a	endothelium (dorsal aorta)	tmem184c	ENSDARG00000078789	1.487	1.3	0.31	0	0.03
cdx4-cdx1a	endothelium (dorsal aorta)	zte38	ENSDARG00000037056	2.957	1.429	0.619	0	0.032
cdx4-cdx1a	endothelium (dorsal aorta)	phlpp2	ENSDARG00000090255	1.695	1.307	0.355	0	0.033
cdx4-cdx1a	endothelium (dorsal aorta)	inpp5jb	ENSDARG00000093359	1.915	1.03	0.405	0	0.041
cdx4-cdx1a	endothelium (dorsal aorta)	ankmy1	ENSDARG00000062702	0.788	1.05	0.168	0	0.049
cdx4-cdx1a	endothelium (dorsal aorta)	tapt1a	ENSDARG00000073999	1.157	1.282	0.247	0	0.049
cdx4-cdx1a	endothelium (dorsal aorta)	aopep	ENSDARG00000068461	0.474	0.677	0.101	0	0.05
cdx4-cdx1a	endothelium (f8+, clic2+)	zfr2	ENSDARG00000071683	2.732	2.901	0.498	0	0
cdx4-cdx1a	endothelium (f8+, clic2+)	ipo4	ENSDARG00000041493	1.739	2.195	0.351	0	0.004
cdx4-cdx1a	endothelium (f8+, clic2+)	col5a1	ENSDARG00000012593	1.393	1.918	0.309	0	0.024
cdx4-cdx1a	endothelium (f8+, clic2+)	adamtsl3	ENSDARG00000027903	1.436	2.011	0.331	0	0.046
cdx4-cdx1a	endothelium (vein + early artery)	usta	ENSDARG00000006044	0.708	0.941	0.139	0	0.012
cdx4-cdx1a	endothelium (vein + early artery)	zmp:0000000524	ENSDARG00000078683	2.916	1.643	0.573	0	0.012
cdx4-cdx1a	endothelium (vein + early artery)	slc43a2a	ENSDARG00000036848	1.445	1.253	0.301	0	0.04
cdx4-cdx1a	fast-committed myocyte	sesn3	ENSDARG00000015822	1.353	1.755	0.132	0	0
cdx4-cdx1a	fast-committed myocyte	foxo3b	ENSDARG00000042904	1.283	1.769	0.139	0	0
cdx4-cdx1a	fast-committed myocyte	adarb1a	ENSDARG00000041609	2.227	2.295	0.243	0	0
cdx4-cdx1a	fast-committed myocyte	stk17al	ENSDARG00000015922	1.517	1.505	0.173	0	0
cdx4-cdx1a	fast-committed myocyte	ace	ENSDARG00000079166	1.857	2.12	0.218	0	0
cdx4-cdx1a	fast-committed myocyte	BX323575.1	ENSDARG00000096826	1.94	2.474	0.227	0	0
cdx4-cdx1a	fast-committed myocyte	rps27l	ENSDARG00000100513	1.714	1.661	0.203	0	0
cdx4-cdx1a	fast-committed myocyte	foxp1b	ENSDARG00000014181	0.665	0.929	0.085	0	0
cdx4-cdx1a	fast-committed myocyte	arrdc2	ENSDARG00000020761	2.016	1.676	0.264	0	0
cdx4-cdx1a	fast-committed myocyte	si:ch1073-268j14.1	ENSDARG00000099437	0.607	0.866	0.08	0	0
cdx4-cdx1a	fast-committed myocyte	fsta	ENSDARG00000052846	1.48	1.556	0.203	0	0
cdx4-cdx1a	fast-committed myocyte	smoc1	ENSDARG00000088255	1.024	1.327	0.14	0	0
cdx4-cdx1a	fast-committed myocyte	arhgef4	ENSDARG00000012914	0.978	1.358	0.135	0	0
cdx4-cdx1a	fast-committed myocyte	pdlim7	ENSDARG00000103854	-0.823	-1.149	0.117	0	0
cdx4-cdx1a	fast-committed myocyte	bahd1	ENSDARG00000086789	1.563	1.606	0.226	0	0
cdx4-cdx1a	fast-committed myocyte	cacna1ha	ENSDARG00000060496	1.82	1.855	0.27	0	0
cdx4-cdx1a	fast-committed myocyte	ralgps2	ENSDARG00000026519	0.786	1.117	0.117	0	0
cdx4-cdx1a	fast-committed myocyte	actn3b	ENSDARG00000001431	-0.622	-0.878	0.093	0	0
cdx4-cdx1a	fast-committed myocyte	plxna2	ENSDARG00000060372	0.524	0.752	0.079	0	0
cdx4-cdx1a	fast-committed myocyte	cc2d1b	ENSDARG00000099445	1.226	1.343	0.184	0	0
cdx4-cdx1a	fast-committed myocyte	mdm2	ENSDARG00000033443	1.23	1.426	0.186	0	0
cdx4-cdx1a	fast-committed myocyte	efnb3b	ENSDARG00000042277	0.77	1.065	0.117	0	0
cdx4-cdx1a	fast-committed myocyte	actr3b	ENSDARG00000008790	1.833	1.231	0.279	0	0
cdx4-cdx1a	fast-committed myocyte	ly75	ENSDARG00000053113	1.528	1.46	0.234	0	0
cdx4-cdx1a	fast-committed myocyte	dgcr2	ENSDARG00000042962	0.901	1.1	0.138	0	0
cdx4-cdx1a	fast-committed myocyte	mmp2	ENSDARG00000017676	2.043	1.322	0.324	0	0
cdx4-cdx1a	fast-committed myocyte	gpm6ba	ENSDARG00000005739	1.418	1.484	0.225	0	0
cdx4-cdx1a	fast-committed myocyte	tcf7l2	ENSDARG00000004415	0.58	0.786	0.094	0	0
cdx4-cdx1a	fast-committed myocyte	atat1	ENSDARG00000004472	1.608	1.349	0.261	0	0
cdx4-cdx1a	fast-committed myocyte	kcnn3	ENSDARG00000019753	0.536	0.747	0.087	0	0
cdx4-cdx1a	fast-committed myocyte	plpp3	ENSDARG00000059933	0.868	1.117	0.142	0	0
cdx4-cdx1a	fast-committed myocyte	hgs	ENSDARG00000020960	1.055	1.178	0.173	0	0
cdx4-cdx1a	fast-committed myocyte	tead1b	ENSDARG00000059483	0.571	0.79	0.094	0	0
cdx4-cdx1a	fast-committed myocyte	ntn1a	ENSDARG00000105112	0.869	1.148	0.143	0	0
cdx4-cdx1a	fast-committed myocyte	crlf3	ENSDARG00000070261	1.341	1.176	0.221	0	0
cdx4-cdx1a	fast-committed myocyte	large2	ENSDARG00000017058	0.904	1.168	0.151	0	0
cdx4-cdx1a	fast-committed myocyte	fam117aa	ENSDARG00000078640	0.793	1.002	0.133	0	0
cdx4-cdx1a	fast-committed myocyte	tmem106bb	ENSDARG00000035949	2.968	0.902	0.5	0	0
cdx4-cdx1a	fast-committed myocyte	niban2a	ENSDARG00000062970	1.345	1.257	0.226	0	0
cdx4-cdx1a	fast-committed myocyte	tmbim1a	ENSDARG00000058323	1.654	1.441	0.279	0	0.001
cdx4-cdx1a	fast-committed myocyte	slc43a2a	ENSDARG00000036848	2.835	1.845	0.48	0	0.001
cdx4-cdx1a	fast-committed myocyte	thrap3a	ENSDARG00000101989	0.805	1.11	0.138	0	0.001
cdx4-cdx1a	fast-committed myocyte	fam83hb	ENSDARG00000060830	1.505	1.241	0.259	0	0.001
cdx4-cdx1a	fast-committed myocyte	fstl1a	ENSDARG00000015559	0.901	1.201	0.156	0	0.001
cdx4-cdx1a	fast-committed myocyte	snx7	ENSDARG00000105185	0.846	1.077	0.147	0	0.001
cdx4-cdx1a	fast-committed myocyte	papss2b	ENSDARG00000056600	1.508	1.321	0.263	0	0.001
cdx4-cdx1a	fast-committed myocyte	renbp	ENSDARG00000008931	1.727	0.982	0.303	0	0.001
cdx4-cdx1a	fast-committed myocyte	emp2	ENSDARG00000044588	0.631	0.877	0.111	0	0.001
cdx4-cdx1a	fast-committed myocyte	BX322574.1	ENSDARG00000098353	1.88	1.467	0.331	0	0.002
cdx4-cdx1a	fast-committed myocyte	CR381686.5	ENSDARG00000112015	-0.609	-0.855	0.108	0	0.002
cdx4-cdx1a	fast-committed myocyte	fgfr3	ENSDARG00000004782	0.751	1.024	0.134	0	0.002
cdx4-cdx1a	fast-committed myocyte	mn1b	ENSDARG00000079248	2.072	1.342	0.373	0	0.003
cdx4-cdx1a	fast-committed myocyte	galnt2	ENSDARG00000003829	0.644	0.869	0.116	0	0.003
cdx4-cdx1a	fast-committed myocyte	aff4	ENSDARG00000001857	1.092	1.254	0.198	0	0.003
cdx4-cdx1a	fast-committed myocyte	hnrnpk	ENSDARG00000018914	1.369	1.177	0.249	0	0.003
cdx4-cdx1a	fast-committed myocyte	rap1gap2b	ENSDARG00000074222	1.798	1.496	0.328	0	0.003
cdx4-cdx1a	fast-committed myocyte	keap1a	ENSDARG00000016132	1.705	1.107	0.311	0	0.003
cdx4-cdx1a	fast-committed myocyte	ppp1caa	ENSDARG00000003486	0.92	1.112	0.168	0	0.004
cdx4-cdx1a	fast-committed myocyte	meis2a	ENSDARG00000098240	0.659	0.845	0.12	0	0.004
cdx4-cdx1a	fast-committed myocyte	tspan18a	ENSDARG00000056656	1.297	1.523	0.237	0	0.004
cdx4-cdx1a	fast-committed myocyte	dclk1a	ENSDARG00000018856	1.04	1.183	0.191	0	0.004
cdx4-cdx1a	fast-committed myocyte	SLC6A13	ENSDARG00000067567	1.272	1.369	0.235	0	0.004
cdx4-cdx1a	fast-committed myocyte	znf839	ENSDARG00000076988	1.4	1.104	0.259	0	0.005
cdx4-cdx1a	fast-committed myocyte	acacb	ENSDARG00000061994	0.746	0.935	0.138	0	0.005
cdx4-cdx1a	fast-committed myocyte	tdg.2	ENSDARG00000086450	1.613	1.065	0.3	0	0.005
cdx4-cdx1a	fast-committed myocyte	cpt1ab	ENSDARG00000062054	0.746	0.949	0.139	0	0.006
cdx4-cdx1a	fast-committed myocyte	ncapg2	ENSDARG00000060023	2.105	0.849	0.393	0	0.006
cdx4-cdx1a	fast-committed myocyte	FO082779.1	ENSDARG00000111091	1.323	1.19	0.248	0	0.006
cdx4-cdx1a	fast-committed myocyte	arhgap24	ENSDARG00000100973	0.867	1.087	0.163	0	0.007
cdx4-cdx1a	fast-committed myocyte	rxrga	ENSDARG00000005593	1.858	1.12	0.35	0	0.007
cdx4-cdx1a	fast-committed myocyte	sin3ab	ENSDARG00000059812	0.896	1.079	0.169	0	0.007
cdx4-cdx1a	fast-committed myocyte	ino80b	ENSDARG00000062749	0.965	1.066	0.182	0	0.007
cdx4-cdx1a	fast-committed myocyte	pik3c2a	ENSDARG00000060841	1.172	1.152	0.222	0	0.008
cdx4-cdx1a	fast-committed myocyte	BX927123.1	ENSDARG00000096677	1.31	1.174	0.249	0	0.009
cdx4-cdx1a	fast-committed myocyte	serpine2	ENSDARG00000029353	1.745	1.17	0.333	0	0.009
cdx4-cdx1a	fast-committed myocyte	kmt2cb	ENSDARG00000075560	0.516	0.695	0.099	0	0.01
cdx4-cdx1a	fast-committed myocyte	chrng	ENSDARG00000086647	-0.888	-1.185	0.17	0	0.01
cdx4-cdx1a	fast-committed myocyte	retreg1	ENSDARG00000079059	0.813	1.035	0.156	0	0.011
cdx4-cdx1a	fast-committed myocyte	ttyh1	ENSDARG00000076804	1.234	0.961	0.237	0	0.011
cdx4-cdx1a	fast-committed myocyte	fam49al	ENSDARG00000035907	0.725	0.891	0.14	0	0.011
cdx4-cdx1a	fast-committed myocyte	map2k6	ENSDARG00000099184	0.948	1.033	0.183	0	0.011
cdx4-cdx1a	fast-committed myocyte	slc25a32a	ENSDARG00000089791	1.333	1.193	0.257	0	0.011
cdx4-cdx1a	fast-committed myocyte	gpsm2l	ENSDARG00000102026	1.261	1.314	0.244	0	0.012
cdx4-cdx1a	fast-committed myocyte	llgl1	ENSDARG00000009693	0.745	0.916	0.144	0	0.012
cdx4-cdx1a	fast-committed myocyte	pkp4	ENSDARG00000045331	0.619	0.853	0.12	0	0.012
cdx4-cdx1a	fast-committed myocyte	palm1a	ENSDARG00000026882	0.752	0.893	0.146	0	0.013
cdx4-cdx1a	fast-committed myocyte	traf3	ENSDARG00000022000	2.373	0.873	0.46	0	0.013
cdx4-cdx1a	fast-committed myocyte	sox13	ENSDARG00000030297	0.782	0.974	0.152	0	0.014
cdx4-cdx1a	fast-committed myocyte	ighmbp2	ENSDARG00000069274	1.651	0.92	0.322	0	0.014
cdx4-cdx1a	fast-committed myocyte	CABZ01044099.1	ENSDARG00000100053	0.675	0.902	0.132	0	0.015
cdx4-cdx1a	fast-committed myocyte	hoxc3a	ENSDARG00000070339	-1.124	-1.5	0.22	0	0.015
cdx4-cdx1a	fast-committed myocyte	sipa1l2	ENSDARG00000061640	0.476	0.669	0.094	0	0.017
cdx4-cdx1a	fast-committed myocyte	fxr2	ENSDARG00000016260	-0.344	-0.492	0.068	0	0.018
cdx4-cdx1a	fast-committed myocyte	blmh	ENSDARG00000025977	0.694	0.846	0.137	0	0.018
cdx4-cdx1a	fast-committed myocyte	paqr3a	ENSDARG00000017703	1.062	1.027	0.21	0	0.019
cdx4-cdx1a	fast-committed myocyte	klf7b	ENSDARG00000043821	0.456	0.634	0.09	0	0.019
cdx4-cdx1a	fast-committed myocyte	arfip1	ENSDARG00000070055	0.876	0.993	0.173	0	0.02
cdx4-cdx1a	fast-committed myocyte	nhsl1b	ENSDARG00000042627	0.485	0.679	0.096	0	0.021
cdx4-cdx1a	fast-committed myocyte	prune	ENSDARG00000076246	1.001	0.965	0.199	0	0.021
cdx4-cdx1a	fast-committed myocyte	rhobtb1	ENSDARG00000079468	1.275	1.138	0.254	0	0.022
cdx4-cdx1a	fast-committed myocyte	itgb1a	ENSDARG00000071863	1.083	1.219	0.216	0	0.023
cdx4-cdx1a	fast-committed myocyte	kcnj19a	ENSDARG00000059747	1.315	1.286	0.263	0	0.025
cdx4-cdx1a	fast-committed myocyte	si:ch211-11n16.2	ENSDARG00000099779	1.18	1.262	0.237	0	0.026
cdx4-cdx1a	fast-committed myocyte	sesn1	ENSDARG00000020693	0.702	0.916	0.141	0	0.026
cdx4-cdx1a	fast-committed myocyte	ccny	ENSDARG00000063677	0.969	1.012	0.196	0	0.029
cdx4-cdx1a	fast-committed myocyte	tox3	ENSDARG00000073957	1.1	1.137	0.222	0	0.029
cdx4-cdx1a	fast-committed myocyte	dnmt3ab	ENSDARG00000015566	-0.905	-1.103	0.183	0	0.03
cdx4-cdx1a	fast-committed myocyte	mtmr14	ENSDARG00000059642	1.291	1.118	0.262	0	0.031
cdx4-cdx1a	fast-committed myocyte	itpr1b	ENSDARG00000074149	1.503	1.183	0.305	0	0.031
cdx4-cdx1a	fast-committed myocyte	rasgef1ba	ENSDARG00000033614	0.925	1.124	0.188	0	0.032
cdx4-cdx1a	fast-committed myocyte	atg9b	ENSDARG00000055292	1.155	1.244	0.235	0	0.033
cdx4-cdx1a	fast-committed myocyte	greb1l	ENSDARG00000039196	-0.435	-0.608	0.088	0	0.033
cdx4-cdx1a	fast-committed myocyte	klf8	ENSDARG00000060661	0.789	0.834	0.161	0	0.036
cdx4-cdx1a	fast-committed myocyte	wtip	ENSDARG00000103607	1.095	1.157	0.224	0	0.036
cdx4-cdx1a	fast-committed myocyte	lrig1	ENSDARG00000075625	0.355	0.499	0.072	0	0.037
cdx4-cdx1a	fast-committed myocyte	nt5c2b	ENSDARG00000058231	1.119	1.245	0.23	0	0.041
cdx4-cdx1a	fast-committed myocyte	ston2	ENSDARG00000057452	0.816	0.985	0.168	0	0.043
cdx4-cdx1a	fast-committed myocyte	zfand5a	ENSDARG00000018898	0.784	1.011	0.162	0	0.043
cdx4-cdx1a	fast-committed myocyte	il1rapl1a	ENSDARG00000062045	0.887	1.216	0.183	0	0.047
cdx4-cdx1a	fast-committed myocyte	si:rp71-79p20.2	ENSDARG00000077762	0.771	1.023	0.16	0	0.05
cdx4-cdx1a	fin bud mesoderm (pectoral)	wu:fi36a10	ENSDARG00000101869	2.076	2.905	0.395	0	0.01
cdx4-cdx1a	fin bud mesoderm (pectoral)	igfbp3	ENSDARG00000099144	2.936	3.408	0.562	0	0.011
cdx4-cdx1a	fin bud mesoderm (pectoral)	fosl2	ENSDARG00000040623	2.005	2.781	0.394	0	0.017
cdx4-cdx1a	fin bud mesoderm (pectoral)	actn3b	ENSDARG00000001431	2.582	3.234	0.528	0	0.033
cdx4-cdx1a	fin fold	triob	ENSDARG00000000370	2.353	2.86	0.304	0	0
cdx4-cdx1a	fin fold	si:dkey-31j3.11	ENSDARG00000103615	3.488	2.582	0.456	0	0
cdx4-cdx1a	fin fold	sox11a	ENSDARG00000077811	1.707	2.256	0.227	0	0
cdx4-cdx1a	fin fold	fhl3b	ENSDARG00000104315	2.184	2.411	0.324	0	0
cdx4-cdx1a	fin fold	furinb	ENSDARG00000070971	1.981	2.355	0.309	0	0
cdx4-cdx1a	fin fold	bcl2l11	ENSDARG00000079144	1.689	2.227	0.266	0	0
cdx4-cdx1a	fin fold	htatip2	ENSDARG00000028386	2.715	2.192	0.472	0	0.004
cdx4-cdx1a	fin fold	CR855311.1	ENSDARG00000090352	2.221	2.649	0.389	0	0.004
cdx4-cdx1a	fin fold	si:dkey-262k9.2	ENSDARG00000098024	1.354	1.897	0.238	0	0.004
cdx4-cdx1a	fin fold	phf20l1	ENSDARG00000017427	2.178	2.77	0.383	0	0.005
cdx4-cdx1a	fin fold	foxo1a	ENSDARG00000099555	1.195	1.661	0.214	0	0.006
cdx4-cdx1a	fin fold	pcdh7b	ENSDARG00000060610	0.784	1.12	0.141	0	0.007
cdx4-cdx1a	fin fold	ercc6	ENSDARG00000075612	2.31	1.484	0.426	0	0.011
cdx4-cdx1a	fin fold	nrg2a	ENSDARG00000077818	0.782	1.119	0.144	0	0.012
cdx4-cdx1a	fin fold	pla2g7	ENSDARG00000003584	2.711	2.203	0.515	0	0.02
cdx4-cdx1a	fin fold	krt18a.1	ENSDARG00000018404	0.987	1.337	0.189	0	0.024
cdx4-cdx1a	fin fold	ctbp2a	ENSDARG00000044062	1.443	1.781	0.281	0	0.031
cdx4-cdx1a	fin fold	tgfb2	ENSDARG00000027087	2.66	2.002	0.525	0	0.04
cdx4-cdx1a	fin fold	dlg3	ENSDARG00000076796	1.762	2.034	0.348	0	0.04
cdx4-cdx1a	fin mesenchyme	nr2f5	ENSDARG00000033172	0.779	1.09	0.088	0	0
cdx4-cdx1a	fin mesenchyme	sesn3	ENSDARG00000015822	1.991	2.204	0.248	0	0
cdx4-cdx1a	fin mesenchyme	BX323575.1	ENSDARG00000096826	1.35	1.503	0.185	0	0
cdx4-cdx1a	fin mesenchyme	bahcc1b	ENSDARG00000080009	0.532	0.747	0.078	0	0
cdx4-cdx1a	fin mesenchyme	tp63	ENSDARG00000044356	0.475	0.675	0.07	0	0
cdx4-cdx1a	fin mesenchyme	abcc5	ENSDARG00000061233	1.647	1.617	0.25	0	0
cdx4-cdx1a	fin mesenchyme	col14a1a	ENSDARG00000005762	0.573	0.821	0.088	0	0
cdx4-cdx1a	fin mesenchyme	cbfa2t2	ENSDARG00000074337	0.703	0.957	0.115	0	0
cdx4-cdx1a	fin mesenchyme	sept12	ENSDARG00000019191	0.347	0.497	0.057	0	0
cdx4-cdx1a	fin mesenchyme	ahnak	ENSDARG00000061764	-0.326	-0.469	0.054	0	0
cdx4-cdx1a	fin mesenchyme	mylipa	ENSDARG00000008859	0.607	0.83	0.102	0	0
cdx4-cdx1a	fin mesenchyme	stat3	ENSDARG00000022712	-0.945	-1.314	0.162	0	0.001
cdx4-cdx1a	fin mesenchyme	elmsan1b	ENSDARG00000053864	-0.758	-1.075	0.131	0	0.001
cdx4-cdx1a	fin mesenchyme	slitrk6	ENSDARG00000098769	0.628	0.862	0.109	0	0.001
cdx4-cdx1a	fin mesenchyme	unc5db	ENSDARG00000061541	0.801	1.083	0.14	0	0.001
cdx4-cdx1a	fin mesenchyme	med1	ENSDARG00000075340	0.902	0.992	0.158	0	0.001
cdx4-cdx1a	fin mesenchyme	itga5	ENSDARG00000006353	-0.593	-0.83	0.105	0	0.002
cdx4-cdx1a	fin mesenchyme	CR381579.3	ENSDARG00000097671	0.55	0.781	0.099	0	0.002
cdx4-cdx1a	fin mesenchyme	cicb	ENSDARG00000055502	0.773	0.891	0.14	0	0.003
cdx4-cdx1a	fin mesenchyme	acta1a	ENSDARG00000036371	0.668	0.918	0.122	0	0.003
cdx4-cdx1a	fin mesenchyme	actb2	ENSDARG00000037870	-0.394	-0.562	0.072	0	0.004
cdx4-cdx1a	fin mesenchyme	zgc:55262	ENSDARG00000045199	1.077	1.11	0.198	0	0.004
cdx4-cdx1a	fin mesenchyme	dlc1	ENSDARG00000079317	0.679	0.912	0.125	0	0.005
cdx4-cdx1a	fin mesenchyme	wdr21	ENSDARG00000110654	1.829	0.886	0.339	0	0.005
cdx4-cdx1a	fin mesenchyme	hmgcrb	ENSDARG00000105206	0.955	0.822	0.178	0	0.006
cdx4-cdx1a	fin mesenchyme	pleca	ENSDARG00000062590	-0.251	-0.36	0.047	0	0.008
cdx4-cdx1a	fin mesenchyme	tanc1b	ENSDARG00000089190	0.737	0.971	0.139	0	0.008
cdx4-cdx1a	fin mesenchyme	shank3a	ENSDARG00000063332	1.23	1.465	0.232	0	0.008
cdx4-cdx1a	fin mesenchyme	tnfrsfa	ENSDARG00000004451	-1.001	-1.33	0.189	0	0.008
cdx4-cdx1a	fin mesenchyme	CR384075.1	ENSDARG00000117645	1.161	1.594	0.219	0	0.008
cdx4-cdx1a	fin mesenchyme	CR383676.2	ENSDARG00000099970	-0.216	-0.312	0.041	0	0.009
cdx4-cdx1a	fin mesenchyme	apoc1	ENSDARG00000092170	1.183	1.514	0.227	0	0.011
cdx4-cdx1a	fin mesenchyme	nxn	ENSDARG00000033978	0.546	0.769	0.105	0	0.011
cdx4-cdx1a	fin mesenchyme	bcl2a	ENSDARG00000094704	-0.81	-1.055	0.155	0	0.011
cdx4-cdx1a	fin mesenchyme	mvp	ENSDARG00000021242	-1.485	-2.039	0.285	0	0.012
cdx4-cdx1a	fin mesenchyme	znf395a	ENSDARG00000060113	0.772	0.824	0.149	0	0.013
cdx4-cdx1a	fin mesenchyme	bcl3	ENSDARG00000087832	-1.403	-1.824	0.274	0	0.017
cdx4-cdx1a	fin mesenchyme	rnf144aa	ENSDARG00000020600	0.584	0.749	0.115	0	0.02
cdx4-cdx1a	fin mesenchyme	sinhcaf	ENSDARG00000032653	1.283	1.082	0.253	0	0.02
cdx4-cdx1a	fin mesenchyme	rps27l	ENSDARG00000100513	1.955	1.38	0.386	0	0.021
cdx4-cdx1a	fin mesenchyme	atp11c	ENSDARG00000036442	0.387	0.542	0.077	0	0.022
cdx4-cdx1a	fin mesenchyme	arrdc2	ENSDARG00000020761	1.405	1.097	0.279	0	0.024
cdx4-cdx1a	fin mesenchyme	lima1a	ENSDARG00000101441	-0.484	-0.69	0.096	0	0.024
cdx4-cdx1a	fin mesenchyme	prkcea	ENSDARG00000003008	0.432	0.589	0.086	0	0.025
cdx4-cdx1a	fin mesenchyme	si:ch211-263k4.2	ENSDARG00000078324	1.469	1.538	0.293	0	0.026
cdx4-cdx1a	fin mesenchyme	si:dkey-61l1.4	ENSDARG00000092567	-1.11	-1.295	0.222	0	0.026
cdx4-cdx1a	fin mesenchyme	mdm2	ENSDARG00000033443	1.772	1.425	0.356	0	0.029
cdx4-cdx1a	fin mesenchyme	ppap2d	ENSDARG00000069940	0.386	0.545	0.079	0	0.039
cdx4-cdx1a	fin mesenchyme	nsfb	ENSDARG00000038991	1.071	1.059	0.219	0	0.041
cdx4-cdx1a	floor plate	syngap1b	ENSDARG00000069765	1.948	2.671	0.192	0	0
cdx4-cdx1a	floor plate	slco5a1a	ENSDARG00000071685	1.443	2	0.15	0	0
cdx4-cdx1a	floor plate	tenm4	ENSDARG00000105088	0.884	1.245	0.107	0	0
cdx4-cdx1a	floor plate	nexmifb	ENSDARG00000029296	0.914	1.297	0.111	0	0
cdx4-cdx1a	floor plate	slit1b	ENSDARG00000099446	0.452	0.649	0.059	0	0
cdx4-cdx1a	floor plate	gpc1a	ENSDARG00000019341	1.247	1.685	0.184	0	0
cdx4-cdx1a	floor plate	col2a1a	ENSDARG00000069093	-0.886	-1.272	0.136	0	0
cdx4-cdx1a	floor plate	necab2	ENSDARG00000056745	1.657	2.119	0.263	0	0
cdx4-cdx1a	floor plate	hoxb3a	ENSDARG00000029263	-1.318	-1.82	0.212	0	0
cdx4-cdx1a	floor plate	ssbp2	ENSDARG00000099727	1.554	1.724	0.261	0	0
cdx4-cdx1a	floor plate	zgc:73226	ENSDARG00000023759	1.954	2.008	0.333	0	0
cdx4-cdx1a	floor plate	dysf	ENSDARG00000007370	1.828	1.778	0.32	0	0.001
cdx4-cdx1a	floor plate	col4a6	ENSDARG00000052061	-1.026	-1.434	0.182	0	0.001
cdx4-cdx1a	floor plate	si:ch211-285f17.1	ENSDARG00000059333	0.505	0.718	0.091	0	0.001
cdx4-cdx1a	floor plate	BX936308.1	ENSDARG00000081299	1.847	2.049	0.334	0	0.001
cdx4-cdx1a	floor plate	BX537310.2	ENSDARG00000117275	0.87	1.212	0.159	0	0.002
cdx4-cdx1a	floor plate	gch1	ENSDARG00000070453	2.193	1.917	0.407	0	0.002
cdx4-cdx1a	floor plate	plekha5	ENSDARG00000045870	0.62	0.888	0.115	0	0.002
cdx4-cdx1a	floor plate	mgat4c	ENSDARG00000041791	0.733	1.032	0.137	0	0.003
cdx4-cdx1a	floor plate	smg5	ENSDARG00000041481	1.925	1.601	0.367	0	0.004
cdx4-cdx1a	floor plate	rhobtb2b	ENSDARG00000089340	2.902	1.893	0.559	0	0.005
cdx4-cdx1a	floor plate	SBNO2	ENSDARG00000016188	0.993	1.316	0.194	0	0.006
cdx4-cdx1a	floor plate	col11a1a	ENSDARG00000026165	-0.497	-0.712	0.099	0	0.01
cdx4-cdx1a	floor plate	ntn1b	ENSDARG00000022531	-0.418	-0.6	0.085	0	0.014
cdx4-cdx1a	floor plate	sdk1a	ENSDARG00000078866	1.072	1.418	0.218	0	0.014
cdx4-cdx1a	floor plate	nin	ENSDARG00000060298	0.948	1.158	0.194	0	0.017
cdx4-cdx1a	floor plate	fam189a1	ENSDARG00000053380	0.875	1.164	0.18	0	0.019
cdx4-cdx1a	floor plate	sema5ba	ENSDARG00000061471	0.609	0.847	0.126	0	0.02
cdx4-cdx1a	floor plate	adamtsl3	ENSDARG00000027903	-0.498	-0.713	0.103	0	0.02
cdx4-cdx1a	floor plate	slit3	ENSDARG00000034268	0.236	0.34	0.049	0	0.021
cdx4-cdx1a	floor plate	hoxc3a	ENSDARG00000070339	-1.078	-1.498	0.227	0	0.03
cdx4-cdx1a	floor plate	cfap57	ENSDARG00000058090	0.324	0.461	0.069	0	0.033
cdx4-cdx1a	floor plate	fam83e	ENSDARG00000089489	1.548	1.619	0.331	0	0.04
cdx4-cdx1a	floor plate	sgip1a	ENSDARG00000097897	1.033	1.293	0.221	0	0.041
cdx4-cdx1a	floor plate	wnt4b	ENSDARG00000040159	-1.55	-2.013	0.333	0	0.044
cdx4-cdx1a	floor plate	arl15a	ENSDARG00000076040	0.552	0.752	0.119	0	0.045
cdx4-cdx1a	floor plate	lima1a	ENSDARG00000101441	1.232	1.532	0.265	0	0.046
cdx4-cdx1a	floor plate	tub	ENSDARG00000062165	0.979	1.223	0.211	0	0.048
cdx4-cdx1a	hatching gland	CU137648.2	ENSDARG00000110770	1.719	1.059	0.339	0	0.013
cdx4-cdx1a	hatching gland	si:dkey-151g10.6	ENSDARG00000092807	1.027	1.092	0.214	0	0.041
cdx4-cdx1a	hatching gland	ptges3a	ENSDARG00000037284	1.396	0.864	0.293	0	0.045
cdx4-cdx1a	head mesenchyme	ncor2	ENSDARG00000000966	0.721	1.026	0.065	0	0
cdx4-cdx1a	head mesenchyme	kaznb	ENSDARG00000006601	0.914	1.266	0.11	0	0
cdx4-cdx1a	head mesenchyme	sdk1a	ENSDARG00000078866	1.608	1.831	0.194	0	0
cdx4-cdx1a	head mesenchyme	pappaa	ENSDARG00000101090	1.667	2.057	0.209	0	0
cdx4-cdx1a	head mesenchyme	hoxc3a	ENSDARG00000070339	-0.98	-1.384	0.134	0	0
cdx4-cdx1a	head mesenchyme	foxo1a	ENSDARG00000099555	1.372	1.746	0.188	0	0
cdx4-cdx1a	head mesenchyme	zgc:113625	ENSDARG00000054160	1.438	1.823	0.2	0	0
cdx4-cdx1a	head mesenchyme	SBNO2	ENSDARG00000016188	1.107	1.497	0.157	0	0
cdx4-cdx1a	head mesenchyme	BX936308.1	ENSDARG00000081299	2.205	1.756	0.333	0	0
cdx4-cdx1a	head mesenchyme	man1b1a	ENSDARG00000073792	1.382	1.492	0.213	0	0
cdx4-cdx1a	head mesenchyme	ankmy1	ENSDARG00000062702	1.581	1.692	0.244	0	0
cdx4-cdx1a	head mesenchyme	ahr1b	ENSDARG00000023537	1.847	1.416	0.288	0	0
cdx4-cdx1a	head mesenchyme	BX537310.2	ENSDARG00000117275	1.11	1.441	0.175	0	0
cdx4-cdx1a	head mesenchyme	runx1	ENSDARG00000087646	1.804	1.278	0.302	0	0
cdx4-cdx1a	head mesenchyme	ntn1a	ENSDARG00000105112	1.401	1.889	0.237	0	0
cdx4-cdx1a	head mesenchyme	arhgap29a	ENSDARG00000026329	0.772	1.035	0.131	0	0
cdx4-cdx1a	head mesenchyme	rbpms2b	ENSDARG00000079578	1.981	1.49	0.337	0	0
cdx4-cdx1a	head mesenchyme	pcdh2g28	ENSDARG00000098788	-0.592	-0.83	0.103	0	0.001
cdx4-cdx1a	head mesenchyme	gpr184	ENSDARG00000102912	1.754	1.382	0.31	0	0.001
cdx4-cdx1a	head mesenchyme	col5a2a	ENSDARG00000031678	-0.451	-0.643	0.08	0	0.001
cdx4-cdx1a	head mesenchyme	ek1	ENSDARG00000020080	0.98	1.252	0.175	0	0.001
cdx4-cdx1a	head mesenchyme	fosl2	ENSDARG00000040623	1.047	1.37	0.188	0	0.002
cdx4-cdx1a	head mesenchyme	smoc2	ENSDARG00000088157	1.162	1.577	0.21	0	0.002
cdx4-cdx1a	head mesenchyme	rasgef1bb	ENSDARG00000044251	1.279	1.364	0.233	0	0.002
cdx4-cdx1a	head mesenchyme	bgnb	ENSDARG00000002945	1.792	1.858	0.328	0	0.002
cdx4-cdx1a	head mesenchyme	klhdc8b	ENSDARG00000090787	1.183	1.399	0.219	0	0.003
cdx4-cdx1a	head mesenchyme	msi2b	ENSDARG00000032614	0.435	0.618	0.081	0	0.004
cdx4-cdx1a	head mesenchyme	wt1a	ENSDARG00000031420	1.739	2.253	0.328	0	0.005
cdx4-cdx1a	head mesenchyme	si:ch73-22o12.1	ENSDARG00000062831	0.7	0.925	0.133	0	0.005
cdx4-cdx1a	head mesenchyme	rims2b	ENSDARG00000102690	1.331	1.249	0.26	0	0.01
cdx4-cdx1a	head mesenchyme	ncam1a	ENSDARG00000056181	0.478	0.68	0.095	0	0.014
cdx4-cdx1a	head mesenchyme	st6gal2a	ENSDARG00000039335	0.598	0.828	0.121	0	0.021
cdx4-cdx1a	head mesenchyme	trim66	ENSDARG00000054332	0.998	1.145	0.206	0	0.031
cdx4-cdx1a	head mesenchyme	fam107b	ENSDARG00000026865	0.612	0.861	0.127	0	0.035
cdx4-cdx1a	head mesenchyme	hoxa4a	ENSDARG00000103862	-0.855	-1.136	0.179	0	0.041
cdx4-cdx1a	head mesenchyme	si:dkeyp-23e4.3	ENSDARG00000074819	-1.089	-1.47	0.228	0	0.042
cdx4-cdx1a	head mesenchyme	ghrh	ENSDARG00000069481	2.074	1.817	0.436	0	0.045
cdx4-cdx1a	head mesenchyme	ush1c	ENSDARG00000051876	2.755	2.695	0.582	0	0.049
cdx4-cdx1a	head mesenchyme (maybe ventral, hand2+)	BX323575.1	ENSDARG00000096826	1.648	2.165	0.226	0	0
cdx4-cdx1a	head mesenchyme (maybe ventral, hand2+)	ghrh	ENSDARG00000069481	2	2.004	0.287	0	0
cdx4-cdx1a	head mesenchyme (maybe ventral, hand2+)	wt1a	ENSDARG00000031420	1.028	1.414	0.148	0	0
cdx4-cdx1a	head mesenchyme (maybe ventral, hand2+)	unc5b	ENSDARG00000033327	0.852	1.193	0.124	0	0
cdx4-cdx1a	head mesenchyme (maybe ventral, hand2+)	kif26ba	ENSDARG00000013343	-0.74	-1.036	0.117	0	0
cdx4-cdx1a	head mesenchyme (maybe ventral, hand2+)	plxna2	ENSDARG00000060372	0.541	0.756	0.087	0	0
cdx4-cdx1a	head mesenchyme (maybe ventral, hand2+)	zgc:113625	ENSDARG00000054160	1.127	1.391	0.186	0	0
cdx4-cdx1a	head mesenchyme (maybe ventral, hand2+)	hoxc3a	ENSDARG00000070339	-1.105	-1.493	0.189	0	0.001
cdx4-cdx1a	head mesenchyme (maybe ventral, hand2+)	adgrl1a	ENSDARG00000089292	0.685	0.954	0.117	0	0.001
cdx4-cdx1a	head mesenchyme (maybe ventral, hand2+)	rbpms2b	ENSDARG00000079578	0.704	0.942	0.122	0	0.001
cdx4-cdx1a	head mesenchyme (maybe ventral, hand2+)	sesn3	ENSDARG00000015822	1.297	1.591	0.224	0	0.001
cdx4-cdx1a	head mesenchyme (maybe ventral, hand2+)	anks1b	ENSDARG00000003512	0.447	0.636	0.078	0	0.001
cdx4-cdx1a	head mesenchyme (maybe ventral, hand2+)	rps27l	ENSDARG00000100513	1.564	1.657	0.272	0	0.001
cdx4-cdx1a	head mesenchyme (maybe ventral, hand2+)	meis3	ENSDARG00000002795	0.582	0.804	0.102	0	0.001
cdx4-cdx1a	head mesenchyme (maybe ventral, hand2+)	plxna1a	ENSDARG00000105452	-0.345	-0.492	0.061	0	0.001
cdx4-cdx1a	head mesenchyme (maybe ventral, hand2+)	NAV1	ENSDARG00000078011	0.934	1.289	0.166	0	0.001
cdx4-cdx1a	head mesenchyme (maybe ventral, hand2+)	zfhx4	ENSDARG00000075542	-0.398	-0.556	0.071	0	0.001
cdx4-cdx1a	head mesenchyme (maybe ventral, hand2+)	agrn	ENSDARG00000079388	0.396	0.563	0.071	0	0.002
cdx4-cdx1a	head mesenchyme (maybe ventral, hand2+)	zbtb46	ENSDARG00000078191	0.6	0.818	0.112	0	0.005
cdx4-cdx1a	head mesenchyme (maybe ventral, hand2+)	pleca	ENSDARG00000062590	-0.381	-0.543	0.072	0	0.006
cdx4-cdx1a	head mesenchyme (maybe ventral, hand2+)	nfic	ENSDARG00000043210	0.61	0.808	0.116	0	0.007
cdx4-cdx1a	head mesenchyme (maybe ventral, hand2+)	pbx1b	ENSDARG00000101131	0.464	0.648	0.089	0	0.008
cdx4-cdx1a	head mesenchyme (maybe ventral, hand2+)	dnah5	ENSDARG00000087373	1.294	1.167	0.248	0	0.008
cdx4-cdx1a	head mesenchyme (maybe ventral, hand2+)	slco2a1	ENSDARG00000061896	1.097	1.131	0.214	0	0.013
cdx4-cdx1a	head mesenchyme (maybe ventral, hand2+)	wu:fi36a10	ENSDARG00000101869	0.683	0.911	0.134	0	0.013
cdx4-cdx1a	head mesenchyme (maybe ventral, hand2+)	kirrel1b	ENSDARG00000056998	0.72	0.979	0.141	0	0.014
cdx4-cdx1a	head mesenchyme (maybe ventral, hand2+)	arhgap29a	ENSDARG00000026329	-0.431	-0.593	0.085	0	0.015
cdx4-cdx1a	head mesenchyme (maybe ventral, hand2+)	hoxb3a	ENSDARG00000029263	-0.589	-0.822	0.116	0	0.016
cdx4-cdx1a	head mesenchyme (maybe ventral, hand2+)	lpar1	ENSDARG00000099840	-0.553	-0.765	0.109	0	0.017
cdx4-cdx1a	head mesenchyme (maybe ventral, hand2+)	chsy1	ENSDARG00000079027	0.285	0.404	0.057	0	0.02
cdx4-cdx1a	head mesenchyme (maybe ventral, hand2+)	stard13b	ENSDARG00000098954	-0.477	-0.668	0.096	0	0.025
cdx4-cdx1a	head mesenchyme (maybe ventral, hand2+)	ryr2b	ENSDARG00000003706	1.391	1.485	0.28	0	0.025
cdx4-cdx1a	head mesenchyme (maybe ventral, hand2+)	boc	ENSDARG00000074335	-0.432	-0.605	0.087	0	0.027
cdx4-cdx1a	head mesenchyme (maybe ventral, hand2+)	col5a2a	ENSDARG00000031678	-0.91	-1.165	0.185	0	0.03
cdx4-cdx1a	head mesenchyme (maybe ventral, hand2+)	plekhh1	ENSDARG00000053835	0.596	0.761	0.123	0	0.039
cdx4-cdx1a	head mesenchyme-PA cartilage	slc26a11	ENSDARG00000043021	1.698	1.244	0.359	0	0.041
cdx4-cdx1a	head-eye connective tissue	sesn3	ENSDARG00000015822	2.186	2.603	0.256	0	0
cdx4-cdx1a	head-eye connective tissue	BX323575.1	ENSDARG00000096826	2.177	2.631	0.301	0	0
cdx4-cdx1a	head-eye connective tissue	foxo3b	ENSDARG00000042904	1.352	1.773	0.189	0	0
cdx4-cdx1a	head-eye connective tissue	apoeb	ENSDARG00000040295	0.997	1.331	0.145	0	0
cdx4-cdx1a	head-eye connective tissue	meis3	ENSDARG00000002795	1.359	1.47	0.206	0	0
cdx4-cdx1a	head-eye connective tissue	adamts6	ENSDARG00000041982	0.381	0.54	0.06	0	0
cdx4-cdx1a	head-eye connective tissue	xylt1	ENSDARG00000061248	0.752	0.983	0.12	0	0
cdx4-cdx1a	head-eye connective tissue	plecb	ENSDARG00000021987	-0.621	-0.886	0.104	0	0
cdx4-cdx1a	head-eye connective tissue	apoc1	ENSDARG00000092170	2.777	1.791	0.464	0	0
cdx4-cdx1a	head-eye connective tissue	rhoub	ENSDARG00000012968	1.021	1.272	0.174	0	0
cdx4-cdx1a	head-eye connective tissue	nr2f5	ENSDARG00000033172	0.584	0.825	0.1	0	0.001
cdx4-cdx1a	head-eye connective tissue	dlc1	ENSDARG00000079317	0.716	0.968	0.124	0	0.001
cdx4-cdx1a	head-eye connective tissue	col7a1l	ENSDARG00000069692	0.715	0.95	0.125	0	0.001
cdx4-cdx1a	head-eye connective tissue	meis1a	ENSDARG00000002937	0.46	0.639	0.08	0	0.001
cdx4-cdx1a	head-eye connective tissue	si:zfos-80g12.1	ENSDARG00000102379	1.322	1.309	0.231	0	0.001
cdx4-cdx1a	head-eye connective tissue	abcc5	ENSDARG00000061233	1.364	1.48	0.243	0	0.002
cdx4-cdx1a	head-eye connective tissue	cntfr	ENSDARG00000028661	0.533	0.749	0.096	0	0.002
cdx4-cdx1a	head-eye connective tissue	ahnak	ENSDARG00000061764	-0.471	-0.675	0.087	0	0.003
cdx4-cdx1a	head-eye connective tissue	rgmd	ENSDARG00000034013	1.407	1.169	0.266	0	0.006
cdx4-cdx1a	head-eye connective tissue	cbfa2t2	ENSDARG00000074337	0.638	0.863	0.122	0	0.007
cdx4-cdx1a	head-eye connective tissue	ptp4a3a	ENSDARG00000039997	0.811	0.965	0.155	0	0.008
cdx4-cdx1a	head-eye connective tissue	ghrh	ENSDARG00000069481	1.273	1.294	0.245	0	0.009
cdx4-cdx1a	head-eye connective tissue	pleca	ENSDARG00000062590	-0.462	-0.663	0.091	0	0.014
cdx4-cdx1a	head-eye connective tissue	tanc1b	ENSDARG00000089190	0.586	0.813	0.117	0	0.019
cdx4-cdx1a	head-eye connective tissue	rassf6	ENSDARG00000000804	-0.898	-1.212	0.18	0	0.022
cdx4-cdx1a	head-eye connective tissue	CR381531.2	ENSDARG00000104767	1.552	1.206	0.312	0	0.023
cdx4-cdx1a	head-eye connective tissue	CU929416.1	ENSDARG00000105572	1.016	0.999	0.206	0	0.028
cdx4-cdx1a	head-eye connective tissue	ccng1	ENSDARG00000076667	0.603	0.796	0.123	0	0.03
cdx4-cdx1a	head-eye connective tissue	golt1a	ENSDARG00000088933	2.281	0.742	0.472	0	0.04
cdx4-cdx1a	head-eye connective tissue	actb1	ENSDARG00000037746	-0.483	-0.677	0.1	0	0.045
cdx4-cdx1a	head-eye connective tissue	tmem198a	ENSDARG00000042115	0.707	0.864	0.148	0	0.05
cdx4-cdx1a	hypochord	abhd17b	ENSDARG00000035571	3.145	3.112	0.575	0	0.001
cdx4-cdx1a	hypochord	mettl16	ENSDARG00000055838	2.595	2.682	0.591	0	0.038
cdx4-cdx1a	hypophysis-locus coeruleus	unm_sa821	ENSDARG00000074528	3.917	3.41	0.801	0	0.006
cdx4-cdx1a	intestine	dennd5b	ENSDARG00000003789	1.042	1.403	0.175	0	0
cdx4-cdx1a	intestine	fras1	ENSDARG00000054619	0.453	0.647	0.077	0	0
cdx4-cdx1a	intestine	plxna2	ENSDARG00000060372	0.791	1.107	0.141	0	0.001
cdx4-cdx1a	intestine	meis1a	ENSDARG00000002937	1.281	1.616	0.229	0	0.001
cdx4-cdx1a	intestine	meis1b	ENSDARG00000012078	0.793	1.118	0.144	0	0.001
cdx4-cdx1a	intestine	itga3b	ENSDARG00000012824	1.15	1.47	0.218	0	0.004
cdx4-cdx1a	intestine	si:ch211-250c4.4	ENSDARG00000092199	1.374	1.669	0.294	0	0.047
cdx4-cdx1a	ionocyte-goblet cell	pcdh17	ENSDARG00000027041	0.542	0.776	0.097	0	0.001
cdx4-cdx1a	ionocyte-goblet cell	CR377229.1	ENSDARG00000117622	0.764	1.063	0.14	0	0.002
cdx4-cdx1a	ionocyte-goblet cell	fn1a	ENSDARG00000019815	1.325	1.802	0.263	0	0.014
cdx4-cdx1a	ionocyte-goblet cell	apoeb	ENSDARG00000040295	1.61	2.092	0.33	0	0.028
cdx4-cdx1a	ionocyte-goblet cell	notch1a	ENSDARG00000103554	0.947	1.245	0.194	0	0.028
cdx4-cdx1a	ionocyte-goblet cell	elf2b	ENSDARG00000079626	1.354	1.381	0.278	0	0.028
cdx4-cdx1a	ionocyte-goblet cell	si:dkeyp-120h9.1	ENSDARG00000020278	1.514	1.395	0.319	0	0.048
cdx4-cdx1a	iridophore	lnx1	ENSDARG00000043323	3.168	2.965	0.641	0	0.01
cdx4-cdx1a	iridophore	si:ch211-263k4.2	ENSDARG00000092738	2.257	2.858	0.458	0	0.01
cdx4-cdx1a	iridophore	npr1a	ENSDARG00000031751	2.598	2.617	0.557	0	0.028
cdx4-cdx1a	KA neuron	epha7	ENSDARG00000004635	1.554	2.109	0.347	0	0.027
cdx4-cdx1a	KA neuron	ssbp2	ENSDARG00000099727	1.849	2.497	0.427	0	0.049
cdx4-cdx1a	lens	sema3aa	ENSDARG00000019235	0.772	1.077	0.151	0	0.007
cdx4-cdx1a	lens	tpm4a	ENSDARG00000023963	1.198	1.478	0.248	0	0.024
cdx4-cdx1a	lens	BX323575.1	ENSDARG00000096826	1.565	1.972	0.327	0	0.031
cdx4-cdx1a	lens	mgaa	ENSDARG00000078784	0.948	1.154	0.202	0	0.045
cdx4-cdx1a	mature fast muscle	socs3a	ENSDARG00000025428	2.044	1.285	0.144	0	0
cdx4-cdx1a	mature fast muscle	plce1	ENSDARG00000087921	1.029	1.101	0.077	0	0
cdx4-cdx1a	mature fast muscle	myhz1.2	ENSDARG00000067995	1.181	1.699	0.094	0	0
cdx4-cdx1a	mature fast muscle	tmprss3a	ENSDARG00000053315	2.372	1.163	0.207	0	0
cdx4-cdx1a	mature fast muscle	ppdpfb	ENSDARG00000031317	1.593	0.837	0.158	0	0
cdx4-cdx1a	mature fast muscle	hsp70l	ENSDARG00000055723	1.49	1.223	0.16	0	0
cdx4-cdx1a	mature fast muscle	SBNO2	ENSDARG00000016188	1.17	1.306	0.128	0	0
cdx4-cdx1a	mature fast muscle	hoxc3a	ENSDARG00000070339	-1.262	-1.574	0.142	0	0
cdx4-cdx1a	mature fast muscle	hhatlb	ENSDARG00000005139	0.977	0.829	0.11	0	0
cdx4-cdx1a	mature fast muscle	mmp17a	ENSDARG00000078915	0.811	0.985	0.094	0	0
cdx4-cdx1a	mature fast muscle	BX649294.1	ENSDARG00000092881	-0.735	-1.029	0.086	0	0
cdx4-cdx1a	mature fast muscle	cmtm3	ENSDARG00000008811	2.257	0.177	0.282	0	0
cdx4-cdx1a	mature fast muscle	mvp	ENSDARG00000021242	1.384	1.736	0.183	0	0
cdx4-cdx1a	mature fast muscle	zgc:103438	ENSDARG00000035663	2.18	0.452	0.297	0	0
cdx4-cdx1a	mature fast muscle	myhz1.3	ENSDARG00000067997	-0.511	-0.735	0.071	0	0
cdx4-cdx1a	mature fast muscle	hoxa4a	ENSDARG00000103862	-1.546	-1.242	0.218	0	0
cdx4-cdx1a	mature fast muscle	ripor2	ENSDARG00000061752	0.545	0.672	0.078	0	0
cdx4-cdx1a	mature fast muscle	si:dkey-147f3.8	ENSDARG00000092166	1.05	0.699	0.156	0	0
cdx4-cdx1a	mature fast muscle	tgm1l1	ENSDARG00000102106	-0.82	-0.895	0.123	0	0
cdx4-cdx1a	mature fast muscle	slc16a9a	ENSDARG00000013926	2.106	0.554	0.318	0	0
cdx4-cdx1a	mature fast muscle	bean1	ENSDARG00000087413	1.361	0.581	0.206	0	0
cdx4-cdx1a	mature fast muscle	timp2a	ENSDARG00000061226	1.187	0.532	0.181	0	0
cdx4-cdx1a	mature fast muscle	il6st	ENSDARG00000104693	0.743	0.888	0.115	0	0
cdx4-cdx1a	mature fast muscle	myhz1.1	ENSDARG00000067990	0.565	0.814	0.088	0	0
cdx4-cdx1a	mature fast muscle	snap23.2	ENSDARG00000055252	2.136	0.708	0.336	0	0
cdx4-cdx1a	mature fast muscle	jph1b	ENSDARG00000038826	-0.24	-0.336	0.038	0	0
cdx4-cdx1a	mature fast muscle	lrp1aa	ENSDARG00000097827	1.096	0.593	0.175	0	0
cdx4-cdx1a	mature fast muscle	cd99	ENSDARG00000051975	0.615	0.562	0.1	0	0
cdx4-cdx1a	mature fast muscle	tbx15	ENSDARG00000002582	0.671	0.752	0.109	0	0
cdx4-cdx1a	mature fast muscle	svilc	ENSDARG00000017036	-0.293	-0.389	0.048	0	0
cdx4-cdx1a	mature fast muscle	agbl1	ENSDARG00000104384	0.333	0.473	0.054	0	0
cdx4-cdx1a	mature fast muscle	adam8b	ENSDARG00000057644	1.712	0.488	0.28	0	0
cdx4-cdx1a	mature fast muscle	igfn1.1	ENSDARG00000005526	-0.643	-0.887	0.105	0	0
cdx4-cdx1a	mature fast muscle	CR388102.7	ENSDARG00000117101	2.025	0.151	0.335	0	0
cdx4-cdx1a	mature fast muscle	parp4	ENSDARG00000069934	2.04	0.688	0.339	0	0
cdx4-cdx1a	mature fast muscle	abat	ENSDARG00000006031	1.017	0.896	0.169	0	0
cdx4-cdx1a	mature fast muscle	xirp2a	ENSDARG00000071113	-0.313	-0.447	0.053	0	0.001
cdx4-cdx1a	mature fast muscle	btbd11a	ENSDARG00000063255	0.427	0.553	0.073	0	0.001
cdx4-cdx1a	mature fast muscle	nid1a	ENSDARG00000068710	0.428	0.556	0.073	0	0.001
cdx4-cdx1a	mature fast muscle	myo1f	ENSDARG00000078734	1.742	0.288	0.299	0	0.001
cdx4-cdx1a	mature fast muscle	tln2a	ENSDARG00000017901	-0.293	-0.404	0.05	0	0.001
cdx4-cdx1a	mature fast muscle	sema3h	ENSDARG00000042616	1.818	0.247	0.316	0	0.001
cdx4-cdx1a	mature fast muscle	ppargc1b	ENSDARG00000101569	-0.509	-0.669	0.089	0	0.002
cdx4-cdx1a	mature fast muscle	myha	ENSDARG00000095930	0.697	0.851	0.122	0	0.002
cdx4-cdx1a	mature fast muscle	cct5	ENSDARG00000045399	-0.47	-0.614	0.083	0	0.002
cdx4-cdx1a	mature fast muscle	si:dkey-83k24.5	ENSDARG00000093019	2.187	0.5	0.387	0	0.002
cdx4-cdx1a	mature fast muscle	mustn1b	ENSDARG00000089086	0.869	0.625	0.155	0	0.003
cdx4-cdx1a	mature fast muscle	pcdh15a	ENSDARG00000098257	1	0.896	0.179	0	0.003
cdx4-cdx1a	mature fast muscle	synm	ENSDARG00000062350	1.022	0.66	0.183	0	0.003
cdx4-cdx1a	mature fast muscle	pth1r	ENSDARG00000020957	1.112	0.519	0.199	0	0.003
cdx4-cdx1a	mature fast muscle	pnkd	ENSDARG00000071032	1.536	0.287	0.275	0	0.003
cdx4-cdx1a	mature fast muscle	gcnt3	ENSDARG00000060471	2.075	0.173	0.374	0	0.004
cdx4-cdx1a	mature fast muscle	ntrk3a	ENSDARG00000077228	0.887	0.768	0.16	0	0.004
cdx4-cdx1a	mature fast muscle	socs3b	ENSDARG00000026611	0.687	0.614	0.124	0	0.004
cdx4-cdx1a	mature fast muscle	klhl23	ENSDARG00000078475	1.021	0.506	0.186	0	0.004
cdx4-cdx1a	mature fast muscle	TENM2	ENSDARG00000037122	0.892	0.953	0.163	0	0.005
cdx4-cdx1a	mature fast muscle	ccdc36	ENSDARG00000097704	1.364	0.139	0.249	0	0.005
cdx4-cdx1a	mature fast muscle	igfbp5b	ENSDARG00000025348	0.478	0.634	0.088	0	0.005
cdx4-cdx1a	mature fast muscle	recql	ENSDARG00000007175	1.038	0.547	0.191	0	0.006
cdx4-cdx1a	mature fast muscle	myhz2	ENSDARG00000012944	-1.651	-2.369	0.304	0	0.006
cdx4-cdx1a	mature fast muscle	kcnq1.2	ENSDARG00000098076	0.967	0.332	0.179	0	0.007
cdx4-cdx1a	mature fast muscle	BX537277.3	ENSDARG00000117762	1.234	0.696	0.229	0	0.007
cdx4-cdx1a	mature fast muscle	phka2	ENSDARG00000030687	0.784	0.616	0.147	0	0.009
cdx4-cdx1a	mature fast muscle	si:dkey-7j14.6	ENSDARG00000090552	1.437	0.757	0.271	0	0.01
cdx4-cdx1a	mature fast muscle	c6	ENSDARG00000093052	1.618	0.861	0.306	0	0.011
cdx4-cdx1a	mature fast muscle	tlr5b	ENSDARG00000052322	1.483	0.158	0.284	0	0.015
cdx4-cdx1a	mature fast muscle	tubb4b	ENSDARG00000002344	0.76	0.631	0.146	0	0.015
cdx4-cdx1a	mature fast muscle	atp5fa1	ENSDARG00000010149	-0.233	-0.324	0.045	0	0.018
cdx4-cdx1a	mature fast muscle	rbms3	ENSDARG00000044574	0.817	0.9	0.158	0	0.018
cdx4-cdx1a	mature fast muscle	grem2b	ENSDARG00000103092	1.214	0.373	0.235	0	0.019
cdx4-cdx1a	mature fast muscle	ppp2r5eb	ENSDARG00000069118	-0.426	-0.493	0.083	0	0.02
cdx4-cdx1a	mature fast muscle	sccpdha.2	ENSDARG00000075053	1.034	0.232	0.201	0	0.02
cdx4-cdx1a	mature fast muscle	gpc5c	ENSDARG00000074082	0.504	0.607	0.098	0	0.021
cdx4-cdx1a	mature fast muscle	gfra4b	ENSDARG00000074582	1.654	0.739	0.323	0	0.023
cdx4-cdx1a	mature fast muscle	dysf	ENSDARG00000007370	0.266	0.369	0.052	0	0.024
cdx4-cdx1a	mature fast muscle	cox8b	ENSDARG00000097209	1.3	0.124	0.258	0	0.031
cdx4-cdx1a	mature fast muscle	fgf18a	ENSDARG00000088048	1.509	0.261	0.3	0	0.033
cdx4-cdx1a	mature fast muscle	si:ch211-183d21.1	ENSDARG00000092499	1.191	0.476	0.238	0	0.038
cdx4-cdx1a	mature fast muscle	zgc:173570	ENSDARG00000037645	1.341	0.175	0.269	0	0.04
cdx4-cdx1a	mature fast muscle	ndufab1b	ENSDARG00000014915	-0.721	-0.622	0.145	0	0.043
cdx4-cdx1a	mature fast muscle	kcnd3	ENSDARG00000056101	1.24	0.646	0.25	0	0.044
cdx4-cdx1a	mature fast muscle	dpp3	ENSDARG00000020676	-0.908	-0.471	0.184	0	0.047
cdx4-cdx1a	mature fast muscle	si:dkey-184p18.2	ENSDARG00000077407	0.772	0.333	0.156	0	0.048
cdx4-cdx1a	mature fast muscle	btbd11b	ENSDARG00000063040	0.705	0.603	0.143	0	0.048
cdx4-cdx1a	mature slow muscle	sox6	ENSDARG00000015536	0.808	1.028	0.103	0	0
cdx4-cdx1a	mature slow muscle	fstl1a	ENSDARG00000015559	0.876	1.052	0.119	0	0
cdx4-cdx1a	mature slow muscle	hoxc3a	ENSDARG00000070339	-0.927	-1.21	0.139	0	0
cdx4-cdx1a	mature slow muscle	tcf7l2	ENSDARG00000004415	0.451	0.61	0.072	0	0
cdx4-cdx1a	mature slow muscle	grid2	ENSDARG00000055302	1.172	1.305	0.187	0	0
cdx4-cdx1a	mature slow muscle	enah	ENSDARG00000032049	0.502	0.709	0.081	0	0
cdx4-cdx1a	mature slow muscle	oxct1a	ENSDARG00000013063	-0.746	-0.947	0.12	0	0
cdx4-cdx1a	mature slow muscle	uacab	ENSDARG00000060238	0.737	0.996	0.122	0	0
cdx4-cdx1a	mature slow muscle	myo9aa	ENSDARG00000076729	0.454	0.625	0.075	0	0
cdx4-cdx1a	mature slow muscle	ppfia4	ENSDARG00000053205	0.721	0.91	0.121	0	0
cdx4-cdx1a	mature slow muscle	btbd11b	ENSDARG00000063040	0.681	0.828	0.121	0	0.002
cdx4-cdx1a	mature slow muscle	fam219aa	ENSDARG00000016396	1.531	0.538	0.278	0	0.003
cdx4-cdx1a	mature slow muscle	tjp1a	ENSDARG00000077506	0.531	0.694	0.097	0	0.004
cdx4-cdx1a	mature slow muscle	BX649294.1	ENSDARG00000092881	-0.831	-1.16	0.153	0	0.004
cdx4-cdx1a	mature slow muscle	hoxa4a	ENSDARG00000103862	-1.317	-1.26	0.242	0	0.004
cdx4-cdx1a	mature slow muscle	BX511223.1	ENSDARG00000101064	0.869	1.033	0.161	0	0.005
cdx4-cdx1a	mature slow muscle	myh7	ENSDARG00000079564	1.553	1.247	0.291	0	0.007
cdx4-cdx1a	mature slow muscle	si:dkey-172j4.3	ENSDARG00000074183	0.978	1.322	0.189	0	0.014
cdx4-cdx1a	mature slow muscle	parp4	ENSDARG00000069934	1.938	0.504	0.377	0	0.015
cdx4-cdx1a	mature slow muscle	zcchc24	ENSDARG00000078026	0.608	0.684	0.118	0	0.016
cdx4-cdx1a	mature slow muscle	igfn1.1	ENSDARG00000005526	-1.237	-1.659	0.243	0	0.019
cdx4-cdx1a	mature slow muscle	si:dkey-83k24.5	ENSDARG00000093019	1.203	0.702	0.236	0	0.019
cdx4-cdx1a	mature slow muscle	robo3	ENSDARG00000005645	-0.6	-0.783	0.118	0	0.02
cdx4-cdx1a	mature slow muscle	thrap3a	ENSDARG00000101989	1.59	1.495	0.314	0	0.021
cdx4-cdx1a	mature slow muscle	kcnh5a	ENSDARG00000043220	1.261	1.172	0.249	0	0.021
cdx4-cdx1a	mature slow muscle	hivep2a	ENSDARG00000039987	0.435	0.607	0.086	0	0.022
cdx4-cdx1a	mature slow muscle	ankrd1a	ENSDARG00000075263	1.009	1.136	0.199	0	0.022
cdx4-cdx1a	mature slow muscle	tspan18b	ENSDARG00000015015	0.809	1.004	0.163	0	0.033
cdx4-cdx1a	mature slow muscle	fip1l1a	ENSDARG00000043328	1.798	0.587	0.363	0	0.033
cdx4-cdx1a	mature slow muscle	sema6bb	ENSDARG00000061976	0.875	0.965	0.178	0	0.038
cdx4-cdx1a	mature slow muscle	pdcd6ip	ENSDARG00000025269	0.912	0.698	0.186	0	0.043
cdx4-cdx1a	mature slow muscle	ntn1a	ENSDARG00000105112	0.347	0.493	0.071	0	0.046
cdx4-cdx1a	melanophore	colec12	ENSDARG00000061140	2.543	1.877	0.438	0	0.001
cdx4-cdx1a	melanophore	flnb	ENSDARG00000092281	1.372	1.63	0.243	0	0.001
cdx4-cdx1a	melanophore	slc16a10	ENSDARG00000020984	2.704	1.731	0.479	0	0.001
cdx4-cdx1a	melanophore	wu:fc63a07	ENSDARG00000094469	1.247	1.54	0.227	0	0.002
cdx4-cdx1a	melanophore	CABZ01073033.1	ENSDARG00000084946	2.681	1.802	0.494	0	0.003
cdx4-cdx1a	melanophore	b3gnt3.4	ENSDARG00000058100	3.562	1.805	0.663	0	0.004
cdx4-cdx1a	melanophore	mcat	ENSDARG00000016613	2.767	1.906	0.547	0	0.013
cdx4-cdx1a	melanophore	anxa2a	ENSDARG00000003216	1.108	1.377	0.223	0	0.019
cdx4-cdx1a	melanophore	efna2a	ENSDARG00000031372	0.977	1.306	0.197	0	0.019
cdx4-cdx1a	melanophore	FQ378016.1	ENSDARG00000108939	1.233	1.621	0.252	0	0.024
cdx4-cdx1a	melanophore	tube1	ENSDARG00000043982	2.834	1.299	0.585	0	0.03
cdx4-cdx1a	melanophore	sap30bp	ENSDARG00000031261	2.527	1.363	0.526	0	0.036
cdx4-cdx1a	melanophore	slc35f1	ENSDARG00000053003	1.363	1.655	0.288	0	0.047
cdx4-cdx1a	mesodermal progenitor cells (contains PSM)	col5a3a	ENSDARG00000098294	1.671	2.029	0.251	0	0
cdx4-cdx1a	mesodermal progenitor cells (contains PSM)	rangrf	ENSDARG00000098786	4.089	2.097	0.666	0	0
cdx4-cdx1a	mesodermal progenitor cells (contains PSM)	med19a	ENSDARG00000037392	2.127	1.886	0.41	0	0.01
cdx4-cdx1a	mesodermal progenitor cells (contains PSM)	rps27l	ENSDARG00000100513	1.765	1.96	0.345	0	0.013
cdx4-cdx1a	mesodermal progenitor cells (contains PSM)	fndc3bb	ENSDARG00000062023	0.952	1.28	0.19	0	0.019
cdx4-cdx1a	mesodermal progenitor cells (contains PSM)	BX323575.1	ENSDARG00000096826	1.691	2.173	0.349	0	0.036
cdx4-cdx1a	motor neuron	gramd2aa	ENSDARG00000103736	1.753	1.943	0.343	0	0.005
cdx4-cdx1a	motor neuron	ptprua	ENSDARG00000092638	0.825	1.162	0.175	0	0.023
cdx4-cdx1a	motor neuron	vwa8	ENSDARG00000078593	1.328	1.65	0.292	0	0.046
cdx4-cdx1a	myeloid cell	runx1	ENSDARG00000087646	1.422	1.919	0.256	0	0.001
cdx4-cdx1a	myeloid cell	TMEM8B	ENSDARG00000075126	1.466	1.922	0.288	0	0.005
cdx4-cdx1a	myeloid cell	il1rapl1a	ENSDARG00000062045	1.305	1.783	0.272	0	0.017
cdx4-cdx1a	myeloid cell	tsr1	ENSDARG00000007744	1.805	1.875	0.384	0	0.025
cdx4-cdx1a	myoblast	ntn1a	ENSDARG00000105112	1.167	1.65	0.142	0	0
cdx4-cdx1a	myoblast	tenm4	ENSDARG00000105088	-1.533	-2.178	0.214	0	0
cdx4-cdx1a	myoblast	si:ch211-186j3.6	ENSDARG00000078088	2.445	2.747	0.358	0	0
cdx4-cdx1a	myoblast	si:ch211-285f17.1	ENSDARG00000059333	1.073	1.49	0.17	0	0
cdx4-cdx1a	myoblast	nr2f5	ENSDARG00000033172	0.651	0.933	0.104	0	0
cdx4-cdx1a	myoblast	hoxc3a	ENSDARG00000070339	-1.779	-2.518	0.286	0	0
cdx4-cdx1a	myoblast	pax3a	ENSDARG00000010192	-1.195	-1.69	0.214	0	0.003
cdx4-cdx1a	myoblast	si:dkey-172j4.3	ENSDARG00000074183	3.08	3.285	0.555	0	0.003
cdx4-cdx1a	myoblast	hoxb3a	ENSDARG00000029263	-1.088	-1.541	0.197	0	0.004
cdx4-cdx1a	myoblast	col5a2a	ENSDARG00000031678	-0.989	-1.388	0.18	0	0.004
cdx4-cdx1a	myoblast	plekhn1	ENSDARG00000087844	2.389	2.705	0.437	0	0.005
cdx4-cdx1a	myoblast	itga9	ENSDARG00000032435	-0.886	-1.268	0.162	0	0.005
cdx4-cdx1a	myoblast	BX649294.1	ENSDARG00000092881	-1.144	-1.635	0.214	0	0.007
cdx4-cdx1a	myoblast	il1rapl1a	ENSDARG00000062045	1.457	1.969	0.287	0	0.018
cdx4-cdx1a	myoblast	CR383676.2	ENSDARG00000099970	-0.382	-0.551	0.077	0	0.03
cdx4-cdx1a	myoblast	epha4b	ENSDARG00000011600	1.523	2.028	0.31	0	0.033
cdx4-cdx1a	myoblast	pax2a	ENSDARG00000028148	3.187	2.786	0.653	0	0.037
cdx4-cdx1a	myoblast	sesn1	ENSDARG00000020693	1.095	1.498	0.228	0	0.048
cdx4-cdx1a	neural crest + pigment cell progenitor	efnb1	ENSDARG00000007723	1.389	1.88	0.219	0	0
cdx4-cdx1a	neural crest + pigment cell progenitor	nradd	ENSDARG00000057143	1.303	1.828	0.218	0	0
cdx4-cdx1a	neural crest + pigment cell progenitor	si:ch211-168f7.5	ENSDARG00000088195	1.349	1.765	0.226	0	0
cdx4-cdx1a	neural crest + pigment cell progenitor	atp1b3a	ENSDARG00000015790	1.513	2.039	0.255	0	0
cdx4-cdx1a	neural crest + pigment cell progenitor	tfec	ENSDARG00000098745	1.47	1.962	0.261	0	0.001
cdx4-cdx1a	neural crest + pigment cell progenitor	rxrga	ENSDARG00000005593	1.596	1.966	0.29	0	0.001
cdx4-cdx1a	neural crest + pigment cell progenitor	efnb2a	ENSDARG00000020164	1.457	1.948	0.278	0	0.004
cdx4-cdx1a	neural crest + pigment cell progenitor	prex2	ENSDARG00000071692	0.785	1.114	0.16	0	0.014
cdx4-cdx1a	neural crest + pigment cell progenitor	BX323575.1	ENSDARG00000096826	2.28	2.957	0.466	0	0.014
cdx4-cdx1a	neural crest + pigment cell progenitor	nr2f5	ENSDARG00000033172	0.756	1.076	0.161	0	0.032
cdx4-cdx1a	neural progenitor (hindbrain R7-8)	tenm4	ENSDARG00000105088	0.932	1.338	0.078	0	0
cdx4-cdx1a	neural progenitor (hindbrain R7-8)	rxrga	ENSDARG00000005593	1.571	2.09	0.138	0	0
cdx4-cdx1a	neural progenitor (hindbrain R7-8)	cntfr	ENSDARG00000028661	0.671	0.962	0.088	0	0
cdx4-cdx1a	neural progenitor (hindbrain R7-8)	pleca	ENSDARG00000062590	-0.991	-1.394	0.133	0	0
cdx4-cdx1a	neural progenitor (hindbrain R7-8)	TENM2	ENSDARG00000037122	1.254	1.631	0.168	0	0
cdx4-cdx1a	neural progenitor (hindbrain R7-8)	nxph3	ENSDARG00000070694	1.429	1.836	0.196	0	0
cdx4-cdx1a	neural progenitor (hindbrain R7-8)	hoxc3a	ENSDARG00000070339	-0.799	-1.141	0.114	0	0
cdx4-cdx1a	neural progenitor (hindbrain R7-8)	efnb3b	ENSDARG00000042277	0.52	0.74	0.076	0	0
cdx4-cdx1a	neural progenitor (hindbrain R7-8)	wnk1b	ENSDARG00000039392	1.105	1.402	0.164	0	0
cdx4-cdx1a	neural progenitor (hindbrain R7-8)	rnf220a	ENSDARG00000060929	0.43	0.616	0.064	0	0
cdx4-cdx1a	neural progenitor (hindbrain R7-8)	rgs3b	ENSDARG00000035132	1.428	1.682	0.214	0	0
cdx4-cdx1a	neural progenitor (hindbrain R7-8)	wnt7ab	ENSDARG00000002483	1.608	1.763	0.243	0	0
cdx4-cdx1a	neural progenitor (hindbrain R7-8)	dchs1a	ENSDARG00000070025	1.277	1.582	0.203	0	0
cdx4-cdx1a	neural progenitor (hindbrain R7-8)	crabp2a	ENSDARG00000073978	1.37	1.589	0.224	0	0
cdx4-cdx1a	neural progenitor (hindbrain R7-8)	ntn1a	ENSDARG00000105112	0.464	0.662	0.077	0	0
cdx4-cdx1a	neural progenitor (hindbrain R7-8)	vash2	ENSDARG00000007774	0.693	0.939	0.122	0	0.001
cdx4-cdx1a	neural progenitor (hindbrain R7-8)	dusp4	ENSDARG00000044688	1.56	1.65	0.281	0	0.002
cdx4-cdx1a	neural progenitor (hindbrain R7-8)	col28a2a	ENSDARG00000076321	-0.766	-1.071	0.139	0	0.002
cdx4-cdx1a	neural progenitor (hindbrain R7-8)	hoxb3a	ENSDARG00000029263	-0.41	-0.586	0.075	0	0.002
cdx4-cdx1a	neural progenitor (hindbrain R7-8)	igsf9a	ENSDARG00000075864	-1.11	-1.504	0.209	0	0.005
cdx4-cdx1a	neural progenitor (hindbrain R7-8)	aopep	ENSDARG00000068461	-1.114	-1.539	0.213	0	0.006
cdx4-cdx1a	neural progenitor (hindbrain R7-8)	adka	ENSDARG00000039429	0.384	0.541	0.073	0	0.007
cdx4-cdx1a	neural progenitor (hindbrain R7-8)	nectin1b	ENSDARG00000086034	-0.468	-0.666	0.09	0	0.008
cdx4-cdx1a	neural progenitor (hindbrain R7-8)	fbxw7	ENSDARG00000060994	0.306	0.437	0.06	0	0.009
cdx4-cdx1a	neural progenitor (hindbrain R7-8)	rspo1	ENSDARG00000104340	2.735	1.838	0.55	0	0.019
cdx4-cdx1a	neural progenitor (hindbrain R7-8)	flrt3	ENSDARG00000076895	1.007	1.256	0.208	0	0.033
cdx4-cdx1a	neural progenitor (hindbrain R7-8)	wu:fj20b03	ENSDARG00000077898	1.826	0.987	0.38	0	0.037
cdx4-cdx1a	neural progenitor (hindbrain R7-8)	tmem67	ENSDARG00000076752	1.749	1.172	0.365	0	0.041
cdx4-cdx1a	neural progenitor (hindbrain)	nr2f5	ENSDARG00000033172	0.858	1.19	0.102	0	0
cdx4-cdx1a	neural progenitor (hindbrain)	CR381531.2	ENSDARG00000104767	1.789	1.717	0.234	0	0
cdx4-cdx1a	neural progenitor (hindbrain)	nradd	ENSDARG00000057143	1.499	1.616	0.213	0	0
cdx4-cdx1a	neural progenitor (hindbrain)	ccng1	ENSDARG00000076667	1.008	1.303	0.156	0	0
cdx4-cdx1a	neural progenitor (hindbrain)	dph5	ENSDARG00000100242	1.645	1.043	0.263	0	0
cdx4-cdx1a	neural progenitor (hindbrain)	CR383676.2	ENSDARG00000099970	-0.244	-0.352	0.039	0	0
cdx4-cdx1a	neural progenitor (hindbrain)	rnf24	ENSDARG00000036965	0.672	0.914	0.111	0	0
cdx4-cdx1a	neural progenitor (hindbrain)	lrrc75bb	ENSDARG00000091128	1.712	1.02	0.283	0	0
cdx4-cdx1a	neural progenitor (hindbrain)	fosaa	ENSDARG00000040135	1.078	1.041	0.181	0	0
cdx4-cdx1a	neural progenitor (hindbrain)	col18a1a	ENSDARG00000036558	0.31	0.441	0.054	0	0.001
cdx4-cdx1a	neural progenitor (hindbrain)	crabp2a	ENSDARG00000073978	0.941	1.13	0.171	0	0.003
cdx4-cdx1a	neural progenitor (hindbrain)	fsta	ENSDARG00000052846	0.932	1.117	0.171	0	0.003
cdx4-cdx1a	neural progenitor (hindbrain)	notum1a	ENSDARG00000031126	0.96	1.109	0.178	0	0.004
cdx4-cdx1a	neural progenitor (hindbrain)	wu:fj64h06	ENSDARG00000096310	1.148	1.226	0.213	0	0.004
cdx4-cdx1a	neural progenitor (hindbrain)	bicd1a	ENSDARG00000079496	0.797	0.952	0.148	0	0.004
cdx4-cdx1a	neural progenitor (hindbrain)	irx1b	ENSDARG00000056594	1.561	0.756	0.293	0	0.005
cdx4-cdx1a	neural progenitor (hindbrain)	slc39a6	ENSDARG00000068143	0.891	0.797	0.17	0	0.008
cdx4-cdx1a	neural progenitor (hindbrain)	txlng	ENSDARG00000001969	1.118	0.676	0.214	0	0.009
cdx4-cdx1a	neural progenitor (hindbrain)	pappaa	ENSDARG00000101090	1.335	0.855	0.256	0	0.009
cdx4-cdx1a	neural progenitor (hindbrain)	pax3a	ENSDARG00000010192	0.277	0.393	0.053	0	0.009
cdx4-cdx1a	neural progenitor (hindbrain)	ptprna	ENSDARG00000058646	-0.387	-0.541	0.074	0	0.01
cdx4-cdx1a	neural progenitor (hindbrain)	si:ch211-260e23.9	ENSDARG00000102572	1.535	0.693	0.299	0	0.013
cdx4-cdx1a	neural progenitor (hindbrain)	crb2a	ENSDARG00000060106	-0.591	-0.825	0.115	0	0.013
cdx4-cdx1a	neural progenitor (hindbrain)	stk19	ENSDARG00000086628	1.794	0.608	0.35	0	0.013
cdx4-cdx1a	neural progenitor (hindbrain)	cyp26c1	ENSDARG00000056029	0.877	1.073	0.171	0	0.013
cdx4-cdx1a	neural progenitor (hindbrain)	ipo7	ENSDARG00000035751	0.365	0.511	0.073	0	0.02
cdx4-cdx1a	neural progenitor (hindbrain)	shoc2	ENSDARG00000040853	0.686	0.805	0.138	0	0.024
cdx4-cdx1a	neural progenitor (hindbrain)	trabd2a	ENSDARG00000089701	0.557	0.704	0.112	0	0.024
cdx4-cdx1a	neural progenitor (hindbrain)	fbxw7	ENSDARG00000060994	0.176	0.251	0.036	0	0.029
cdx4-cdx1a	neural progenitor (hindbrain)	hs3st3b1a	ENSDARG00000099149	0.606	0.789	0.124	0	0.034
cdx4-cdx1a	neural progenitor (hindbrain)	wdr3	ENSDARG00000011079	1.136	0.814	0.234	0	0.039
cdx4-cdx1a	neural progenitor (hindbrain)	gxylt1b	ENSDARG00000022550	1.182	0.62	0.245	0	0.047
cdx4-cdx1a	neural progenitor (hindbrain)	magi2a	ENSDARG00000021590	0.337	0.472	0.07	0	0.048
cdx4-cdx1a	neural progenitor (MHB)	ppargc1b	ENSDARG00000101569	0.611	0.804	0.105	0	0
cdx4-cdx1a	neural progenitor (MHB)	epha4b	ENSDARG00000011600	0.625	0.841	0.124	0	0.017
cdx4-cdx1a	neural progenitor (MHB)	nudt4a	ENSDARG00000057767	0.901	0.969	0.184	0	0.028
cdx4-cdx1a	neural progenitor (MHB)	nr2f5	ENSDARG00000033172	0.887	1.158	0.183	0	0.037
cdx4-cdx1a	neural progenitor (telencephalon-diencephalon)	ccng1	ENSDARG00000076667	1.014	1.276	0.157	0	0
cdx4-cdx1a	neural progenitor (telencephalon-diencephalon)	phlda3	ENSDARG00000037804	2.547	1.343	0.436	0	0.001
cdx4-cdx1a	neural progenitor (telencephalon-diencephalon)	si:dkey-204l11.1	ENSDARG00000079403	2.83	2.45	0.5	0	0.001
cdx4-cdx1a	neural progenitor (telencephalon-diencephalon)	palld	ENSDARG00000040009	0.546	0.721	0.104	0	0.009
cdx4-cdx1a	neural progenitor (telencephalon-diencephalon)	cica	ENSDARG00000071150	1.256	1.197	0.242	0	0.011
cdx4-cdx1a	neural progenitor (telencephalon-diencephalon)	lnx1	ENSDARG00000043323	1.089	1.254	0.225	0	0.049
cdx4-cdx1a	neural progenitor (telencephalon-diencephalon)	slc12a7b	ENSDARG00000062058	1.218	1.175	0.252	0	0.049
cdx4-cdx1a	neural tube-like connective tissue (+ taste bud)	sh3pxd2aa	ENSDARG00000060148	0.898	1.084	0.177	0	0.011
cdx4-cdx1a	neural tube-like connective tissue (+ taste bud)	klhl23	ENSDARG00000078475	1.616	1.65	0.336	0	0.033
cdx4-cdx1a	neural tube-like connective tissue (+ taste bud)	pcdh15b	ENSDARG00000008127	1.262	1.522	0.262	0	0.034
cdx4-cdx1a	neuromast support cell	gpc3	ENSDARG00000032199	1.284	1.775	0.186	0	0
cdx4-cdx1a	neuromast support cell	ppp2r5b	ENSDARG00000054931	1.736	1.913	0.312	0	0.001
cdx4-cdx1a	neuromast support cell	si:ch211-210g13.5	ENSDARG00000062575	0.967	1.274	0.18	0	0.002
cdx4-cdx1a	neuromast support cell	kcnn4	ENSDARG00000086091	1.831	2.083	0.351	0	0.004
cdx4-cdx1a	neuromast support cell	cnn3a	ENSDARG00000099510	1.025	1.363	0.214	0	0.022
cdx4-cdx1a	neuromast support cell	si:ch211-13k12.2	ENSDARG00000038121	0.667	0.919	0.141	0	0.027
cdx4-cdx1a	neuromast support cell	klhl4	ENSDARG00000016531	1.497	1.764	0.318	0	0.031
cdx4-cdx1a	neuron (+ spinal cord)	klhl23	ENSDARG00000078475	2.837	3.211	0.41	0	0
cdx4-cdx1a	neuron (cranial ganglia sensory, Rohon-Beard)	pcbp4	ENSDARG00000024276	0.421	0.605	0.072	0	0
cdx4-cdx1a	neuron (cranial ganglia sensory, Rohon-Beard)	samd10b	ENSDARG00000094377	0.987	1.369	0.189	0	0.003
cdx4-cdx1a	neuron (cranial ganglia sensory, Rohon-Beard)	prkg1b	ENSDARG00000031702	0.876	1.241	0.183	0	0.02
cdx4-cdx1a	neuron (cranial ganglia sensory, Rohon-Beard)	CU179656.1	ENSDARG00000107086	-1.013	-1.446	0.212	0	0.021
cdx4-cdx1a	neuron (cranial ganglia sensory, Rohon-Beard)	fgfrl1a	ENSDARG00000032617	1.782	1.927	0.376	0	0.024
cdx4-cdx1a	neuron (cranial ganglia sensory, Rohon-Beard)	tnfaip3	ENSDARG00000027777	2.357	1.92	0.499	0	0.025
cdx4-cdx1a	neuron (cranial ganglia sensory, Rohon-Beard)	kirrel1b	ENSDARG00000056998	1.389	1.63	0.298	0	0.033
cdx4-cdx1a	neuron (cranial ganglia sensory, Rohon-Beard)	rarab	ENSDARG00000034893	1.293	1.652	0.28	0	0.04
cdx4-cdx1a	neuron (cranial ganglion)	gtdc1	ENSDARG00000020642	1.37	1.761	0.22	0	0
cdx4-cdx1a	neuron (cranial ganglion)	klhl23	ENSDARG00000078475	2.45	2.245	0.473	0	0.005
cdx4-cdx1a	neuron (cranial ganglion)	efna2a	ENSDARG00000031372	0.447	0.635	0.095	0	0.033
cdx4-cdx1a	neuron (cranial ganglion)	si:ch73-204p21.2	ENSDARG00000097902	1.562	1.616	0.337	0	0.045
cdx4-cdx1a	neuron (telencephalon, glutamatergic)	grip2b	ENSDARG00000027618	2.352	2.481	0.333	0	0
cdx4-cdx1a	neuron (telencephalon, glutamatergic)	tox2	ENSDARG00000100055	1.023	1.431	0.206	0	0.01
cdx4-cdx1a	neurons (differentiating, contains peripheral)	pfkla	ENSDARG00000060504	1.723	2.027	0.158	0	0
cdx4-cdx1a	neurons (differentiating, contains peripheral)	arhgef6	ENSDARG00000006683	1.478	1.644	0.164	0	0
cdx4-cdx1a	neurons (differentiating, contains peripheral)	zswim7	ENSDARG00000067608	1.698	1.576	0.198	0	0
cdx4-cdx1a	neurons (differentiating, contains peripheral)	veph1	ENSDARG00000031095	1.343	1.52	0.159	0	0
cdx4-cdx1a	neurons (differentiating, contains peripheral)	kctd7	ENSDARG00000061580	2.115	1.507	0.258	0	0
cdx4-cdx1a	neurons (differentiating, contains peripheral)	CR376783.1	ENSDARG00000074235	2.4	2.121	0.294	0	0
cdx4-cdx1a	neurons (differentiating, contains peripheral)	gas2b	ENSDARG00000036152	2.359	1.687	0.292	0	0
cdx4-cdx1a	neurons (differentiating, contains peripheral)	CU329666.1	ENSDARG00000105623	2.804	1.619	0.361	0	0
cdx4-cdx1a	neurons (differentiating, contains peripheral)	muc13b	ENSDARG00000079647	1.654	1.492	0.215	0	0
cdx4-cdx1a	neurons (differentiating, contains peripheral)	gpr158a	ENSDARG00000077134	1.008	1.235	0.132	0	0
cdx4-cdx1a	neurons (differentiating, contains peripheral)	sytl2b	ENSDARG00000075436	1.781	1.272	0.236	0	0
cdx4-cdx1a	neurons (differentiating, contains peripheral)	spon2a	ENSDARG00000025465	2.396	2.043	0.319	0	0
cdx4-cdx1a	neurons (differentiating, contains peripheral)	mlnl	ENSDARG00000092916	1.599	1.422	0.219	0	0
cdx4-cdx1a	neurons (differentiating, contains peripheral)	fkbp8	ENSDARG00000001734	0.99	1.224	0.145	0	0
cdx4-cdx1a	neurons (differentiating, contains peripheral)	cds1	ENSDARG00000019549	2.108	1.93	0.309	0	0
cdx4-cdx1a	neurons (differentiating, contains peripheral)	mrc2	ENSDARG00000078135	1.018	1.232	0.149	0	0
cdx4-cdx1a	neurons (differentiating, contains peripheral)	pabpn1l	ENSDARG00000087996	1.845	1.542	0.273	0	0
cdx4-cdx1a	neurons (differentiating, contains peripheral)	cbfb	ENSDARG00000040917	1.214	1.463	0.185	0	0
cdx4-cdx1a	neurons (differentiating, contains peripheral)	AL928977.1	ENSDARG00000094655	1.112	1.307	0.172	0	0
cdx4-cdx1a	neurons (differentiating, contains peripheral)	dsn1	ENSDARG00000089922	1.781	1.289	0.276	0	0
cdx4-cdx1a	neurons (differentiating, contains peripheral)	prom2	ENSDARG00000039406	1.79	1.443	0.281	0	0
cdx4-cdx1a	neurons (differentiating, contains peripheral)	si:dkey-225f5.4	ENSDARG00000101975	2.049	1.106	0.325	0	0
cdx4-cdx1a	neurons (differentiating, contains peripheral)	BX901973.1	ENSDARG00000116223	0.937	1.136	0.149	0	0
cdx4-cdx1a	neurons (differentiating, contains peripheral)	tjp1a	ENSDARG00000077506	0.669	0.914	0.106	0	0
cdx4-cdx1a	neurons (differentiating, contains peripheral)	CABZ01063971.1	ENSDARG00000117814	1.939	1.334	0.31	0	0
cdx4-cdx1a	neurons (differentiating, contains peripheral)	brd4	ENSDARG00000078904	0.317	0.448	0.052	0	0
cdx4-cdx1a	neurons (differentiating, contains peripheral)	kcnip3a	ENSDARG00000034229	1.16	1.249	0.191	0	0
cdx4-cdx1a	neurons (differentiating, contains peripheral)	slc6a8	ENSDARG00000043646	0.417	0.585	0.071	0	0
cdx4-cdx1a	neurons (differentiating, contains peripheral)	mtmr3	ENSDARG00000098201	0.576	0.787	0.098	0	0
cdx4-cdx1a	neurons (differentiating, contains peripheral)	zp3d.1	ENSDARG00000040081	2.451	1.005	0.419	0	0
cdx4-cdx1a	neurons (differentiating, contains peripheral)	zgc:92429	ENSDARG00000030176	1.382	1.219	0.243	0	0.001
cdx4-cdx1a	neurons (differentiating, contains peripheral)	BX323855.1	ENSDARG00000098940	2.134	1.315	0.377	0	0.001
cdx4-cdx1a	neurons (differentiating, contains peripheral)	cuedc1a	ENSDARG00000068716	0.947	0.97	0.174	0	0.002
cdx4-cdx1a	neurons (differentiating, contains peripheral)	CR457444.1	ENSDARG00000096865	1.745	1.019	0.322	0	0.002
cdx4-cdx1a	neurons (differentiating, contains peripheral)	pkp3b	ENSDARG00000079438	0.96	1.018	0.18	0	0.003
cdx4-cdx1a	neurons (differentiating, contains peripheral)	fgd4b	ENSDARG00000060248	1.046	0.994	0.196	0	0.004
cdx4-cdx1a	neurons (differentiating, contains peripheral)	galns	ENSDARG00000051853	2.022	1.719	0.381	0	0.004
cdx4-cdx1a	neurons (differentiating, contains peripheral)	si:dkey-20i20.15	ENSDARG00000114349	0.827	0.922	0.156	0	0.004
cdx4-cdx1a	neurons (differentiating, contains peripheral)	nabp1a	ENSDARG00000004692	0.577	0.753	0.11	0	0.005
cdx4-cdx1a	neurons (differentiating, contains peripheral)	fam117ab	ENSDARG00000079252	1.465	0.87	0.281	0	0.006
cdx4-cdx1a	neurons (differentiating, contains peripheral)	erf	ENSDARG00000063417	1.075	1.154	0.206	0	0.006
cdx4-cdx1a	neurons (differentiating, contains peripheral)	slc16a12b	ENSDARG00000089885	1.009	1.112	0.194	0	0.006
cdx4-cdx1a	neurons (differentiating, contains peripheral)	arhgef1b	ENSDARG00000055837	0.77	0.894	0.15	0	0.008
cdx4-cdx1a	neurons (differentiating, contains peripheral)	usp6nl	ENSDARG00000022187	0.811	1.036	0.158	0	0.008
cdx4-cdx1a	neurons (differentiating, contains peripheral)	kcnh4a	ENSDARG00000062565	1.575	0.929	0.308	0	0.009
cdx4-cdx1a	neurons (differentiating, contains peripheral)	nvl	ENSDARG00000025605	0.553	0.723	0.108	0	0.009
cdx4-cdx1a	neurons (differentiating, contains peripheral)	thsd7aa	ENSDARG00000061479	0.196	0.28	0.038	0	0.009
cdx4-cdx1a	neurons (differentiating, contains peripheral)	CABZ01044731.2	ENSDARG00000110291	0.857	0.955	0.169	0	0.01
cdx4-cdx1a	neurons (differentiating, contains peripheral)	themis2	ENSDARG00000058964	1.655	1.353	0.329	0	0.013
cdx4-cdx1a	neurons (differentiating, contains peripheral)	fer1l4	ENSDARG00000076952	1.171	1.137	0.234	0	0.014
cdx4-cdx1a	neurons (differentiating, contains peripheral)	si:dkey-1h4.4	ENSDARG00000105548	1.04	1.018	0.208	0	0.015
cdx4-cdx1a	neurons (differentiating, contains peripheral)	acss2l	ENSDARG00000069029	0.945	1.092	0.193	0	0.022
cdx4-cdx1a	neurons (differentiating, contains peripheral)	tsg101b	ENSDARG00000011897	0.959	0.97	0.199	0	0.029
cdx4-cdx1a	neurons (differentiating, contains peripheral)	cpeb2	ENSDARG00000052604	0.455	0.619	0.095	0	0.031
cdx4-cdx1a	neurons (differentiating, contains peripheral)	ptpn6	ENSDARG00000089043	1.12	0.911	0.235	0	0.038
cdx4-cdx1a	neurons (differentiating, contains peripheral)	acacb	ENSDARG00000061994	1.103	0.938	0.232	0	0.041
cdx4-cdx1a	neurons (gabaergic, glutamatergic; contains Purkinje)	rfx3	ENSDARG00000014550	0.919	1.121	0.157	0	0
cdx4-cdx1a	neurons (gabaergic, glutamatergic; contains Purkinje)	IGLON5	ENSDARG00000022176	-0.349	-0.499	0.061	0	0.001
cdx4-cdx1a	neurons (gabaergic, glutamatergic; contains Purkinje)	hoxc3a	ENSDARG00000070339	-1.516	-1.984	0.265	0	0.001
cdx4-cdx1a	neurons (gabaergic, glutamatergic; contains Purkinje)	gabrb1	ENSDARG00000076127	1.842	1.314	0.328	0	0.001
cdx4-cdx1a	neurons (gabaergic, glutamatergic; contains Purkinje)	kalrnb	ENSDARG00000063538	0.41	0.569	0.075	0	0.002
cdx4-cdx1a	neurons (gabaergic, glutamatergic; contains Purkinje)	cntn3a.1	ENSDARG00000062880	0.594	0.772	0.123	0	0.026
cdx4-cdx1a	neurons (gabaergic, glutamatergic; contains Purkinje)	cita	ENSDARG00000089856	0.563	0.744	0.118	0	0.035
cdx4-cdx1a	neurons (gabaergic, glutamatergic; contains Purkinje)	lrrc8db	ENSDARG00000103840	2.003	1.061	0.425	0	0.043
cdx4-cdx1a	neurons (gabaergic, glutamatergic; contains Purkinje)	PLCB1	ENSDARG00000109726	0.434	0.594	0.093	0	0.048
cdx4-cdx1a	neurons (gabaergic, glutamatergic)	fkbp8	ENSDARG00000001734	1.643	1.802	0.187	0	0
cdx4-cdx1a	neurons (gabaergic, glutamatergic)	mrc2	ENSDARG00000078135	1.539	1.617	0.226	0	0
cdx4-cdx1a	neurons (gabaergic, glutamatergic)	mettl16	ENSDARG00000055838	1.236	1.46	0.183	0	0
cdx4-cdx1a	neurons (gabaergic, glutamatergic)	actn3b	ENSDARG00000001431	1.19	1.389	0.188	0	0
cdx4-cdx1a	neurons (gabaergic, glutamatergic)	sfpq	ENSDARG00000011564	0.388	0.548	0.066	0	0
cdx4-cdx1a	neurons (gabaergic, glutamatergic)	zswim7	ENSDARG00000067608	2.097	1.466	0.36	0	0
cdx4-cdx1a	neurons (gabaergic, glutamatergic)	slc6a8	ENSDARG00000043646	0.495	0.69	0.085	0	0
cdx4-cdx1a	neurons (gabaergic, glutamatergic)	cbfb	ENSDARG00000040917	1.05	1.292	0.184	0	0.001
cdx4-cdx1a	neurons (gabaergic, glutamatergic)	AL845357.1	ENSDARG00000097796	1.783	1.137	0.314	0	0.001
cdx4-cdx1a	neurons (gabaergic, glutamatergic)	veph1	ENSDARG00000031095	1.52	1.367	0.268	0	0.001
cdx4-cdx1a	neurons (gabaergic, glutamatergic)	AL928977.1	ENSDARG00000094655	1.308	1.418	0.244	0	0.002
cdx4-cdx1a	neurons (gabaergic, glutamatergic)	ino80	ENSDARG00000070432	0.715	0.921	0.136	0	0.004
cdx4-cdx1a	neurons (gabaergic, glutamatergic)	lin28b	ENSDARG00000052511	0.515	0.707	0.105	0	0.015
cdx4-cdx1a	neurons (gabaergic, glutamatergic)	CABZ01061349.1	ENSDARG00000105487	0.551	0.735	0.115	0	0.026
cdx4-cdx1a	neurons (gabaergic, glutamatergic)	shisa9b	ENSDARG00000052642	1.202	1.053	0.255	0	0.035
cdx4-cdx1a	neurons (gabaergic, glutamatergic)	dlg3	ENSDARG00000076796	0.318	0.448	0.067	0	0.036
cdx4-cdx1a	neurons (gabaergic, glutamatergic)	FO082781.1	ENSDARG00000076638	1.152	1.105	0.245	0	0.037
cdx4-cdx1a	neurons (gabaergic, glutamatergic)	rnf165a	ENSDARG00000077906	0.399	0.558	0.085	0	0.04
cdx4-cdx1a	notochord	pibf1	ENSDARG00000015506	1.918	1.756	0.219	0	0
cdx4-cdx1a	notochord	BX323575.1	ENSDARG00000096826	2.128	2.497	0.261	0	0
cdx4-cdx1a	notochord	cmn	ENSDARG00000055527	-0.456	-0.655	0.056	0	0
cdx4-cdx1a	notochord	cyp2y3	ENSDARG00000101423	2.603	2.977	0.323	0	0
cdx4-cdx1a	notochord	gdpd5b	ENSDARG00000076962	0.806	1.104	0.115	0	0
cdx4-cdx1a	notochord	pappab	ENSDARG00000059858	1.642	1.808	0.238	0	0
cdx4-cdx1a	notochord	mdm2	ENSDARG00000033443	1.933	1.482	0.282	0	0
cdx4-cdx1a	notochord	atic	ENSDARG00000016706	2.229	2.291	0.328	0	0
cdx4-cdx1a	notochord	tpm4a	ENSDARG00000023963	0.705	0.965	0.107	0	0
cdx4-cdx1a	notochord	pof1b	ENSDARG00000054060	0.697	0.887	0.107	0	0
cdx4-cdx1a	notochord	zmp:0000000524	ENSDARG00000078683	2.755	1.775	0.426	0	0
cdx4-cdx1a	notochord	sesn3	ENSDARG00000015822	0.872	1.133	0.136	0	0
cdx4-cdx1a	notochord	sox11a	ENSDARG00000077811	1.099	1.363	0.173	0	0
cdx4-cdx1a	notochord	ywhaqa	ENSDARG00000042539	1.013	1.257	0.16	0	0
cdx4-cdx1a	notochord	arrdc3a	ENSDARG00000052690	1.458	1.759	0.232	0	0
cdx4-cdx1a	notochord	si:dkey-261h17.1	ENSDARG00000095268	1.298	1.847	0.207	0	0
cdx4-cdx1a	notochord	fn1b	ENSDARG00000006526	2.391	3.311	0.388	0	0
cdx4-cdx1a	notochord	spns2	ENSDARG00000061017	0.554	0.778	0.093	0	0
cdx4-cdx1a	notochord	irx3a	ENSDARG00000101076	0.99	1.049	0.168	0	0
cdx4-cdx1a	notochord	tob1b	ENSDARG00000021372	0.883	1.214	0.151	0	0.001
cdx4-cdx1a	notochord	hoxc3a	ENSDARG00000070339	-1.395	-1.814	0.239	0	0.001
cdx4-cdx1a	notochord	pkp3a	ENSDARG00000051861	0.57	0.762	0.098	0	0.001
cdx4-cdx1a	notochord	vldlr	ENSDARG00000006257	1.437	1.169	0.248	0	0.001
cdx4-cdx1a	notochord	actb2	ENSDARG00000037870	0.849	1.204	0.147	0	0.001
cdx4-cdx1a	notochord	flna	ENSDARG00000074201	0.665	0.929	0.116	0	0.001
cdx4-cdx1a	notochord	col27a1b	ENSDARG00000099930	-0.693	-0.98	0.121	0	0.001
cdx4-cdx1a	notochord	tanc1a	ENSDARG00000077073	0.915	1.11	0.16	0	0.001
cdx4-cdx1a	notochord	myoc	ENSDARG00000021789	1.78	2.246	0.318	0	0.002
cdx4-cdx1a	notochord	mctp2a	ENSDARG00000001414	1.158	1.142	0.207	0	0.002
cdx4-cdx1a	notochord	txnipa	ENSDARG00000036107	0.663	0.787	0.118	0	0.002
cdx4-cdx1a	notochord	klhl29	ENSDARG00000087688	1.315	1.384	0.235	0	0.002
cdx4-cdx1a	notochord	BX936308.1	ENSDARG00000081299	2.226	2.195	0.402	0	0.002
cdx4-cdx1a	notochord	nrp1a	ENSDARG00000102153	0.753	0.966	0.136	0	0.002
cdx4-cdx1a	notochord	esyt1a	ENSDARG00000034714	0.933	1.155	0.169	0	0.003
cdx4-cdx1a	notochord	aff2	ENSDARG00000052242	0.3	0.428	0.055	0	0.003
cdx4-cdx1a	notochord	btg1	ENSDARG00000027249	0.533	0.762	0.097	0	0.003
cdx4-cdx1a	notochord	fam13a	ENSDARG00000075564	0.91	1.138	0.166	0	0.003
cdx4-cdx1a	notochord	palld	ENSDARG00000040009	1.062	1.484	0.194	0	0.003
cdx4-cdx1a	notochord	lima1a	ENSDARG00000101441	1.715	1.82	0.315	0	0.004
cdx4-cdx1a	notochord	adgra1a	ENSDARG00000054177	2.665	0.777	0.491	0	0.004
cdx4-cdx1a	notochord	foxp1b	ENSDARG00000014181	0.483	0.68	0.09	0	0.004
cdx4-cdx1a	notochord	zgc:158343	ENSDARG00000099411	1.373	1.31	0.255	0	0.005
cdx4-cdx1a	notochord	kaznb	ENSDARG00000006601	0.799	1.12	0.15	0	0.006
cdx4-cdx1a	notochord	palmda	ENSDARG00000001913	1.317	1.636	0.249	0	0.007
cdx4-cdx1a	notochord	f3b	ENSDARG00000005673	0.534	0.736	0.101	0	0.007
cdx4-cdx1a	notochord	cdh2	ENSDARG00000018693	0.437	0.609	0.083	0	0.007
cdx4-cdx1a	notochord	CR855337.1	ENSDARG00000094295	1.832	1.117	0.348	0	0.008
cdx4-cdx1a	notochord	paqr4b	ENSDARG00000074160	-0.562	-0.792	0.108	0	0.009
cdx4-cdx1a	notochord	rnf19a	ENSDARG00000012040	0.699	0.92	0.135	0	0.011
cdx4-cdx1a	notochord	rerea	ENSDARG00000077353	-0.616	-0.805	0.119	0	0.012
cdx4-cdx1a	notochord	rps27l	ENSDARG00000100513	1.347	1.205	0.262	0	0.013
cdx4-cdx1a	notochord	si:dkey-178e17.3	ENSDARG00000058658	1.382	1.513	0.269	0	0.013
cdx4-cdx1a	notochord	vgll2b	ENSDARG00000053773	1.597	2.119	0.311	0	0.014
cdx4-cdx1a	notochord	arrdc1b	ENSDARG00000079839	0.961	1.178	0.188	0	0.014
cdx4-cdx1a	notochord	sptan1	ENSDARG00000019231	0.789	1.101	0.155	0	0.017
cdx4-cdx1a	notochord	nek1	ENSDARG00000022350	1.663	1.654	0.329	0	0.018
cdx4-cdx1a	notochord	gria4b	ENSDARG00000059368	1.281	1.138	0.254	0	0.019
cdx4-cdx1a	notochord	nuak1a	ENSDARG00000020086	2.446	1.203	0.485	0	0.019
cdx4-cdx1a	notochord	sdk2b	ENSDARG00000060452	0.826	1.002	0.164	0	0.021
cdx4-cdx1a	notochord	pdlim1	ENSDARG00000019845	1.03	1.332	0.206	0	0.023
cdx4-cdx1a	notochord	tmem231	ENSDARG00000042272	1.83	1.828	0.367	0	0.025
cdx4-cdx1a	notochord	angptl7	ENSDARG00000027582	1.978	1.715	0.399	0	0.028
cdx4-cdx1a	notochord	emd	ENSDARG00000095774	0.861	0.826	0.174	0	0.029
cdx4-cdx1a	notochord	epha3	ENSDARG00000039373	0.748	0.977	0.152	0	0.031
cdx4-cdx1a	notochord	arhgap23a	ENSDARG00000052950	0.944	1.242	0.192	0	0.033
cdx4-cdx1a	notochord	si:dkey-217l24.1	ENSDARG00000062199	1.046	0.899	0.214	0	0.036
cdx4-cdx1a	notochord	cttnbp2	ENSDARG00000040991	0.915	1.257	0.187	0	0.037
cdx4-cdx1a	notochord	ube2h	ENSDARG00000000019	0.782	1.04	0.16	0	0.037
cdx4-cdx1a	notochord	hspb1	ENSDARG00000041065	1.476	1.047	0.303	0	0.039
cdx4-cdx1a	notochord	CABZ01071903.1	ENSDARG00000069904	0.526	0.712	0.108	0	0.041
cdx4-cdx1a	notochord	ccng1	ENSDARG00000076667	0.875	1.113	0.18	0	0.042
cdx4-cdx1a	notochord	lrig1	ENSDARG00000075625	0.838	1.167	0.173	0	0.042
cdx4-cdx1a	notochord	ctdspla	ENSDARG00000071673	0.612	0.818	0.126	0	0.044
cdx4-cdx1a	notochord	abhd15a	ENSDARG00000078768	0.946	1.139	0.195	0	0.044
cdx4-cdx1a	notochord	actn1	ENSDARG00000007219	0.418	0.59	0.086	0	0.046
cdx4-cdx1a	notochord	plod2	ENSDARG00000011821	0.366	0.516	0.076	0	0.048
cdx4-cdx1a	notochord	fam169aa	ENSDARG00000059719	-1.552	-1.44	0.322	0	0.048
cdx4-cdx1a	notochord	serpine1	ENSDARG00000056795	0.62	0.802	0.129	0	0.05
cdx4-cdx1a	pancreas	tns1b	ENSDARG00000020845	3.668	3.449	0.663	0	0
cdx4-cdx1a	pectoral fin bud (osteoblast+)	CR381544.1	ENSDARG00000088187	2.435	2.701	0.472	0	0.006
cdx4-cdx1a	pectoral fin bud (osteoblast+)	ubl3a	ENSDARG00000099532	1.433	1.889	0.279	0	0.007
cdx4-cdx1a	pectoral fin bud (osteoblast+)	runx1	ENSDARG00000087646	3.153	2.501	0.623	0	0.009
cdx4-cdx1a	pectoral fin bud (osteoblast+)	adarb2	ENSDARG00000071823	1.122	1.561	0.232	0	0.023
cdx4-cdx1a	pectoral fin bud (osteoblast+)	dab2ipa	ENSDARG00000069484	1.264	1.682	0.268	0	0.038
cdx4-cdx1a	pectoral fin bud (osteoblast+)	BX936308.1	ENSDARG00000081299	2.334	2.812	0.498	0	0.043
cdx4-cdx1a	periderm	sesn3	ENSDARG00000015822	1.42	1.275	0.115	0	0
cdx4-cdx1a	periderm	lgmn	ENSDARG00000039150	1.05	1.046	0.093	0	0
cdx4-cdx1a	periderm	BX323575.1	ENSDARG00000096826	2.125	1.656	0.192	0	0
cdx4-cdx1a	periderm	greb1	ENSDARG00000070794	1.691	1.635	0.179	0	0
cdx4-cdx1a	periderm	si:dkey-111i23.1	ENSDARG00000094811	1.391	1.385	0.148	0	0
cdx4-cdx1a	periderm	gabbr1b	ENSDARG00000016667	1.005	1.296	0.11	0	0
cdx4-cdx1a	periderm	mitfa	ENSDARG00000003732	1.691	0.943	0.188	0	0
cdx4-cdx1a	periderm	BX537130.1	ENSDARG00000101211	1.483	1.194	0.168	0	0
cdx4-cdx1a	periderm	si:dkey-264d12.4	ENSDARG00000036428	1.546	1.158	0.176	0	0
cdx4-cdx1a	periderm	acvrl1	ENSDARG00000018179	1.764	1.021	0.201	0	0
cdx4-cdx1a	periderm	egfl6	ENSDARG00000045958	1.437	1.647	0.165	0	0
cdx4-cdx1a	periderm	ccbe1	ENSDARG00000086158	1.769	1.496	0.204	0	0
cdx4-cdx1a	periderm	pkp1b	ENSDARG00000052705	0.669	0.894	0.077	0	0
cdx4-cdx1a	periderm	ino80e	ENSDARG00000101892	0.44	0.616	0.051	0	0
cdx4-cdx1a	periderm	samd11	ENSDARG00000077852	0.913	0.986	0.106	0	0
cdx4-cdx1a	periderm	march8	ENSDARG00000062489	0.533	0.722	0.064	0	0
cdx4-cdx1a	periderm	whrna	ENSDARG00000075362	1.012	1.033	0.123	0	0
cdx4-cdx1a	periderm	ghrh	ENSDARG00000069481	1.966	0.911	0.24	0	0
cdx4-cdx1a	periderm	ier2b	ENSDARG00000086881	-0.938	-1.199	0.117	0	0
cdx4-cdx1a	periderm	epha6	ENSDARG00000022971	1.784	1.418	0.223	0	0
cdx4-cdx1a	periderm	nrp2a	ENSDARG00000096546	0.984	1.045	0.125	0	0
cdx4-cdx1a	periderm	hint2	ENSDARG00000100938	0.819	1.007	0.105	0	0
cdx4-cdx1a	periderm	nav2b	ENSDARG00000001879	0.751	1.016	0.096	0	0
cdx4-cdx1a	periderm	elovl7b	ENSDARG00000100185	-0.886	-1.159	0.114	0	0
cdx4-cdx1a	periderm	hoxc3a	ENSDARG00000070339	-1.297	-1.525	0.168	0	0
cdx4-cdx1a	periderm	vav3a	ENSDARG00000086623	0.948	1.119	0.123	0	0
cdx4-cdx1a	periderm	asic2	ENSDARG00000006849	0.98	0.951	0.128	0	0
cdx4-cdx1a	periderm	ipmkb	ENSDARG00000029291	0.482	0.597	0.063	0	0
cdx4-cdx1a	periderm	CU467961.1	ENSDARG00000078270	0.453	0.617	0.06	0	0
cdx4-cdx1a	periderm	fzd7a	ENSDARG00000060004	0.946	0.987	0.124	0	0
cdx4-cdx1a	periderm	adamts2	ENSDARG00000075930	1.14	1.056	0.15	0	0
cdx4-cdx1a	periderm	rps27l	ENSDARG00000100513	1.566	1.105	0.21	0	0
cdx4-cdx1a	periderm	foxo3b	ENSDARG00000042904	0.707	0.905	0.095	0	0
cdx4-cdx1a	periderm	plch2a	ENSDARG00000059960	0.865	0.911	0.116	0	0
cdx4-cdx1a	periderm	gfra1a	ENSDARG00000099732	1.544	1.285	0.207	0	0
cdx4-cdx1a	periderm	zbtb16a	ENSDARG00000007184	0.612	0.869	0.082	0	0
cdx4-cdx1a	periderm	hsd20b2	ENSDARG00000031336	1.014	1.065	0.137	0	0
cdx4-cdx1a	periderm	nr1i2	ENSDARG00000029766	0.947	1.274	0.129	0	0
cdx4-cdx1a	periderm	kif26ab	ENSDARG00000015016	-1.052	-1.383	0.144	0	0
cdx4-cdx1a	periderm	mcoln3a	ENSDARG00000078363	0.472	0.59	0.065	0	0
cdx4-cdx1a	periderm	CU929416.1	ENSDARG00000105572	1.197	1.008	0.165	0	0
cdx4-cdx1a	periderm	nrxn2a	ENSDARG00000061454	1.069	1.478	0.148	0	0
cdx4-cdx1a	periderm	sigirr	ENSDARG00000062204	0.607	0.685	0.084	0	0
cdx4-cdx1a	periderm	sema4e	ENSDARG00000052997	0.716	0.824	0.1	0	0
cdx4-cdx1a	periderm	ckap4	ENSDARG00000032405	0.618	0.875	0.086	0	0
cdx4-cdx1a	periderm	lypd6	ENSDARG00000004307	0.752	0.904	0.105	0	0
cdx4-cdx1a	periderm	zmp:0000000524	ENSDARG00000078683	1.164	1.078	0.164	0	0
cdx4-cdx1a	periderm	BX547939.1	ENSDARG00000117526	2.022	1.096	0.287	0	0
cdx4-cdx1a	periderm	epha7	ENSDARG00000004635	0.903	1.199	0.129	0	0
cdx4-cdx1a	periderm	slc41a1	ENSDARG00000070214	1.694	0.963	0.242	0	0
cdx4-cdx1a	periderm	bahcc1b	ENSDARG00000080009	0.424	0.582	0.061	0	0
cdx4-cdx1a	periderm	acsf2	ENSDARG00000061201	0.951	0.699	0.138	0	0
cdx4-cdx1a	periderm	abch1	ENSDARG00000071341	0.626	0.695	0.091	0	0
cdx4-cdx1a	periderm	sgcd	ENSDARG00000098573	0.951	1.026	0.138	0	0
cdx4-cdx1a	periderm	nphs1	ENSDARG00000060758	0.945	1.188	0.137	0	0
cdx4-cdx1a	periderm	kcnh2a	ENSDARG00000029881	1.721	0.554	0.251	0	0
cdx4-cdx1a	periderm	pcxa	ENSDARG00000098766	0.601	0.852	0.088	0	0
cdx4-cdx1a	periderm	BX936342.1	ENSDARG00000097621	0.984	0.882	0.145	0	0
cdx4-cdx1a	periderm	si:ch211-139l2.1	ENSDARG00000097668	1.139	1.112	0.169	0	0
cdx4-cdx1a	periderm	tmtopsb	ENSDARG00000032246	1.492	0.525	0.223	0	0
cdx4-cdx1a	periderm	si:ch73-181m17.1	ENSDARG00000097080	2.44	0.478	0.366	0	0
cdx4-cdx1a	periderm	rad9b	ENSDARG00000075632	1.399	1.123	0.211	0	0
cdx4-cdx1a	periderm	si:cabz01007802.1	ENSDARG00000068030	0.76	0.805	0.115	0	0
cdx4-cdx1a	periderm	cpn1	ENSDARG00000096728	2.375	0.386	0.361	0	0
cdx4-cdx1a	periderm	vwa2	ENSDARG00000075441	1.83	0.481	0.279	0	0
cdx4-cdx1a	periderm	sgip1a	ENSDARG00000097897	0.844	0.822	0.129	0	0
cdx4-cdx1a	periderm	BX649533.1	ENSDARG00000096542	1.106	0.501	0.17	0	0
cdx4-cdx1a	periderm	CU469568.4	ENSDARG00000097951	1.543	0.669	0.238	0	0
cdx4-cdx1a	periderm	BX572077.1	ENSDARG00000096853	1.439	1.674	0.222	0	0
cdx4-cdx1a	periderm	stom	ENSDARG00000003835	1.046	0.881	0.162	0	0
cdx4-cdx1a	periderm	stard13b	ENSDARG00000098954	0.866	1.028	0.134	0	0
cdx4-cdx1a	periderm	cyp2aa11	ENSDARG00000103456	0.625	0.824	0.097	0	0
cdx4-cdx1a	periderm	BX323837.1	ENSDARG00000102604	2.319	0.967	0.361	0	0
cdx4-cdx1a	periderm	CR932362.1	ENSDARG00000096781	0.839	0.943	0.131	0	0
cdx4-cdx1a	periderm	pdzrn3b	ENSDARG00000073869	0.653	0.871	0.102	0	0
cdx4-cdx1a	periderm	KHDRBS3	ENSDARG00000101020	1.933	0.836	0.302	0	0
cdx4-cdx1a	periderm	TANC2	ENSDARG00000107441	0.641	0.801	0.1	0	0
cdx4-cdx1a	periderm	AL935186.2	ENSDARG00000081218	0.268	0.372	0.042	0	0
cdx4-cdx1a	periderm	nr2f2	ENSDARG00000040926	0.852	0.828	0.133	0	0
cdx4-cdx1a	periderm	cyp7b1	ENSDARG00000008858	0.882	0.711	0.138	0	0
cdx4-cdx1a	periderm	si:ch211-63i20.3	ENSDARG00000104993	1.203	0.94	0.19	0	0
cdx4-cdx1a	periderm	gopc	ENSDARG00000023117	0.614	0.665	0.097	0	0
cdx4-cdx1a	periderm	FO704755.1	ENSDARG00000005846	2.59	0.706	0.411	0	0
cdx4-cdx1a	periderm	pde7a	ENSDARG00000045305	0.554	0.672	0.088	0	0
cdx4-cdx1a	periderm	krt5	ENSDARG00000058371	0.82	1.181	0.13	0	0
cdx4-cdx1a	periderm	tle3b	ENSDARG00000069006	0.737	0.617	0.118	0	0
cdx4-cdx1a	periderm	cyp2r1	ENSDARG00000056587	1.159	0.846	0.186	0	0
cdx4-cdx1a	periderm	gpc4	ENSDARG00000015472	0.594	0.571	0.095	0	0
cdx4-cdx1a	periderm	phc2a	ENSDARG00000056695	0.663	0.82	0.107	0	0
cdx4-cdx1a	periderm	vrk2	ENSDARG00000021547	1.237	0.314	0.199	0	0
cdx4-cdx1a	periderm	ahnak	ENSDARG00000061764	-0.408	-0.586	0.066	0	0
cdx4-cdx1a	periderm	selenop	ENSDARG00000093549	1.147	0.671	0.185	0	0
cdx4-cdx1a	periderm	ier2a	ENSDARG00000099195	-1.147	-1.385	0.185	0	0
cdx4-cdx1a	periderm	RAP1GAP	ENSDARG00000053272	0.752	0.763	0.121	0	0
cdx4-cdx1a	periderm	SLC39A11	ENSDARG00000098194	0.484	0.617	0.078	0	0
cdx4-cdx1a	periderm	rarga	ENSDARG00000034117	0.449	0.596	0.073	0	0
cdx4-cdx1a	periderm	fign	ENSDARG00000008662	1.082	1.356	0.178	0	0
cdx4-cdx1a	periderm	pleca	ENSDARG00000062590	-0.263	-0.377	0.043	0	0
cdx4-cdx1a	periderm	sipa1l2	ENSDARG00000061640	0.507	0.593	0.083	0	0
cdx4-cdx1a	periderm	si:ch211-125o16.4	ENSDARG00000056836	-0.587	-0.841	0.097	0	0
cdx4-cdx1a	periderm	cica	ENSDARG00000071150	0.443	0.527	0.073	0	0
cdx4-cdx1a	periderm	foxp1b	ENSDARG00000014181	0.551	0.591	0.091	0	0
cdx4-cdx1a	periderm	si:dkey-27l15.1	ENSDARG00000097115	1.094	0.751	0.182	0	0.001
cdx4-cdx1a	periderm	si:ch73-74h11.1	ENSDARG00000062750	-0.382	-0.542	0.064	0	0.001
cdx4-cdx1a	periderm	trim2a	ENSDARG00000031817	1.258	0.387	0.21	0	0.001
cdx4-cdx1a	periderm	snx29	ENSDARG00000077317	0.352	0.459	0.059	0	0.001
cdx4-cdx1a	periderm	ncoa2	ENSDARG00000017929	0.294	0.409	0.049	0	0.001
cdx4-cdx1a	periderm	tspan17	ENSDARG00000114067	0.592	0.68	0.099	0	0.001
cdx4-cdx1a	periderm	abca4a	ENSDARG00000057169	0.778	0.88	0.131	0	0.001
cdx4-cdx1a	periderm	rerea	ENSDARG00000077353	0.424	0.533	0.072	0	0.001
cdx4-cdx1a	periderm	zdhhc15b	ENSDARG00000071872	0.704	0.755	0.119	0	0.001
cdx4-cdx1a	periderm	BX004996.1	ENSDARG00000098005	0.926	0.581	0.157	0	0.001
cdx4-cdx1a	periderm	CABZ01075068.1	ENSDARG00000117538	1.674	1.69	0.284	0	0.001
cdx4-cdx1a	periderm	si:dkey-108k21.24	ENSDARG00000112647	1.785	0.171	0.304	0	0.001
cdx4-cdx1a	periderm	zgc:193505	ENSDARG00000093584	-0.704	-0.967	0.12	0	0.001
cdx4-cdx1a	periderm	ier5	ENSDARG00000009881	-0.831	-0.95	0.142	0	0.001
cdx4-cdx1a	periderm	si:ch211-207i1.2	ENSDARG00000030107	-0.823	-1.041	0.14	0	0.001
cdx4-cdx1a	periderm	peli1a	ENSDARG00000091592	1.573	0.484	0.27	0	0.001
cdx4-cdx1a	periderm	CT025585.1	ENSDARG00000093306	1.45	0.477	0.249	0	0.001
cdx4-cdx1a	periderm	fam83ha	ENSDARG00000068849	-0.65	-0.824	0.112	0	0.001
cdx4-cdx1a	periderm	atf7ip	ENSDARG00000069619	0.514	0.633	0.088	0	0.001
cdx4-cdx1a	periderm	pibf1	ENSDARG00000015506	0.672	0.844	0.116	0	0.001
cdx4-cdx1a	periderm	zmiz1a	ENSDARG00000074502	0.344	0.442	0.059	0	0.001
cdx4-cdx1a	periderm	dennd2da	ENSDARG00000058666	1.307	0.514	0.226	0	0.001
cdx4-cdx1a	periderm	mhc1zja	ENSDARG00000074765	1.859	0.239	0.322	0	0.001
cdx4-cdx1a	periderm	prickle3	ENSDARG00000073996	-0.614	-0.692	0.106	0	0.001
cdx4-cdx1a	periderm	hrasa	ENSDARG00000098497	-1.181	-0.991	0.205	0	0.002
cdx4-cdx1a	periderm	pdlim2	ENSDARG00000069956	-0.776	-0.875	0.135	0	0.002
cdx4-cdx1a	periderm	papss2b	ENSDARG00000056600	0.433	0.565	0.075	0	0.002
cdx4-cdx1a	periderm	mylipa	ENSDARG00000008859	0.756	0.715	0.132	0	0.002
cdx4-cdx1a	periderm	nav1b	ENSDARG00000058771	0.969	0.682	0.17	0	0.002
cdx4-cdx1a	periderm	BX000463.2	ENSDARG00000117817	1.192	0.609	0.209	0	0.002
cdx4-cdx1a	periderm	igfbp7	ENSDARG00000104138	1.815	0.403	0.319	0	0.002
cdx4-cdx1a	periderm	cd44a	ENSDARG00000087863	1.898	0.322	0.334	0	0.002
cdx4-cdx1a	periderm	IGLON5	ENSDARG00000022176	0.89	0.984	0.157	0	0.002
cdx4-cdx1a	periderm	klc4	ENSDARG00000086985	1.216	0.35	0.214	0	0.002
cdx4-cdx1a	periderm	CU862078.1	ENSDARG00000096262	1.394	0.4	0.246	0	0.002
cdx4-cdx1a	periderm	utrn	ENSDARG00000100222	0.304	0.42	0.054	0	0.002
cdx4-cdx1a	periderm	smyd3	ENSDARG00000058050	0.619	0.639	0.11	0	0.003
cdx4-cdx1a	periderm	wu:fc75a09	ENSDARG00000111625	1.35	0.994	0.24	0	0.003
cdx4-cdx1a	periderm	hspa8	ENSDARG00000068992	-0.405	-0.567	0.072	0	0.003
cdx4-cdx1a	periderm	zgc:152951	ENSDARG00000068663	1.329	0.481	0.237	0	0.003
cdx4-cdx1a	periderm	lrmda	ENSDARG00000057166	0.475	0.67	0.085	0	0.003
cdx4-cdx1a	periderm	BX088596.1	ENSDARG00000099054	0.928	1.07	0.166	0	0.003
cdx4-cdx1a	periderm	cast	ENSDARG00000058693	0.179	0.257	0.032	0	0.004
cdx4-cdx1a	periderm	mdm2	ENSDARG00000033443	1.39	0.888	0.251	0	0.004
cdx4-cdx1a	periderm	atp8a1	ENSDARG00000063001	0.65	0.62	0.117	0	0.004
cdx4-cdx1a	periderm	ncoa3	ENSDARG00000077404	0.407	0.506	0.074	0	0.004
cdx4-cdx1a	periderm	AL935186.11	ENSDARG00000115988	0.397	0.568	0.072	0	0.004
cdx4-cdx1a	periderm	map2k6	ENSDARG00000099184	0.289	0.374	0.052	0	0.004
cdx4-cdx1a	periderm	fam3a	ENSDARG00000070675	0.714	0.745	0.129	0	0.004
cdx4-cdx1a	periderm	clcn7	ENSDARG00000019556	0.472	0.589	0.086	0	0.005
cdx4-cdx1a	periderm	ppp1r13l	ENSDARG00000013777	0.413	0.545	0.075	0	0.005
cdx4-cdx1a	periderm	nqo1	ENSDARG00000010250	0.483	0.611	0.088	0	0.005
cdx4-cdx1a	periderm	si:dkey-204l11.1	ENSDARG00000079403	2.105	0.754	0.383	0	0.005
cdx4-cdx1a	periderm	tmtops3b	ENSDARG00000090629	1.134	0.701	0.206	0	0.005
cdx4-cdx1a	periderm	si:ch211-202f5.3	ENSDARG00000092998	-0.65	-0.757	0.118	0	0.005
cdx4-cdx1a	periderm	chrna5	ENSDARG00000003420	1.717	0.68	0.312	0	0.005
cdx4-cdx1a	periderm	tppp2	ENSDARG00000035338	2.445	0.169	0.446	0	0.005
cdx4-cdx1a	periderm	chpt1	ENSDARG00000014572	0.671	0.618	0.122	0	0.005
cdx4-cdx1a	periderm	nadka	ENSDARG00000006577	0.57	0.733	0.104	0	0.005
cdx4-cdx1a	periderm	COLEC10	ENSDARG00000104752	1.115	0.476	0.204	0	0.005
cdx4-cdx1a	periderm	stx11b.1	ENSDARG00000029290	-0.703	-0.845	0.129	0	0.006
cdx4-cdx1a	periderm	slc16a1a	ENSDARG00000016963	0.833	0.735	0.152	0	0.006
cdx4-cdx1a	periderm	gab1	ENSDARG00000037018	0.337	0.449	0.062	0	0.006
cdx4-cdx1a	periderm	CR392045.1	ENSDARG00000113064	1.762	1.063	0.323	0	0.006
cdx4-cdx1a	periderm	rnf130	ENSDARG00000089767	0.564	0.611	0.103	0	0.006
cdx4-cdx1a	periderm	hmgn2	ENSDARG00000099572	-0.665	-0.81	0.122	0	0.006
cdx4-cdx1a	periderm	enosf1	ENSDARG00000038359	0.913	0.826	0.168	0	0.006
cdx4-cdx1a	periderm	adgrl2a	ENSDARG00000069356	0.517	0.687	0.095	0	0.007
cdx4-cdx1a	periderm	slc26a2	ENSDARG00000011618	0.414	0.537	0.076	0	0.007
cdx4-cdx1a	periderm	bnip2	ENSDARG00000013397	0.528	0.478	0.097	0	0.007
cdx4-cdx1a	periderm	ctsla	ENSDARG00000007836	0.589	0.773	0.109	0	0.007
cdx4-cdx1a	periderm	arrdc2	ENSDARG00000020761	1.052	0.492	0.194	0	0.007
cdx4-cdx1a	periderm	stard14	ENSDARG00000031929	-0.619	-0.836	0.114	0	0.007
cdx4-cdx1a	periderm	kif1aa	ENSDARG00000061817	1.307	1.417	0.242	0	0.007
cdx4-cdx1a	periderm	b4galt4	ENSDARG00000104042	0.42	0.474	0.078	0	0.007
cdx4-cdx1a	periderm	ptk2bb	ENSDARG00000039577	1.337	0.546	0.248	0	0.008
cdx4-cdx1a	periderm	ikzf2	ENSDARG00000069111	0.433	0.601	0.08	0	0.008
cdx4-cdx1a	periderm	zgc:101663	ENSDARG00000037852	0.703	0.912	0.131	0	0.008
cdx4-cdx1a	periderm	zgc:195077	ENSDARG00000070852	1.512	0.214	0.281	0	0.008
cdx4-cdx1a	periderm	hhip	ENSDARG00000060397	1.807	1.029	0.336	0	0.008
cdx4-cdx1a	periderm	CABZ01077956.1	ENSDARG00000104791	0.709	0.536	0.132	0	0.008
cdx4-cdx1a	periderm	hephl1a	ENSDARG00000059231	1.814	0.81	0.338	0	0.008
cdx4-cdx1a	periderm	atg7	ENSDARG00000102893	0.49	0.468	0.091	0	0.008
cdx4-cdx1a	periderm	sirt5	ENSDARG00000039684	1.031	0.423	0.192	0	0.009
cdx4-cdx1a	periderm	hspb1	ENSDARG00000041065	1.072	0.607	0.2	0	0.009
cdx4-cdx1a	periderm	camk2b1	ENSDARG00000011065	0.374	0.47	0.07	0	0.01
cdx4-cdx1a	periderm	mapta	ENSDARG00000089314	1.304	0.61	0.245	0	0.01
cdx4-cdx1a	periderm	lpcat2	ENSDARG00000053010	1.04	0.615	0.195	0	0.01
cdx4-cdx1a	periderm	zgc:123295	ENSDARG00000056324	1.378	1.223	0.259	0	0.011
cdx4-cdx1a	periderm	skap2	ENSDARG00000000906	0.793	0.702	0.15	0	0.012
cdx4-cdx1a	periderm	lmo7a	ENSDARG00000004930	-0.519	-0.733	0.098	0	0.012
cdx4-cdx1a	periderm	abca3b	ENSDARG00000100524	0.329	0.434	0.062	0	0.013
cdx4-cdx1a	periderm	si:ch211-194e15.5	ENSDARG00000061804	2.445	0.25	0.464	0	0.013
cdx4-cdx1a	periderm	fuca2	ENSDARG00000044073	0.392	0.494	0.075	0	0.013
cdx4-cdx1a	periderm	wnt7bb	ENSDARG00000071107	0.452	0.544	0.086	0	0.013
cdx4-cdx1a	periderm	pitpnm3	ENSDARG00000055255	0.319	0.444	0.061	0	0.014
cdx4-cdx1a	periderm	hs3st3b1b	ENSDARG00000086645	-2.545	-2.196	0.484	0	0.014
cdx4-cdx1a	periderm	btg2	ENSDARG00000020298	-0.881	-1.22	0.168	0	0.015
cdx4-cdx1a	periderm	AL929210.1	ENSDARG00000094943	0.959	0.904	0.183	0	0.015
cdx4-cdx1a	periderm	si:ch211-79k12.1	ENSDARG00000079175	0.334	0.461	0.064	0	0.015
cdx4-cdx1a	periderm	si:dkey-164f24.2	ENSDARG00000089418	1.216	0.544	0.233	0	0.016
cdx4-cdx1a	periderm	si:dkey-240h12.4	ENSDARG00000034210	0.737	0.823	0.141	0	0.016
cdx4-cdx1a	periderm	mark2b	ENSDARG00000032458	-0.398	-0.545	0.076	0	0.017
cdx4-cdx1a	periderm	znf1035	ENSDARG00000042969	0.394	0.489	0.076	0	0.017
cdx4-cdx1a	periderm	runx2b	ENSDARG00000059233	1.164	0.615	0.224	0	0.017
cdx4-cdx1a	periderm	cyp2aa8	ENSDARG00000104540	1.282	1.626	0.246	0	0.017
cdx4-cdx1a	periderm	mydgf	ENSDARG00000071679	0.759	0.928	0.146	0	0.018
cdx4-cdx1a	periderm	picalmb	ENSDARG00000014137	0.675	0.536	0.13	0	0.019
cdx4-cdx1a	periderm	mid1ip1a	ENSDARG00000041051	-0.715	-0.916	0.138	0	0.019
cdx4-cdx1a	periderm	supt3h	ENSDARG00000098141	0.414	0.467	0.08	0	0.019
cdx4-cdx1a	periderm	fosab	ENSDARG00000031683	-0.939	-1.269	0.182	0	0.02
cdx4-cdx1a	periderm	ctsd	ENSDARG00000057698	0.519	0.519	0.1	0	0.02
cdx4-cdx1a	periderm	FO904898.1	ENSDARG00000090167	2.029	0.274	0.392	0	0.02
cdx4-cdx1a	periderm	psap	ENSDARG00000013968	0.286	0.363	0.055	0	0.02
cdx4-cdx1a	periderm	canx	ENSDARG00000037488	0.555	0.774	0.107	0	0.02
cdx4-cdx1a	periderm	CR933559.1	ENSDARG00000087939	0.456	0.463	0.088	0	0.021
cdx4-cdx1a	periderm	mllt3	ENSDARG00000006754	0.861	0.622	0.167	0	0.021
cdx4-cdx1a	periderm	fuca1.1	ENSDARG00000035890	0.466	0.636	0.091	0	0.021
cdx4-cdx1a	periderm	actb1	ENSDARG00000037746	-0.662	-0.936	0.128	0	0.021
cdx4-cdx1a	periderm	stat2	ENSDARG00000031647	0.638	0.524	0.124	0	0.022
cdx4-cdx1a	periderm	ypel1	ENSDARG00000035630	0.78	0.757	0.152	0	0.022
cdx4-cdx1a	periderm	junba	ENSDARG00000074378	-0.974	-0.938	0.189	0	0.022
cdx4-cdx1a	periderm	samd4a	ENSDARG00000075759	-0.516	-0.635	0.1	0	0.022
cdx4-cdx1a	periderm	esrp1	ENSDARG00000011245	0.315	0.43	0.061	0	0.022
cdx4-cdx1a	periderm	CABZ01079280.1	ENSDARG00000117659	1.364	1.217	0.266	0	0.023
cdx4-cdx1a	periderm	glipr1a	ENSDARG00000045224	1.151	1.055	0.224	0	0.024
cdx4-cdx1a	periderm	rtn3	ENSDARG00000091348	0.337	0.469	0.066	0	0.024
cdx4-cdx1a	periderm	atf4b	ENSDARG00000038141	-0.865	-0.945	0.169	0	0.024
cdx4-cdx1a	periderm	tead1b	ENSDARG00000059483	-0.802	-0.994	0.157	0	0.024
cdx4-cdx1a	periderm	lrp8	ENSDARG00000070074	0.513	0.675	0.1	0	0.025
cdx4-cdx1a	periderm	jund	ENSDARG00000067850	-1.531	-1.749	0.299	0	0.025
cdx4-cdx1a	periderm	gse1	ENSDARG00000062020	0.342	0.432	0.067	0	0.026
cdx4-cdx1a	periderm	tnnt2b	ENSDARG00000100694	1.352	0.313	0.265	0	0.026
cdx4-cdx1a	periderm	fam222a	ENSDARG00000090797	0.71	0.504	0.139	0	0.027
cdx4-cdx1a	periderm	ppm1lb	ENSDARG00000089641	1.014	0.576	0.199	0	0.027
cdx4-cdx1a	periderm	slc11a2	ENSDARG00000024295	0.612	0.609	0.12	0	0.027
cdx4-cdx1a	periderm	mllt10	ENSDARG00000045401	0.33	0.419	0.065	0	0.029
cdx4-cdx1a	periderm	neo1b	ENSDARG00000075100	0.752	0.538	0.148	0	0.029
cdx4-cdx1a	periderm	rsrp1	ENSDARG00000030440	-0.705	-0.962	0.139	0	0.029
cdx4-cdx1a	periderm	cd7al	ENSDARG00000098787	0.937	0.543	0.185	0	0.031
cdx4-cdx1a	periderm	CT583650.1	ENSDARG00000096869	1.997	0.442	0.394	0	0.031
cdx4-cdx1a	periderm	csnk1da	ENSDARG00000008370	-0.618	-0.847	0.122	0	0.032
cdx4-cdx1a	periderm	pitx3	ENSDARG00000070069	1.206	0.363	0.238	0	0.032
cdx4-cdx1a	periderm	si:dkey-13m3.2	ENSDARG00000103424	2.564	0.212	0.507	0	0.032
cdx4-cdx1a	periderm	calm3b	ENSDARG00000074057	-0.462	-0.616	0.092	0	0.033
cdx4-cdx1a	periderm	bdh1	ENSDARG00000059388	0.505	0.511	0.1	0	0.034
cdx4-cdx1a	periderm	AL935186.10	ENSDARG00000115978	0.295	0.406	0.059	0	0.034
cdx4-cdx1a	periderm	s100z	ENSDARG00000038729	0.892	0.621	0.177	0	0.035
cdx4-cdx1a	periderm	meis1b	ENSDARG00000012078	0.213	0.3	0.042	0	0.035
cdx4-cdx1a	periderm	myom2a	ENSDARG00000075433	0.664	0.713	0.132	0	0.036
cdx4-cdx1a	periderm	urb2	ENSDARG00000003217	0.634	0.531	0.126	0	0.036
cdx4-cdx1a	periderm	nagpa	ENSDARG00000075149	0.887	0.404	0.176	0	0.036
cdx4-cdx1a	periderm	tmsb4x	ENSDARG00000077777	0.575	0.791	0.115	0	0.038
cdx4-cdx1a	periderm	rbfox3a	ENSDARG00000010083	0.476	0.66	0.095	0	0.038
cdx4-cdx1a	periderm	slc12a7a	ENSDARG00000073756	0.758	0.443	0.151	0	0.038
cdx4-cdx1a	periderm	gstcd	ENSDARG00000036494	0.926	0.645	0.185	0	0.038
cdx4-cdx1a	periderm	ponzr5	ENSDARG00000055046	1.053	0.969	0.21	0	0.04
cdx4-cdx1a	periderm	nucb1	ENSDARG00000054833	0.421	0.562	0.084	0	0.04
cdx4-cdx1a	periderm	ccdc88c	ENSDARG00000053713	0.61	0.467	0.122	0	0.04
cdx4-cdx1a	periderm	LO018102.1	ENSDARG00000079790	2.459	0.144	0.492	0	0.041
cdx4-cdx1a	periderm	wu:fj59g11	ENSDARG00000006301	0.484	0.532	0.097	0	0.041
cdx4-cdx1a	periderm	neurl1ab	ENSDARG00000061773	0.864	0.699	0.173	0	0.042
cdx4-cdx1a	periderm	sult2st1	ENSDARG00000033170	0.636	0.599	0.128	0	0.043
cdx4-cdx1a	periderm	kdelr2b	ENSDARG00000037361	0.437	0.552	0.088	0	0.044
cdx4-cdx1a	periderm	hbegfa	ENSDARG00000075121	-0.78	-0.951	0.157	0	0.044
cdx4-cdx1a	periderm	aire	ENSDARG00000056784	0.989	0.678	0.199	0	0.046
cdx4-cdx1a	periderm	tmem18	ENSDARG00000036704	0.513	0.519	0.103	0	0.046
cdx4-cdx1a	periderm	uox	ENSDARG00000007024	1.529	1.316	0.308	0	0.047
cdx4-cdx1a	periderm	mknk1	ENSDARG00000018411	-1.567	-1.816	0.316	0	0.049
cdx4-cdx1a	pharyngeal arch (contains muscle, early cartilage)	atp2b3a	ENSDARG00000043474	3.132	1.621	0.445	0	0
cdx4-cdx1a	pharyngeal arch (contains muscle, early cartilage)	castor2	ENSDARG00000018985	1.425	1.775	0.24	0	0
cdx4-cdx1a	pharyngeal arch (contains muscle, early cartilage)	ca6	ENSDARG00000056499	1.775	1.671	0.307	0	0
cdx4-cdx1a	pharyngeal arch (contains muscle, early cartilage)	mthfd1b	ENSDARG00000040492	1.534	1.659	0.314	0	0.014
cdx4-cdx1a	pharyngeal arch (contains muscle, early cartilage)	smarcd3a	ENSDARG00000038786	2.171	1.924	0.452	0	0.019
cdx4-cdx1a	pharyngeal arch (contains muscle, early cartilage)	cica	ENSDARG00000071150	1.248	1.427	0.265	0	0.029
cdx4-cdx1a	pharyngeal arch (contains muscle, early cartilage)	snap25b	ENSDARG00000058117	1.169	1.444	0.249	0	0.029
cdx4-cdx1a	pharyngeal arch (contains muscle, early cartilage)	edil3a	ENSDARG00000093413	0.858	1.133	0.184	0	0.034
cdx4-cdx1a	pharyngeal arch (early)	castor2	ENSDARG00000018985	1.163	1.511	0.128	0	0
cdx4-cdx1a	pharyngeal arch (early)	zgc:113625	ENSDARG00000054160	1.15	1.522	0.138	0	0
cdx4-cdx1a	pharyngeal arch (early)	si:ch73-204p21.2	ENSDARG00000097902	1.33	1.181	0.183	0	0
cdx4-cdx1a	pharyngeal arch (early)	tbx5b	ENSDARG00000092060	2.862	0.934	0.394	0	0
cdx4-cdx1a	pharyngeal arch (early)	itgb1b.2	ENSDARG00000022689	1.328	1.19	0.185	0	0
cdx4-cdx1a	pharyngeal arch (early)	asah2	ENSDARG00000012829	1.076	1.28	0.154	0	0
cdx4-cdx1a	pharyngeal arch (early)	klhl23	ENSDARG00000078475	1.493	1.553	0.226	0	0
cdx4-cdx1a	pharyngeal arch (early)	acss2l	ENSDARG00000069029	1.85	1.243	0.283	0	0
cdx4-cdx1a	pharyngeal arch (early)	nabp1a	ENSDARG00000004692	0.7	0.927	0.112	0	0
cdx4-cdx1a	pharyngeal arch (early)	mtnr1aa	ENSDARG00000037545	1.269	1.29	0.205	0	0
cdx4-cdx1a	pharyngeal arch (early)	si:dkey-256h2.1	ENSDARG00000021849	2.475	1.385	0.419	0	0
cdx4-cdx1a	pharyngeal arch (early)	si:ch211-246m6.5	ENSDARG00000011673	1.582	0.957	0.273	0	0.001
cdx4-cdx1a	pharyngeal arch (early)	ppp2r5b	ENSDARG00000054931	1.113	1.252	0.194	0	0.001
cdx4-cdx1a	pharyngeal arch (early)	lima1a	ENSDARG00000101441	0.732	0.945	0.129	0	0.001
cdx4-cdx1a	pharyngeal arch (early)	CR788236.1	ENSDARG00000094064	1.298	1.239	0.229	0	0.001
cdx4-cdx1a	pharyngeal arch (early)	ppp1r1b	ENSDARG00000076280	1.058	0.997	0.192	0	0.002
cdx4-cdx1a	pharyngeal arch (early)	rnf24	ENSDARG00000036965	0.694	0.935	0.126	0	0.002
cdx4-cdx1a	pharyngeal arch (early)	ccdc13	ENSDARG00000063451	2.153	0.798	0.396	0	0.003
cdx4-cdx1a	pharyngeal arch (early)	fgfrl1a	ENSDARG00000032617	-0.437	-0.613	0.081	0	0.003
cdx4-cdx1a	pharyngeal arch (early)	glra4b	ENSDARG00000058103	1.436	0.938	0.273	0	0.005
cdx4-cdx1a	pharyngeal arch (early)	arhgef6	ENSDARG00000006683	0.746	0.939	0.145	0	0.008
cdx4-cdx1a	pharyngeal arch (early)	tmtc1	ENSDARG00000063149	0.496	0.678	0.098	0	0.011
cdx4-cdx1a	pharyngeal arch (early)	crybg1a	ENSDARG00000031782	0.649	0.841	0.128	0	0.012
cdx4-cdx1a	pharyngeal arch (early)	ehhadh	ENSDARG00000070029	1.096	1.023	0.221	0	0.019
cdx4-cdx1a	pharyngeal arch (early)	lhx9	ENSDARG00000056979	1.316	1.116	0.266	0	0.019
cdx4-cdx1a	pharyngeal arch (early)	klhl4	ENSDARG00000016531	1.037	0.932	0.212	0	0.026
cdx4-cdx1a	pharyngeal arch (early)	mylk2	ENSDARG00000031698	0.572	0.728	0.118	0	0.029
cdx4-cdx1a	pharyngeal arch (early)	cirbpa	ENSDARG00000103672	0.378	0.526	0.079	0	0.037
cdx4-cdx1a	pharyngeal arch (early)	klf12a	ENSDARG00000015312	0.635	0.809	0.134	0	0.045
cdx4-cdx1a	pharyngeal arch (NC-derived)	adgrl1a	ENSDARG00000089292	1.277	1.758	0.19	0	0
cdx4-cdx1a	pharyngeal arch (NC-derived)	nr2f5	ENSDARG00000033172	0.777	1.105	0.122	0	0
cdx4-cdx1a	pharyngeal arch (NC-derived)	gria1a	ENSDARG00000021352	1.736	1.889	0.279	0	0
cdx4-cdx1a	pharyngeal arch (NC-derived)	ccng1	ENSDARG00000076667	1.202	1.539	0.197	0	0
cdx4-cdx1a	pharyngeal arch (NC-derived)	foxo3b	ENSDARG00000042904	1.25	1.668	0.208	0	0
cdx4-cdx1a	pharyngeal arch (NC-derived)	nap1l4a	ENSDARG00000070560	1.458	1.435	0.245	0	0
cdx4-cdx1a	pharyngeal arch (NC-derived)	zmp:0000000936	ENSDARG00000088672	1.642	1.484	0.281	0	0
cdx4-cdx1a	pharyngeal arch (NC-derived)	nrp2a	ENSDARG00000096546	0.655	0.928	0.116	0	0.001
cdx4-cdx1a	pharyngeal arch (NC-derived)	mdm2	ENSDARG00000033443	2.378	2.383	0.428	0	0.001
cdx4-cdx1a	pharyngeal arch (NC-derived)	coro6	ENSDARG00000102272	2.254	1.345	0.411	0	0.002
cdx4-cdx1a	pharyngeal arch (NC-derived)	col14a1a	ENSDARG00000005762	1.358	1.754	0.248	0	0.002
cdx4-cdx1a	pharyngeal arch (NC-derived)	spry4	ENSDARG00000068732	0.607	0.824	0.116	0	0.005
cdx4-cdx1a	pharyngeal arch (NC-derived)	il1rapl1a	ENSDARG00000062045	1.243	1.684	0.238	0	0.006
cdx4-cdx1a	pharyngeal arch (NC-derived)	abcc5	ENSDARG00000061233	1.405	1.542	0.27	0	0.007
cdx4-cdx1a	pharyngeal arch (NC-derived)	ulk1b	ENSDARG00000074481	1.39	1.415	0.272	0	0.01
cdx4-cdx1a	pharyngeal arch (NC-derived)	pik3c3	ENSDARG00000054829	1.836	1.323	0.364	0	0.013
cdx4-cdx1a	pharyngeal arch (NC-derived)	ncoa2	ENSDARG00000017929	0.309	0.438	0.061	0	0.013
cdx4-cdx1a	pharyngeal arch (NC-derived)	zbtb16a	ENSDARG00000007184	0.35	0.502	0.069	0	0.014
cdx4-cdx1a	pharyngeal arch (NC-derived)	sox5	ENSDARG00000011582	0.518	0.732	0.105	0	0.019
cdx4-cdx1a	pharyngeal arch (NC-derived)	prex2	ENSDARG00000071692	0.663	0.921	0.134	0	0.019
cdx4-cdx1a	pharyngeal arch (NC-derived)	chchd2	ENSDARG00000059304	2.151	1.207	0.442	0	0.027
cdx4-cdx1a	pharyngeal arch (NC-derived)	tmem147	ENSDARG00000039913	1.102	1.006	0.228	0	0.03
cdx4-cdx1a	pharyngeal arch (NC-derived)	ell2	ENSDARG00000006251	1.378	1.229	0.286	0	0.032
cdx4-cdx1a	pharyngeal arch (NC-derived)	greb1l	ENSDARG00000039196	0.529	0.739	0.11	0	0.033
cdx4-cdx1a	pharyngeal arch (NC-derived)	vimr2	ENSDARG00000105188	1.827	1.071	0.382	0	0.038
cdx4-cdx1a	pharyngeal arch (NC-derived)	eva1ba	ENSDARG00000102701	0.811	1.062	0.171	0	0.046
cdx4-cdx1a	posterior lateral line primordium	cemip	ENSDARG00000039881	2.086	2.633	0.367	0	0
cdx4-cdx1a	posterior lateral line primordium	BX323575.1	ENSDARG00000096826	2.258	2.695	0.476	0	0.015
cdx4-cdx1a	posterior spinal cord progenitors	klf6a	ENSDARG00000029072	1.89	2.5	0.27	0	0
cdx4-cdx1a	posterior spinal cord progenitors	ttc27	ENSDARG00000007918	1.895	2.259	0.352	0	0.002
cdx4-cdx1a	posterior spinal cord progenitors	rasgef1bb	ENSDARG00000044251	2.275	2.647	0.436	0	0.003
cdx4-cdx1a	posterior spinal cord progenitors	numbl	ENSDARG00000101949	1.029	1.436	0.203	0	0.006
cdx4-cdx1a	posterior spinal cord progenitors	pgs1	ENSDARG00000075857	1.734	2.047	0.345	0	0.007
cdx4-cdx1a	pronephric duct	bsdc1	ENSDARG00000052623	3.955	4.884	0.648	0	0
cdx4-cdx1a	pronephric duct	hgsnat	ENSDARG00000077804	4.433	4.356	0.729	0	0
cdx4-cdx1a	pronephric duct	stag2b	ENSDARG00000053668	3.696	4.437	0.665	0	0.001
cdx4-cdx1a	pronephric duct	kansl1a	ENSDARG00000090895	2.36	3.199	0.446	0	0.002
cdx4-cdx1a	pronephric duct	smc1al	ENSDARG00000058203	3.133	4.106	0.605	0	0.003
cdx4-cdx1a	pronephric duct	fhod1	ENSDARG00000051768	2.212	3.08	0.464	0	0.012
cdx4-cdx1a	pronephric duct	igsf9bb	ENSDARG00000069467	3.859	5.056	0.81	0	0.013
cdx4-cdx1a	pronephric duct	CU915775.1	ENSDARG00000111621	2.947	4.119	0.625	0	0.015
cdx4-cdx1a	pronephric duct	SLC39A11	ENSDARG00000098194	3.132	3.964	0.672	0	0.019
cdx4-cdx1a	pronephric duct	plagl2	ENSDARG00000076657	2.19	2.95	0.489	0	0.035
cdx4-cdx1a	pronephric duct	itgav	ENSDARG00000006314	2.455	3.332	0.552	0	0.04
cdx4-cdx1a	pronephric podocyte	dacha	ENSDARG00000010132	-0.973	-1.399	0.218	0	0.025
cdx4-cdx1a	pronephros distal tubule	lrp2a	ENSDARG00000102506	2.906	3.864	0.347	0	0
cdx4-cdx1a	pronephros distal tubule	pard3bb	ENSDARG00000034555	1.251	1.744	0.211	0	0
cdx4-cdx1a	pronephros distal tubule	slc4a4a	ENSDARG00000013730	1.588	2.164	0.279	0	0
cdx4-cdx1a	pronephros distal tubule	pik3r6a	ENSDARG00000100336	1.651	2.106	0.335	0	0.012
cdx4-cdx1a	pronephros distal tubule	gcnt7	ENSDARG00000040608	1.97	2.149	0.423	0	0.034
cdx4-cdx1a	pronephros proximal tubule	flna	ENSDARG00000074201	2.103	2.798	0.271	0	0
cdx4-cdx1a	pronephros proximal tubule	sh3kbp1	ENSDARG00000075853	1.416	1.833	0.196	0	0
cdx4-cdx1a	pronephros proximal tubule	lima1a	ENSDARG00000101441	1.762	2.368	0.258	0	0
cdx4-cdx1a	pronephros proximal tubule	crim1	ENSDARG00000029668	0.849	1.175	0.136	0	0
cdx4-cdx1a	pronephros proximal tubule	si:ch211-153b23.5	ENSDARG00000058206	2.349	2.451	0.4	0	0
cdx4-cdx1a	pronephros proximal tubule	cers2a	ENSDARG00000013704	-0.96	-1.341	0.179	0	0.003
cdx4-cdx1a	pronephros proximal tubule	efemp2a	ENSDARG00000094324	1.847	1.96	0.346	0	0.003
cdx4-cdx1a	pronephros proximal tubule	pcdh7b	ENSDARG00000060610	0.951	1.301	0.179	0	0.003
cdx4-cdx1a	pronephros proximal tubule	pcdh1b	ENSDARG00000036175	-0.445	-0.638	0.084	0	0.003
cdx4-cdx1a	pronephros proximal tubule	rfx3	ENSDARG00000014550	1.572	1.893	0.299	0	0.004
cdx4-cdx1a	pronephros proximal tubule	ptprfa	ENSDARG00000103479	0.809	1.134	0.155	0	0.005
cdx4-cdx1a	pronephros proximal tubule	arrdc1b	ENSDARG00000079839	0.801	1.046	0.157	0	0.008
cdx4-cdx1a	pronephros proximal tubule	mybbp1a	ENSDARG00000078214	1.856	1.514	0.366	0	0.009
cdx4-cdx1a	pronephros proximal tubule	maml3	ENSDARG00000079552	0.721	0.975	0.143	0	0.009
cdx4-cdx1a	pronephros proximal tubule	blnk	ENSDARG00000042722	1.41	1.698	0.279	0	0.009
cdx4-cdx1a	pronephros proximal tubule	cobl	ENSDARG00000091006	-0.843	-1.171	0.169	0	0.013
cdx4-cdx1a	pronephros proximal tubule	zbtb46	ENSDARG00000078191	1.054	1.436	0.216	0	0.02
cdx4-cdx1a	pronephros proximal tubule	msna	ENSDARG00000058128	1.057	1.303	0.221	0	0.029
cdx4-cdx1a	pronephros proximal tubule	pde10a	ENSDARG00000003449	1.891	1.973	0.405	0	0.045
cdx4-cdx1a	pronephros proximal tubule	nrp2a	ENSDARG00000096546	0.909	1.204	0.195	0	0.05
cdx4-cdx1a	red blood cell	cyhr1	ENSDARG00000061057	3.18	3.073	0.649	0	0.009
cdx4-cdx1a	retinal neuron	nfe2l2a	ENSDARG00000042824	1.202	1.111	0.228	0	0.007
cdx4-cdx1a	retinal neuron	atp2b3a	ENSDARG00000043474	0.937	1.067	0.183	0	0.013
cdx4-cdx1a	retinal neuron	ckmb	ENSDARG00000040565	0.574	0.788	0.118	0	0.037
cdx4-cdx1a	retinal pigmented epithelium (early)	fosl1a	ENSDARG00000015355	1	1.377	0.153	0	0
cdx4-cdx1a	retinal pigmented epithelium (early)	atf3	ENSDARG00000007823	1.445	1.887	0.222	0	0
cdx4-cdx1a	retinal pigmented epithelium (early)	fosb	ENSDARG00000055751	1.197	1.589	0.203	0	0
cdx4-cdx1a	retinal pigmented epithelium (early)	myrip	ENSDARG00000038814	0.867	1.196	0.156	0	0.001
cdx4-cdx1a	retinal pigmented epithelium (early)	si:dkey-147f3.8	ENSDARG00000092166	2.173	1.958	0.398	0	0.001
cdx4-cdx1a	retinal pigmented epithelium (early)	ppp1r15a	ENSDARG00000069135	0.844	1.144	0.16	0	0.003
cdx4-cdx1a	retinal pigmented epithelium (early)	lrp2a	ENSDARG00000102506	0.53	0.757	0.102	0	0.003
cdx4-cdx1a	retinal pigmented epithelium (early)	cs	ENSDARG00000103364	1.038	1.274	0.222	0	0.029
cdx4-cdx1a	retinal pigmented epithelium (early)	zgc:158404	ENSDARG00000090526	1.284	1.66	0.276	0	0.033
cdx4-cdx1a	retinal pigmented epithelium (early)	pknox2	ENSDARG00000055349	0.722	0.976	0.155	0	0.033
cdx4-cdx1a	retinal pigmented epithelium (early)	cicb	ENSDARG00000055502	1.035	1.391	0.226	0	0.044
cdx4-cdx1a	roof plate, flexural + subcommissural organ	CU467042.1	ENSDARG00000117642	1.628	1.832	0.364	0	0.04
cdx4-cdx1a	satellite cells	tlcd3a	ENSDARG00000098860	2.953	3.27	0.462	0	0
cdx4-cdx1a	satellite cells	si:ch211-218g4.2	ENSDARG00000078145	2.109	2.357	0.393	0	0.002
cdx4-cdx1a	satellite cells	epha7	ENSDARG00000004635	0.864	1.228	0.166	0	0.005
cdx4-cdx1a	slow-committed myocyte	rbm33a	ENSDARG00000068562	2.054	2.258	0.395	0	0.011
cdx4-cdx1a	slow-committed myocyte	il1rapl1a	ENSDARG00000062045	1.424	1.925	0.291	0	0.031
cdx4-cdx1a	support cells-otic vesicle	CR376783.1	ENSDARG00000074235	0.902	1.194	0.182	0	0.015
cdx4-cdx1a	thyroid follicle cell	BX323889.2	ENSDARG00000096718	2.345	3.126	0.35	0	0
cdx4-cdx1a	thyroid follicle cell	pimr201	ENSDARG00000092561	3.65	3.4	0.596	0	0
cdx4-cdx1a	thyroid follicle cell	gpm6bb	ENSDARG00000001676	1.965	2.667	0.37	0	0.003
cdx4-cdx1a	thyroid follicle cell	fnbp1b	ENSDARG00000096367	1.806	2.339	0.368	0	0.014
cdx4-cdx1a	xanthophore	ahrrb	ENSDARG00000052618	2.175	1.896	0.444	0	0.014
cdx4-cdx1a	xanthophore	tmem145	ENSDARG00000088342	1.414	1.625	0.294	0	0.021
cdx4-cdx1a	xanthophore	plekha7b	ENSDARG00000062220	1.944	1.816	0.409	0	0.026
cdx4-cdx1a	xanthophore	akap11	ENSDARG00000075435	1.564	1.787	0.33	0	0.027

## Sheet: egr2b
gene_target	cell type	symbol	ensembl id	estimate	normalized_effect	std_err	p_value	q_value
egr2b	anterior migratory muscle	notch2	ENSDARG00000043130	0.325	0.456	0.059	0	0.002
egr2b	anterior migratory muscle	mbnl1	ENSDARG00000052978	0.768	1.016	0.144	0	0.003
egr2b	anterior migratory muscle	lnx1	ENSDARG00000043323	1.396	1.645	0.266	0	0.004
egr2b	anterior migratory muscle	fkbp10b	ENSDARG00000045129	-1.005	-1.251	0.194	0	0.006
egr2b	anterior migratory muscle	rsrc1	ENSDARG00000033987	0.602	0.779	0.121	0	0.013
egr2b	anterior migratory muscle	CR925709.1	ENSDARG00000092130	1.427	1.147	0.291	0	0.018
egr2b	anterior migratory muscle	s1pr2	ENSDARG00000036548	0.402	0.556	0.083	0	0.025
egr2b	anterior migratory muscle	trpm6	ENSDARG00000103454	1.097	1.043	0.227	0	0.026
egr2b	anterior migratory muscle	gask1a	ENSDARG00000076862	0.975	1.185	0.203	0	0.028
egr2b	anterior migratory muscle	BX511025.1	ENSDARG00000102446	1.246	1.509	0.26	0	0.031
egr2b	basal cell	tanc1b	ENSDARG00000089190	0.668	0.922	0.074	0	0
egr2b	basal cell	si:ch211-284f22.3	ENSDARG00000097055	0.426	0.589	0.056	0	0
egr2b	basal cell	ghrh	ENSDARG00000069481	1.718	0.861	0.243	0	0
egr2b	basal cell	rps27l	ENSDARG00000100513	1.765	0.856	0.254	0	0
egr2b	basal cell	pkp3a	ENSDARG00000051861	0.348	0.491	0.051	0	0
egr2b	basal cell	col2a1b	ENSDARG00000011407	0.172	0.247	0.025	0	0
egr2b	basal cell	si:ch211-196h16.4	ENSDARG00000094782	1.503	1.287	0.223	0	0
egr2b	basal cell	dhrs13a.3	ENSDARG00000041137	0.874	0.868	0.131	0	0
egr2b	basal cell	sept9a	ENSDARG00000020235	0.593	0.777	0.089	0	0
egr2b	basal cell	epcam	ENSDARG00000040534	0.622	0.863	0.094	0	0
egr2b	basal cell	erbin	ENSDARG00000044281	0.379	0.526	0.058	0	0
egr2b	basal cell	ngfa	ENSDARG00000058961	0.867	1.083	0.135	0	0
egr2b	basal cell	pskh1	ENSDARG00000056713	0.822	0.785	0.131	0	0
egr2b	basal cell	arid5b	ENSDARG00000037196	-0.268	-0.375	0.043	0	0
egr2b	basal cell	ptp4a3a	ENSDARG00000039997	0.76	0.817	0.123	0	0
egr2b	basal cell	CR749167.2	ENSDARG00000108525	4.383	0.37	0.715	0	0
egr2b	basal cell	sesn3	ENSDARG00000015822	0.805	0.888	0.132	0	0
egr2b	basal cell	dip2ba	ENSDARG00000005350	0.471	0.643	0.077	0	0
egr2b	basal cell	mlf1	ENSDARG00000077301	1.309	0.728	0.216	0	0
egr2b	basal cell	frem2b	ENSDARG00000102626	0.224	0.317	0.037	0	0
egr2b	basal cell	trib1	ENSDARG00000110963	1.14	0.782	0.191	0	0
egr2b	basal cell	mmrn2b	ENSDARG00000073711	1.187	1.036	0.199	0	0
egr2b	basal cell	mst1ra	ENSDARG00000060235	0.641	0.813	0.109	0	0
egr2b	basal cell	smad4b	ENSDARG00000012649	1.091	0.445	0.187	0	0.001
egr2b	basal cell	col12a1a	ENSDARG00000078322	-0.289	-0.414	0.05	0	0.001
egr2b	basal cell	atp8b1	ENSDARG00000060980	0.453	0.575	0.078	0	0.001
egr2b	basal cell	rfx2	ENSDARG00000013575	0.749	0.997	0.129	0	0.001
egr2b	basal cell	notch2	ENSDARG00000043130	0.289	0.396	0.05	0	0.001
egr2b	basal cell	gsk3bb	ENSDARG00000052468	1.062	0.891	0.184	0	0.001
egr2b	basal cell	mat2al	ENSDARG00000063665	1.416	0.578	0.247	0	0.001
egr2b	basal cell	crybg1a	ENSDARG00000031782	0.288	0.394	0.05	0	0.001
egr2b	basal cell	spint2	ENSDARG00000069476	0.683	0.716	0.119	0	0.001
egr2b	basal cell	CACNA2D3	ENSDARG00000106018	1.709	0.627	0.305	0	0.002
egr2b	basal cell	efl1	ENSDARG00000079672	0.613	0.672	0.11	0	0.002
egr2b	basal cell	itga3b	ENSDARG00000012824	-0.415	-0.562	0.075	0	0.002
egr2b	basal cell	cyp26c1	ENSDARG00000056029	0.885	0.97	0.16	0	0.002
egr2b	basal cell	etnk1	ENSDARG00000019420	0.603	0.813	0.109	0	0.002
egr2b	basal cell	tnfrsfa	ENSDARG00000004451	0.395	0.552	0.072	0	0.002
egr2b	basal cell	gnai1	ENSDARG00000021647	0.462	0.568	0.084	0	0.003
egr2b	basal cell	fam110c	ENSDARG00000096989	0.722	0.7	0.132	0	0.003
egr2b	basal cell	gna13a	ENSDARG00000073765	0.955	0.697	0.175	0	0.003
egr2b	basal cell	GRM7	ENSDARG00000100267	-0.875	-1.079	0.161	0	0.003
egr2b	basal cell	tjp2a	ENSDARG00000063309	0.349	0.461	0.065	0	0.004
egr2b	basal cell	ubl3a	ENSDARG00000099532	0.424	0.529	0.079	0	0.004
egr2b	basal cell	baxa	ENSDARG00000020623	1.038	0.803	0.194	0	0.005
egr2b	basal cell	txnipa	ENSDARG00000036107	0.488	0.63	0.091	0	0.005
egr2b	basal cell	hs3st4	ENSDARG00000052648	-0.978	-1.34	0.183	0	0.005
egr2b	basal cell	dsg2.1	ENSDARG00000076945	0.274	0.386	0.052	0	0.006
egr2b	basal cell	prickle2b	ENSDARG00000037593	-1.052	-1.36	0.199	0	0.006
egr2b	basal cell	hint3	ENSDARG00000074286	1.203	0.467	0.228	0	0.006
egr2b	basal cell	rsrp1	ENSDARG00000030440	-0.449	-0.626	0.085	0	0.006
egr2b	basal cell	ptenb	ENSDARG00000056623	-0.618	-0.709	0.117	0	0.006
egr2b	basal cell	sh3bp5a	ENSDARG00000100529	0.717	0.797	0.136	0	0.007
egr2b	basal cell	tomm20a	ENSDARG00000103163	1.266	0.532	0.24	0	0.007
egr2b	basal cell	tenm4	ENSDARG00000105088	-0.9	-1.185	0.171	0	0.007
egr2b	basal cell	zgc:172120	ENSDARG00000069199	2.021	0.415	0.384	0	0.007
egr2b	basal cell	slc2a1b	ENSDARG00000007412	-0.674	-0.876	0.128	0	0.007
egr2b	basal cell	tnfsf10l	ENSDARG00000004196	0.252	0.348	0.048	0	0.007
egr2b	basal cell	CR788236.1	ENSDARG00000094064	-0.613	-0.766	0.117	0	0.008
egr2b	basal cell	si:ch211-241e1.3	ENSDARG00000022615	0.443	0.607	0.085	0	0.008
egr2b	basal cell	prdm1a	ENSDARG00000002445	1.055	1.002	0.202	0	0.009
egr2b	basal cell	sdk2a	ENSDARG00000102161	1.12	0.736	0.215	0	0.009
egr2b	basal cell	klf2b	ENSDARG00000040432	0.586	0.733	0.112	0	0.009
egr2b	basal cell	dbf4b	ENSDARG00000086550	1.262	0.368	0.243	0	0.009
egr2b	basal cell	msi2b	ENSDARG00000032614	0.418	0.588	0.081	0	0.01
egr2b	basal cell	foxo3b	ENSDARG00000042904	0.449	0.57	0.087	0	0.011
egr2b	basal cell	xpr1b	ENSDARG00000029671	0.54	0.686	0.105	0	0.011
egr2b	basal cell	her9	ENSDARG00000056438	0.494	0.625	0.098	0	0.016
egr2b	basal cell	agpat9l	ENSDARG00000006491	0.543	0.559	0.108	0	0.018
egr2b	basal cell	si:ch211-195b13.6	ENSDARG00000078841	1.492	0.299	0.296	0	0.019
egr2b	basal cell	si:dkey-147f3.8	ENSDARG00000071029	0.792	0.848	0.158	0	0.02
egr2b	basal cell	zgc:153911	ENSDARG00000002509	1.066	0.924	0.212	0	0.02
egr2b	basal cell	BX511025.1	ENSDARG00000102446	1.118	1.037	0.224	0	0.023
egr2b	basal cell	sh2d4a	ENSDARG00000041378	0.885	0.566	0.178	0	0.025
egr2b	basal cell	dsc2l	ENSDARG00000039677	0.463	0.625	0.093	0	0.026
egr2b	basal cell	rffl	ENSDARG00000042833	0.762	0.606	0.154	0	0.028
egr2b	basal cell	dlg1	ENSDARG00000009677	-0.328	-0.447	0.067	0	0.03
egr2b	basal cell	BX323575.1	ENSDARG00000096826	1.531	1.558	0.311	0	0.031
egr2b	basal cell	sat1a.2	ENSDARG00000095908	0.687	0.67	0.14	0	0.032
egr2b	basal cell	tpm4a	ENSDARG00000023963	0.44	0.544	0.09	0	0.033
egr2b	basal cell	plekhn1	ENSDARG00000087844	0.636	0.776	0.13	0	0.034
egr2b	basal cell	clcn5b	ENSDARG00000022466	0.645	0.817	0.132	0	0.034
egr2b	basal cell	CR388079.3	ENSDARG00000114502	1.367	1.112	0.279	0	0.034
egr2b	basal cell	src	ENSDARG00000008107	0.219	0.307	0.045	0	0.035
egr2b	basal cell	sgms2b	ENSDARG00000036897	0.668	0.689	0.137	0	0.035
egr2b	basal cell	egfra	ENSDARG00000013847	0.392	0.558	0.08	0	0.037
egr2b	basal cell	ldlrad4a	ENSDARG00000070555	-0.401	-0.528	0.083	0	0.04
egr2b	basal cell	ahr2	ENSDARG00000021833	-0.386	-0.534	0.079	0	0.04
egr2b	basal cell	itpr1b	ENSDARG00000074149	1.4	0.871	0.288	0	0.041
egr2b	basal cell	cep85	ENSDARG00000060215	0.615	0.697	0.127	0	0.043
egr2b	basal cell	foxn3	ENSDARG00000012833	0.456	0.65	0.094	0	0.044
egr2b	cardiomyocyte	CR383676.2	ENSDARG00000099970	0.214	0.308	0.042	0	0.005
egr2b	cardiomyocyte	rbpms2b	ENSDARG00000079578	0.438	0.621	0.087	0	0.006
egr2b	cardiomyocyte	gramd4a	ENSDARG00000069171	1.025	1.39	0.213	0	0.016
egr2b	chondrocranium	tiam2a	ENSDARG00000087780	1.528	1.982	0.258	0	0.002
egr2b	connective tissue-meninges-dermal FB	epcam	ENSDARG00000040534	0.711	0.985	0.099	0	0
egr2b	connective tissue-meninges-dermal FB	RALGDS	ENSDARG00000042409	0.65	0.871	0.091	0	0
egr2b	connective tissue-meninges-dermal FB	CR388079.3	ENSDARG00000114502	1.68	1.093	0.241	0	0
egr2b	connective tissue-meninges-dermal FB	lepr	ENSDARG00000070961	0.474	0.649	0.069	0	0
egr2b	connective tissue-meninges-dermal FB	ptpn23b	ENSDARG00000098689	0.849	0.768	0.126	0	0
egr2b	connective tissue-meninges-dermal FB	pde3b	ENSDARG00000062190	0.79	1.017	0.122	0	0
egr2b	connective tissue-meninges-dermal FB	mtss1	ENSDARG00000059604	0.426	0.59	0.066	0	0
egr2b	connective tissue-meninges-dermal FB	sgms2b	ENSDARG00000036897	0.823	0.833	0.13	0	0
egr2b	connective tissue-meninges-dermal FB	si:ch211-196h16.4	ENSDARG00000094782	1.559	1.305	0.249	0	0
egr2b	connective tissue-meninges-dermal FB	ndfip2	ENSDARG00000033928	0.356	0.482	0.057	0	0
egr2b	connective tissue-meninges-dermal FB	si:ch211-284f22.3	ENSDARG00000097055	0.437	0.601	0.072	0	0
egr2b	connective tissue-meninges-dermal FB	rnf38	ENSDARG00000062055	0.484	0.668	0.08	0	0
egr2b	connective tissue-meninges-dermal FB	clcn5b	ENSDARG00000022466	1.078	1.294	0.177	0	0
egr2b	connective tissue-meninges-dermal FB	eva1bb	ENSDARG00000100698	0.913	0.828	0.153	0	0
egr2b	connective tissue-meninges-dermal FB	arrdc3a	ENSDARG00000052690	0.94	1.203	0.162	0	0.001
egr2b	connective tissue-meninges-dermal FB	etnk1	ENSDARG00000019420	0.663	0.902	0.115	0	0.001
egr2b	connective tissue-meninges-dermal FB	BX323575.1	ENSDARG00000096826	1.273	1.357	0.222	0	0.001
egr2b	connective tissue-meninges-dermal FB	rfx2	ENSDARG00000013575	0.629	0.782	0.11	0	0.001
egr2b	connective tissue-meninges-dermal FB	hivep2a	ENSDARG00000039987	0.45	0.633	0.079	0	0.001
egr2b	connective tissue-meninges-dermal FB	igfbp1a	ENSDARG00000099351	0.81	0.965	0.145	0	0.002
egr2b	connective tissue-meninges-dermal FB	eppk1	ENSDARG00000096359	0.725	0.893	0.131	0	0.002
egr2b	connective tissue-meninges-dermal FB	zgc:91976	ENSDARG00000057053	0.455	0.615	0.083	0	0.002
egr2b	connective tissue-meninges-dermal FB	klf2b	ENSDARG00000040432	0.922	1.123	0.169	0	0.003
egr2b	connective tissue-meninges-dermal FB	ptp4a3a	ENSDARG00000039997	0.647	0.729	0.118	0	0.003
egr2b	connective tissue-meninges-dermal FB	dip2ba	ENSDARG00000005350	0.432	0.581	0.08	0	0.004
egr2b	connective tissue-meninges-dermal FB	si:dkey-147f3.8	ENSDARG00000071029	0.838	0.899	0.156	0	0.004
egr2b	connective tissue-meninges-dermal FB	txnipa	ENSDARG00000036107	0.539	0.677	0.1	0	0.004
egr2b	connective tissue-meninges-dermal FB	tanc1b	ENSDARG00000089190	0.305	0.429	0.058	0	0.006
egr2b	connective tissue-meninges-dermal FB	crlf1a	ENSDARG00000024365	0.718	0.774	0.136	0	0.006
egr2b	connective tissue-meninges-dermal FB	zgc:171775	ENSDARG00000058381	-0.5	-0.635	0.095	0	0.007
egr2b	connective tissue-meninges-dermal FB	abcc5	ENSDARG00000061233	1.044	0.958	0.2	0	0.008
egr2b	connective tissue-meninges-dermal FB	zgc:153759	ENSDARG00000092381	1.759	0.491	0.338	0	0.008
egr2b	connective tissue-meninges-dermal FB	asah2	ENSDARG00000012829	-0.914	-0.857	0.177	0	0.009
egr2b	connective tissue-meninges-dermal FB	plek2	ENSDARG00000012789	0.878	1.072	0.17	0	0.01
egr2b	connective tissue-meninges-dermal FB	cyp26c1	ENSDARG00000056029	0.917	0.844	0.178	0	0.011
egr2b	connective tissue-meninges-dermal FB	ripk4	ENSDARG00000043211	0.435	0.583	0.085	0	0.013
egr2b	connective tissue-meninges-dermal FB	chp1	ENSDARG00000052859	0.744	0.634	0.147	0	0.015
egr2b	connective tissue-meninges-dermal FB	kifc3	ENSDARG00000054978	0.563	0.707	0.111	0	0.015
egr2b	connective tissue-meninges-dermal FB	timp2b	ENSDARG00000075261	0.862	1.089	0.171	0	0.017
egr2b	connective tissue-meninges-dermal FB	lnx1	ENSDARG00000043323	0.385	0.509	0.077	0	0.019
egr2b	connective tissue-meninges-dermal FB	abi1a	ENSDARG00000010155	0.375	0.509	0.075	0	0.02
egr2b	connective tissue-meninges-dermal FB	itga3b	ENSDARG00000012824	-0.401	-0.553	0.08	0	0.021
egr2b	connective tissue-meninges-dermal FB	tjp2a	ENSDARG00000063309	0.311	0.409	0.062	0	0.021
egr2b	connective tissue-meninges-dermal FB	mbd2	ENSDARG00000075952	0.514	0.673	0.103	0	0.024
egr2b	connective tissue-meninges-dermal FB	rab42b	ENSDARG00000101170	0.828	0.607	0.167	0	0.026
egr2b	connective tissue-meninges-dermal FB	pdcd6ip	ENSDARG00000025269	0.486	0.551	0.098	0	0.027
egr2b	connective tissue-meninges-dermal FB	bmb	ENSDARG00000096603	1.708	0.621	0.346	0	0.028
egr2b	connective tissue-meninges-dermal FB	pkp1b	ENSDARG00000052705	1.064	0.889	0.217	0	0.03
egr2b	connective tissue-meninges-dermal FB	camk2b1	ENSDARG00000011065	-0.446	-0.584	0.091	0	0.031
egr2b	connective tissue-meninges-dermal FB	mthfd1l	ENSDARG00000042221	0.958	1.068	0.195	0	0.031
egr2b	connective tissue-meninges-dermal FB	sh3d21	ENSDARG00000099448	-0.652	-0.863	0.133	0	0.034
egr2b	connective tissue-meninges-dermal FB	arhgap23a	ENSDARG00000052950	0.331	0.443	0.068	0	0.035
egr2b	connective tissue-meninges-dermal FB	adgre9	ENSDARG00000096577	1.234	0.624	0.255	0	0.042
egr2b	connective tissue-meninges-dermal FB	erbin	ENSDARG00000044281	0.241	0.336	0.05	0	0.042
egr2b	connective tissue-meninges-dermal FB	ccng2	ENSDARG00000017602	0.572	0.676	0.118	0	0.043
egr2b	connective tissue-meninges-dermal FB	itpr1b	ENSDARG00000074149	1.065	0.717	0.221	0	0.045
egr2b	connective tissue-meninges-dermal FB	nabp1a	ENSDARG00000004692	-0.763	-0.839	0.159	0	0.049
egr2b	contains head vasculature?	pleca	ENSDARG00000062590	0.548	0.788	0.086	0	0
egr2b	contains head vasculature?	baiap2a	ENSDARG00000062799	0.84	1.179	0.154	0	0.001
egr2b	contains head vasculature?	KIRREL3	ENSDARG00000115903	1.232	1.579	0.257	0	0.017
egr2b	contains head vasculature?	CR383676.2	ENSDARG00000099970	0.268	0.386	0.056	0	0.02
egr2b	contains head vasculature?	nhsa	ENSDARG00000070227	1.372	1.593	0.298	0	0.036
egr2b	cranial muscle (early)	plekhn1	ENSDARG00000087844	1.079	1.281	0.183	0	0
egr2b	cranial muscle (early)	pkig	ENSDARG00000086471	0.801	1.054	0.148	0	0.002
egr2b	cranial muscle (early)	myo1cb	ENSDARG00000061579	0.785	1.071	0.147	0	0.002
egr2b	cranial muscle (early)	cdh4	ENSDARG00000015002	1.072	1.39	0.204	0	0.004
egr2b	cranial muscle (early)	sema3fa	ENSDARG00000011163	0.684	0.96	0.131	0	0.004
egr2b	cranial muscle (early)	src	ENSDARG00000008107	0.7	0.944	0.149	0	0.035
egr2b	cranial muscle (mid)	si:ch73-109d9.2	ENSDARG00000103871	2.305	1.308	0.291	0	0
egr2b	cranial muscle (mid)	pim3	ENSDARG00000055129	3.437	1.629	0.54	0	0
egr2b	cranial muscle (mid)	actc1a	ENSDARG00000076126	1.532	1.899	0.248	0	0
egr2b	cranial muscle (mid)	fgfr1op	ENSDARG00000003058	2.192	1.259	0.363	0	0
egr2b	cranial muscle (mid)	six6a	ENSDARG00000025187	2.761	0.888	0.481	0	0.001
egr2b	cranial muscle (mid)	si:dkey-112e17.1	ENSDARG00000093201	1.303	1.244	0.242	0	0.002
egr2b	cranial muscle (mid)	cavin4a	ENSDARG00000038658	1.168	1.08	0.217	0	0.003
egr2b	cranial muscle (mid)	barx2	ENSDARG00000041098	0.767	1.032	0.143	0	0.003
egr2b	cranial muscle (mid)	msantd4	ENSDARG00000018040	1.858	0.941	0.361	0	0.007
egr2b	cranial muscle (mid)	hivep2a	ENSDARG00000039987	0.481	0.683	0.095	0	0.008
egr2b	cranial muscle (mid)	pcnx3	ENSDARG00000019501	1.606	1.203	0.321	0	0.012
egr2b	cranial muscle (mid)	crata	ENSDARG00000040248	1.508	0.778	0.312	0	0.023
egr2b	cranial muscle (mid)	cacna2d3	ENSDARG00000078760	1.606	0.946	0.334	0	0.026
egr2b	cranial muscle (mid)	idh3b	ENSDARG00000044753	1.49	0.943	0.316	0	0.036
egr2b	cranial muscle (mid)	tmed2	ENSDARG00000026908	1.739	1.213	0.371	0	0.041
egr2b	cranial muscle (non-somitic, fast-twitch)	LO018333.1	ENSDARG00000114191	2.18	1.604	0.442	0	0.012
egr2b	cranial muscle (progenitor)	BX323575.1	ENSDARG00000096826	2.107	2.589	0.291	0	0
egr2b	cranial muscle (progenitor)	CR383676.2	ENSDARG00000099970	0.229	0.331	0.04	0	0
egr2b	cranial muscle (progenitor)	gli3	ENSDARG00000052131	1.243	1.725	0.229	0	0.001
egr2b	cranial muscle (progenitor)	ebf2	ENSDARG00000042525	0.897	1.239	0.182	0	0.011
egr2b	cranial muscle (progenitor)	maff	ENSDARG00000028957	2.001	2.064	0.411	0	0.013
egr2b	cranial muscle (progenitor)	mus81	ENSDARG00000069326	1.324	1.444	0.288	0	0.041
egr2b	cranial neural crest	ccdc80	ENSDARG00000000002	1.052	1.406	0.2	0	0.002
egr2b	cranial neural crest	fam20cb	ENSDARG00000090338	0.926	1.273	0.18	0	0.003
egr2b	cranial neural crest	slc18a2	ENSDARG00000015110	1.418	1.665	0.297	0	0.017
egr2b	cranial neural crest	jag1b	ENSDARG00000013168	0.907	1.183	0.196	0	0.033
egr2b	differentiating neuron (hindbrain)	grid2	ENSDARG00000055302	0.802	1.13	0.132	0	0
egr2b	differentiating neuron (hindbrain)	CR383676.2	ENSDARG00000099970	0.188	0.271	0.035	0	0.002
egr2b	differentiating neuron (hindbrain)	acvr2ba	ENSDARG00000044422	0.502	0.698	0.098	0	0.004
egr2b	differentiating neuron (hindbrain)	agbl4	ENSDARG00000068050	0.937	1.253	0.186	0	0.007
egr2b	differentiating neuron (hindbrain)	rsrp1	ENSDARG00000030440	-0.866	-1.166	0.179	0	0.016
egr2b	differentiating neuron 1	cdk6	ENSDARG00000070228	0.544	0.759	0.093	0	0
egr2b	differentiating neuron 1	recql	ENSDARG00000007175	-1.981	-2.513	0.357	0	0.001
egr2b	differentiating neuron 1	CR383676.2	ENSDARG00000099970	0.155	0.223	0.029	0	0.002
egr2b	differentiating neuron 1	ndst2b	ENSDARG00000060678	-1.233	-1.445	0.237	0	0.004
egr2b	differentiating neuron 1	agbl4	ENSDARG00000068050	0.94	1.238	0.193	0	0.014
egr2b	differentiating neuron 1	BX511025.1	ENSDARG00000102446	1.463	1.874	0.3	0	0.014
egr2b	differentiating neuron 1	sept5a	ENSDARG00000013843	0.691	0.898	0.143	0	0.018
egr2b	differentiating neuron 1	gli3	ENSDARG00000052131	0.744	1.006	0.161	0	0.041
egr2b	differentiating neuron 2	rnf165a	ENSDARG00000077906	-0.745	-1.056	0.136	0	0
egr2b	differentiating neuron 2	CR383676.2	ENSDARG00000099970	0.147	0.212	0.029	0	0.003
egr2b	differentiating neuron 2	cog6	ENSDARG00000103149	1.571	1.508	0.336	0	0.013
egr2b	differentiating neuron 2	pdia6	ENSDARG00000009001	1.156	1.5	0.25	0	0.016
egr2b	differentiating neuron 2	zfhx3	ENSDARG00000103057	-0.687	-0.984	0.15	0	0.02
egr2b	differentiating neuron 2	BX511025.1	ENSDARG00000102446	1.853	2.278	0.416	0	0.033
egr2b	differentiating neuron 2	ctnna2	ENSDARG00000024785	-0.233	-0.336	0.053	0	0.039
egr2b	dorsal spinal cord neuron	arrdc3a	ENSDARG00000052690	3.134	2.6	0.466	0	0
egr2b	dorsal spinal cord neuron	pank2	ENSDARG00000003311	2.161	2.112	0.381	0	0.001
egr2b	dorsal spinal cord neuron	ralbp1	ENSDARG00000078653	2.76	1.998	0.511	0	0.003
egr2b	dorsal spinal cord neuron	rev1	ENSDARG00000018296	2.339	1.967	0.463	0	0.013
egr2b	dorsal spinal cord neuron	si:dkeyp-14d3.1	ENSDARG00000075277	-0.9	-1.272	0.183	0	0.022
egr2b	dorsal spinal cord neuron	psmb6	ENSDARG00000002240	3.851	2.128	0.784	0	0.022
egr2b	dorsal spinal cord neuron	maco1b	ENSDARG00000012741	1.898	1.95	0.391	0	0.028
egr2b	endothelium (dorsal aorta)	adamts9	ENSDARG00000077778	0.769	1.054	0.134	0	0
egr2b	endothelium (dorsal aorta)	nfatc1	ENSDARG00000036168	0.588	0.813	0.102	0	0
egr2b	endothelium (dorsal aorta)	fam107b	ENSDARG00000026865	0.656	0.884	0.114	0	0
egr2b	endothelium (dorsal aorta)	hivep1	ENSDARG00000103658	0.569	0.792	0.1	0	0
egr2b	endothelium (dorsal aorta)	strn4	ENSDARG00000102902	0.598	0.809	0.105	0	0.001
egr2b	endothelium (dorsal aorta)	mef2ca	ENSDARG00000029764	0.486	0.683	0.086	0	0.001
egr2b	endothelium (dorsal aorta)	plekhg5a	ENSDARG00000025902	0.569	0.793	0.101	0	0.001
egr2b	endothelium (dorsal aorta)	ccdc80	ENSDARG00000000002	0.739	1.005	0.133	0	0.001
egr2b	endothelium (dorsal aorta)	fam102aa	ENSDARG00000102566	0.51	0.711	0.093	0	0.001
egr2b	endothelium (dorsal aorta)	st3gal3a	ENSDARG00000015374	0.357	0.503	0.066	0	0.002
egr2b	endothelium (dorsal aorta)	ednraa	ENSDARG00000011876	0.424	0.599	0.079	0	0.002
egr2b	endothelium (dorsal aorta)	ankdd1a	ENSDARG00000098647	0.939	1.013	0.179	0	0.004
egr2b	endothelium (dorsal aorta)	bean1	ENSDARG00000087413	1.138	1.331	0.222	0	0.006
egr2b	endothelium (dorsal aorta)	myo1cb	ENSDARG00000061579	0.382	0.54	0.075	0	0.007
egr2b	endothelium (dorsal aorta)	fmnl3	ENSDARG00000004372	0.284	0.403	0.055	0	0.007
egr2b	endothelium (dorsal aorta)	cblb	ENSDARG00000015199	0.485	0.686	0.095	0	0.007
egr2b	endothelium (dorsal aorta)	erfl3	ENSDARG00000062801	0.323	0.462	0.063	0	0.008
egr2b	endothelium (dorsal aorta)	sept9a	ENSDARG00000020235	0.494	0.675	0.097	0	0.009
egr2b	endothelium (dorsal aorta)	atp11a	ENSDARG00000008413	0.556	0.761	0.113	0	0.015
egr2b	endothelium (dorsal aorta)	nocta	ENSDARG00000077726	0.744	0.855	0.151	0	0.017
egr2b	endothelium (dorsal aorta)	htra1b	ENSDARG00000014907	0.82	0.929	0.168	0	0.018
egr2b	endothelium (dorsal aorta)	BX005396.2	ENSDARG00000099831	0.938	1.197	0.193	0	0.02
egr2b	endothelium (dorsal aorta)	si:ch211-284f22.3	ENSDARG00000097055	0.442	0.603	0.093	0	0.033
egr2b	endothelium (dorsal aorta)	myh9b	ENSDARG00000001014	0.255	0.363	0.054	0	0.042
egr2b	endothelium (dorsal aorta)	foxp1a	ENSDARG00000004843	0.5	0.676	0.107	0	0.043
egr2b	endothelium (f8+, clic2+)	cblb	ENSDARG00000015199	0.593	0.846	0.121	0	0.004
egr2b	endothelium (f8+, clic2+)	macrod2	ENSDARG00000032601	0.737	1.051	0.156	0	0.008
egr2b	endothelium (f8+, clic2+)	npdc1a	ENSDARG00000074697	1.032	1.441	0.22	0	0.009
egr2b	endothelium (f8+, clic2+)	CR383676.2	ENSDARG00000099970	0.233	0.335	0.05	0	0.011
egr2b	endothelium (vein + early artery)	npdc1a	ENSDARG00000074697	1.292	1.62	0.148	0	0
egr2b	endothelium (vein + early artery)	erfl3	ENSDARG00000062801	0.508	0.727	0.063	0	0
egr2b	endothelium (vein + early artery)	cyth1a	ENSDARG00000076742	0.425	0.595	0.07	0	0
egr2b	endothelium (vein + early artery)	CR388079.3	ENSDARG00000114502	2.095	1.307	0.356	0	0
egr2b	endothelium (vein + early artery)	BX005396.2	ENSDARG00000099831	1.191	1.474	0.21	0	0.001
egr2b	endothelium (vein + early artery)	bean1	ENSDARG00000087413	1.838	1.769	0.33	0	0.001
egr2b	endothelium (vein + early artery)	rnf38	ENSDARG00000062055	0.451	0.624	0.082	0	0.002
egr2b	endothelium (vein + early artery)	slc12a7a	ENSDARG00000073756	0.674	0.852	0.124	0	0.002
egr2b	endothelium (vein + early artery)	myo1cb	ENSDARG00000061579	0.363	0.518	0.067	0	0.002
egr2b	endothelium (vein + early artery)	kalrnb	ENSDARG00000063538	1.002	1.205	0.188	0	0.003
egr2b	endothelium (vein + early artery)	zgc:162239	ENSDARG00000019651	-1.229	-1.498	0.233	0	0.004
egr2b	endothelium (vein + early artery)	XKR4	ENSDARG00000104264	-0.824	-1.093	0.157	0	0.004
egr2b	endothelium (vein + early artery)	mcamb	ENSDARG00000005368	0.382	0.545	0.073	0	0.005
egr2b	endothelium (vein + early artery)	BX511025.1	ENSDARG00000102446	1.241	1.585	0.24	0	0.006
egr2b	endothelium (vein + early artery)	st3gal3a	ENSDARG00000015374	0.446	0.619	0.088	0	0.008
egr2b	endothelium (vein + early artery)	CR383676.2	ENSDARG00000099970	0.192	0.277	0.039	0	0.02
egr2b	endothelium (vein + early artery)	ldb2a	ENSDARG00000019579	0.314	0.448	0.065	0	0.024
egr2b	endothelium (vein + early artery)	fmnl3	ENSDARG00000004372	0.278	0.396	0.058	0	0.034
egr2b	endothelium (vein + early artery)	adgre9	ENSDARG00000096577	1.605	1.187	0.339	0	0.041
egr2b	endothelium (vein + early artery)	gli3	ENSDARG00000052131	0.734	1.004	0.156	0	0.044
egr2b	eye, optic cup	agbl4	ENSDARG00000068050	1.075	1.472	0.14	0	0
egr2b	eye, optic cup	hist1h4l	ENSDARG00000110812	1.43	1.266	0.218	0	0
egr2b	eye, optic cup	FP565451.1	ENSDARG00000096700	2.31	1.485	0.357	0	0
egr2b	eye, optic cup	rraga	ENSDARG00000104149	0.485	0.655	0.079	0	0
egr2b	eye, optic cup	slc7a3a	ENSDARG00000020645	0.636	0.828	0.107	0	0
egr2b	eye, optic cup	BX511025.1	ENSDARG00000102446	1.288	1.685	0.218	0	0
egr2b	eye, optic cup	CR383676.2	ENSDARG00000099970	0.177	0.255	0.03	0	0
egr2b	eye, optic cup	CR388079.3	ENSDARG00000114502	1.757	1.242	0.305	0	0.001
egr2b	eye, optic cup	mbnl1	ENSDARG00000052978	0.902	1.068	0.158	0	0.001
egr2b	eye, optic cup	efl1	ENSDARG00000079672	0.448	0.611	0.079	0	0.001
egr2b	eye, optic cup	trpm1b	ENSDARG00000103476	0.602	0.778	0.106	0	0.001
egr2b	eye, optic cup	cpt1ab	ENSDARG00000062054	0.798	0.918	0.145	0	0.002
egr2b	eye, optic cup	si:dkey-147f3.8	ENSDARG00000071029	1.367	1.225	0.252	0	0.002
egr2b	eye, optic cup	baiap2a	ENSDARG00000062799	0.686	0.908	0.127	0	0.003
egr2b	eye, optic cup	BX005443.1	ENSDARG00000117629	1.04	1.305	0.193	0	0.003
egr2b	eye, optic cup	ccng1	ENSDARG00000076667	0.935	1.188	0.174	0	0.003
egr2b	eye, optic cup	tead1a	ENSDARG00000028159	0.336	0.471	0.063	0	0.003
egr2b	eye, optic cup	cdh11	ENSDARG00000021442	-0.881	-1.109	0.165	0	0.004
egr2b	eye, optic cup	tex264a	ENSDARG00000092154	0.562	0.71	0.108	0	0.006
egr2b	eye, optic cup	zgc:113625	ENSDARG00000054160	-1.86	-2.04	0.363	0	0.009
egr2b	eye, optic cup	dusp19b	ENSDARG00000045200	0.592	0.705	0.116	0	0.01
egr2b	eye, optic cup	ctnnd2b	ENSDARG00000003779	-0.267	-0.378	0.052	0	0.011
egr2b	eye, optic cup	ano11	ENSDARG00000077327	2.731	1.574	0.54	0	0.013
egr2b	eye, optic cup	mex3b	ENSDARG00000058369	-0.69	-0.857	0.137	0	0.015
egr2b	eye, optic cup	recql	ENSDARG00000007175	-1.808	-2.042	0.366	0	0.022
egr2b	eye, optic cup	cadm1a	ENSDARG00000031075	-0.262	-0.37	0.055	0	0.045
egr2b	eye, optic cup	pisd	ENSDARG00000052462	0.619	0.753	0.13	0	0.047
egr2b	fast-committed myocyte	zmynd19	ENSDARG00000100773	1.286	1.63	0.126	0	0
egr2b	fast-committed myocyte	CR383676.2	ENSDARG00000099970	0.307	0.443	0.034	0	0
egr2b	fast-committed myocyte	hivep2a	ENSDARG00000039987	0.72	1.02	0.08	0	0
egr2b	fast-committed myocyte	stat3	ENSDARG00000022712	0.653	0.922	0.081	0	0
egr2b	fast-committed myocyte	elmsan1b	ENSDARG00000053864	0.718	1.017	0.09	0	0
egr2b	fast-committed myocyte	txlnba	ENSDARG00000020594	0.318	0.456	0.04	0	0
egr2b	fast-committed myocyte	stat1a	ENSDARG00000006266	0.814	1.079	0.108	0	0
egr2b	fast-committed myocyte	akap6	ENSDARG00000077295	0.289	0.413	0.038	0	0
egr2b	fast-committed myocyte	baiap2a	ENSDARG00000062799	0.797	1.091	0.115	0	0
egr2b	fast-committed myocyte	gpr146	ENSDARG00000059610	0.787	1.012	0.116	0	0
egr2b	fast-committed myocyte	ank2a	ENSDARG00000009026	0.576	0.815	0.086	0	0
egr2b	fast-committed myocyte	luzp1	ENSDARG00000075556	0.539	0.75	0.081	0	0
egr2b	fast-committed myocyte	mybphb	ENSDARG00000003081	0.321	0.457	0.049	0	0
egr2b	fast-committed myocyte	msi2b	ENSDARG00000032614	0.361	0.513	0.056	0	0
egr2b	fast-committed myocyte	acta1b	ENSDARG00000055618	-0.51	-0.716	0.079	0	0
egr2b	fast-committed myocyte	RANBP2	ENSDARG00000093125	-1.321	-1.472	0.211	0	0
egr2b	fast-committed myocyte	BX005396.2	ENSDARG00000099831	1.291	1.695	0.208	0	0
egr2b	fast-committed myocyte	pdlim7	ENSDARG00000103854	0.306	0.434	0.05	0	0
egr2b	fast-committed myocyte	tmod4	ENSDARG00000020890	1.053	1.195	0.17	0	0
egr2b	fast-committed myocyte	bcar1	ENSDARG00000056525	0.4	0.559	0.066	0	0
egr2b	fast-committed myocyte	adck1	ENSDARG00000062561	-0.756	-0.975	0.125	0	0
egr2b	fast-committed myocyte	nedd4l	ENSDARG00000060006	0.62	0.843	0.103	0	0
egr2b	fast-committed myocyte	erbb2	ENSDARG00000026294	0.971	1.078	0.162	0	0
egr2b	fast-committed myocyte	SBNO2	ENSDARG00000016188	1.043	1.289	0.174	0	0
egr2b	fast-committed myocyte	hdgfl2	ENSDARG00000019530	-0.832	-0.996	0.14	0	0
egr2b	fast-committed myocyte	si:dkey-85k7.7	ENSDARG00000101135	1.467	1.835	0.249	0	0
egr2b	fast-committed myocyte	si:ch211-39i2.2	ENSDARG00000104472	1.109	1.14	0.189	0	0
egr2b	fast-committed myocyte	crip2	ENSDARG00000070670	-0.412	-0.574	0.07	0	0.001
egr2b	fast-committed myocyte	FP565451.1	ENSDARG00000096700	2.662	1.818	0.457	0	0.001
egr2b	fast-committed myocyte	CABZ01084961.1	ENSDARG00000117282	0.448	0.62	0.077	0	0.001
egr2b	fast-committed myocyte	itga5	ENSDARG00000006353	0.675	0.876	0.116	0	0.001
egr2b	fast-committed myocyte	actc1b	ENSDARG00000099197	-0.31	-0.444	0.054	0	0.001
egr2b	fast-committed myocyte	LO018333.1	ENSDARG00000114191	3.773	1.166	0.675	0	0.002
egr2b	fast-committed myocyte	enah	ENSDARG00000032049	0.357	0.51	0.064	0	0.002
egr2b	fast-committed myocyte	calr3a	ENSDARG00000103979	0.937	1.07	0.169	0	0.002
egr2b	fast-committed myocyte	esrrga	ENSDARG00000004861	0.749	0.957	0.135	0	0.002
egr2b	fast-committed myocyte	naa38	ENSDARG00000099122	1.535	0.965	0.278	0	0.002
egr2b	fast-committed myocyte	dhrs7ca	ENSDARG00000039453	1.085	1.15	0.197	0	0.002
egr2b	fast-committed myocyte	fgfr1b	ENSDARG00000011190	0.637	0.826	0.116	0	0.002
egr2b	fast-committed myocyte	slc7a3a	ENSDARG00000020645	0.94	1.009	0.172	0	0.003
egr2b	fast-committed myocyte	slc6a8	ENSDARG00000043646	0.33	0.473	0.061	0	0.003
egr2b	fast-committed myocyte	tjp1b	ENSDARG00000079374	0.432	0.592	0.08	0	0.003
egr2b	fast-committed myocyte	mvp	ENSDARG00000021242	0.765	0.997	0.141	0	0.004
egr2b	fast-committed myocyte	gnb4b	ENSDARG00000115383	0.869	0.878	0.161	0	0.004
egr2b	fast-committed myocyte	acsl4b	ENSDARG00000010752	0.5	0.694	0.093	0	0.004
egr2b	fast-committed myocyte	actc1a	ENSDARG00000042535	-0.991	-1.298	0.184	0	0.004
egr2b	fast-committed myocyte	skib	ENSDARG00000008034	0.53	0.706	0.099	0	0.004
egr2b	fast-committed myocyte	CR762407.2	ENSDARG00000097111	-2.622	-2.298	0.489	0	0.004
egr2b	fast-committed myocyte	ccng2	ENSDARG00000017602	1.416	0.998	0.265	0	0.005
egr2b	fast-committed myocyte	flnca	ENSDARG00000018566	0.492	0.673	0.092	0	0.005
egr2b	fast-committed myocyte	mthfd2	ENSDARG00000098646	0.747	0.706	0.141	0	0.006
egr2b	fast-committed myocyte	tefb	ENSDARG00000098103	1.798	0.945	0.34	0	0.006
egr2b	fast-committed myocyte	si:ch211-220i18.4	ENSDARG00000030262	0.846	0.976	0.161	0	0.007
egr2b	fast-committed myocyte	jak1	ENSDARG00000020625	0.497	0.671	0.095	0	0.007
egr2b	fast-committed myocyte	tax1bp1b	ENSDARG00000056856	0.499	0.673	0.096	0	0.009
egr2b	fast-committed myocyte	traf7	ENSDARG00000060207	0.912	0.943	0.176	0	0.009
egr2b	fast-committed myocyte	rnf24	ENSDARG00000036965	0.391	0.542	0.075	0	0.009
egr2b	fast-committed myocyte	asap1b	ENSDARG00000039729	0.433	0.58	0.083	0	0.009
egr2b	fast-committed myocyte	RALGDS	ENSDARG00000042409	0.631	0.789	0.122	0	0.01
egr2b	fast-committed myocyte	hspd1	ENSDARG00000056160	-0.757	-1.02	0.147	0	0.011
egr2b	fast-committed myocyte	atf7a	ENSDARG00000011298	0.647	0.702	0.126	0	0.012
egr2b	fast-committed myocyte	il6st	ENSDARG00000104693	0.569	0.732	0.113	0	0.017
egr2b	fast-committed myocyte	pyroxd2	ENSDARG00000014101	-0.726	-0.922	0.145	0	0.018
egr2b	fast-committed myocyte	cep192	ENSDARG00000104831	0.798	0.857	0.16	0	0.02
egr2b	fast-committed myocyte	arhgef2	ENSDARG00000075819	-0.717	-0.932	0.144	0	0.021
egr2b	fast-committed myocyte	sh3bp4a	ENSDARG00000020000	0.508	0.684	0.102	0	0.023
egr2b	fast-committed myocyte	fam49al	ENSDARG00000035907	0.484	0.584	0.098	0	0.025
egr2b	fast-committed myocyte	XKR4	ENSDARG00000104264	-1.302	-1.377	0.263	0	0.025
egr2b	fast-committed myocyte	dysf	ENSDARG00000007370	0.79	0.971	0.161	0	0.027
egr2b	fast-committed myocyte	rrp12	ENSDARG00000022410	-0.666	-0.8	0.135	0	0.028
egr2b	fast-committed myocyte	tbx18	ENSDARG00000036930	0.479	0.644	0.098	0	0.028
egr2b	fast-committed myocyte	smtnl	ENSDARG00000055632	0.716	0.855	0.146	0	0.029
egr2b	fast-committed myocyte	wu:fj59g11	ENSDARG00000006301	0.36	0.513	0.074	0	0.03
egr2b	fast-committed myocyte	si:ch211-159i8.4	ENSDARG00000076332	1.636	1.426	0.334	0	0.03
egr2b	fast-committed myocyte	metap2a	ENSDARG00000069261	1.148	1.258	0.235	0	0.031
egr2b	fast-committed myocyte	hspa9	ENSDARG00000003035	-0.421	-0.58	0.086	0	0.032
egr2b	fast-committed myocyte	si:dkey-56m15.2	ENSDARG00000101469	-2.804	-2.495	0.575	0	0.033
egr2b	fast-committed myocyte	CR383676.3	ENSDARG00000105368	0.221	0.316	0.046	0	0.035
egr2b	fast-committed myocyte	khdrbs1a	ENSDARG00000052856	-0.495	-0.658	0.102	0	0.037
egr2b	fast-committed myocyte	adarb2	ENSDARG00000071823	0.627	0.789	0.13	0	0.04
egr2b	fast-committed myocyte	obsl1a	ENSDARG00000003684	0.307	0.428	0.064	0	0.041
egr2b	fast-committed myocyte	hmga1a	ENSDARG00000028335	-0.836	-1.105	0.173	0	0.041
egr2b	fast-committed myocyte	AL929493.1	ENSDARG00000093575	1.422	0.812	0.297	0	0.045
egr2b	fin bud mesoderm (pectoral)	capn12	ENSDARG00000010758	-0.659	-0.938	0.122	0	0.002
egr2b	fin bud mesoderm (pectoral)	vstm4a	ENSDARG00000010154	1.415	1.735	0.267	0	0.003
egr2b	fin bud mesoderm (pectoral)	got1	ENSDARG00000039093	2.194	1.95	0.414	0	0.003
egr2b	fin bud mesoderm (pectoral)	CR388079.3	ENSDARG00000114502	2.291	1.697	0.486	0	0.031
egr2b	fin fold	tuft1a	ENSDARG00000061242	1.065	1.267	0.158	0	0
egr2b	fin fold	epas1a	ENSDARG00000008697	0.97	1.021	0.168	0	0.001
egr2b	fin fold	tjp2a	ENSDARG00000063309	0.543	0.697	0.095	0	0.001
egr2b	fin fold	epcam	ENSDARG00000040534	0.615	0.851	0.109	0	0.002
egr2b	fin fold	nid1b	ENSDARG00000103129	0.483	0.667	0.086	0	0.002
egr2b	fin fold	sept9a	ENSDARG00000020235	0.33	0.465	0.06	0	0.004
egr2b	fin fold	itpk1b	ENSDARG00000070583	0.326	0.446	0.06	0	0.005
egr2b	fin fold	lmo4a	ENSDARG00000013853	-0.501	-0.653	0.095	0	0.009
egr2b	fin fold	eppk1	ENSDARG00000096359	0.727	0.888	0.141	0	0.015
egr2b	fin fold	igfbp1a	ENSDARG00000099351	0.719	0.944	0.142	0	0.022
egr2b	fin fold	caspa	ENSDARG00000008165	1.254	0.656	0.25	0	0.025
egr2b	fin fold	epgn	ENSDARG00000104992	0.83	1.109	0.167	0	0.029
egr2b	fin fold	zgc:153759	ENSDARG00000092381	3.033	0.633	0.611	0	0.03
egr2b	fin fold	ntf3	ENSDARG00000059043	0.731	0.86	0.148	0	0.034
egr2b	fin fold	pkig	ENSDARG00000086471	0.538	0.719	0.11	0	0.038
egr2b	fin fold	adamtsl5	ENSDARG00000052118	0.783	0.88	0.16	0	0.041
egr2b	fin fold	ptgs2a	ENSDARG00000004539	0.53	0.724	0.109	0	0.043
egr2b	fin fold	adamts8a	ENSDARG00000007709	1.058	1.07	0.217	0	0.046
egr2b	fin mesenchyme	slc7a3a	ENSDARG00000020645	1.343	1.755	0.17	0	0
egr2b	fin mesenchyme	CABZ01072309.1	ENSDARG00000112959	1.176	1.5	0.184	0	0
egr2b	fin mesenchyme	pleca	ENSDARG00000062590	0.33	0.475	0.052	0	0
egr2b	fin mesenchyme	si:dkey-265e15.2	ENSDARG00000089582	1.842	1.79	0.299	0	0
egr2b	fin mesenchyme	BX548062.1	ENSDARG00000106248	1.899	2.691	0.319	0	0
egr2b	fin mesenchyme	gli3	ENSDARG00000052131	1.271	1.721	0.219	0	0.001
egr2b	fin mesenchyme	epcam	ENSDARG00000040534	0.837	1.153	0.15	0	0.001
egr2b	fin mesenchyme	ahnak	ENSDARG00000061764	0.318	0.458	0.058	0	0.002
egr2b	fin mesenchyme	eppk1	ENSDARG00000096359	1.128	1.528	0.206	0	0.002
egr2b	fin mesenchyme	flrt2	ENSDARG00000079355	-0.762	-1.094	0.142	0	0.003
egr2b	fin mesenchyme	cadm1a	ENSDARG00000031075	0.518	0.745	0.098	0	0.004
egr2b	fin mesenchyme	ltb4r2a	ENSDARG00000088615	0.816	1.089	0.159	0	0.009
egr2b	fin mesenchyme	gusb	ENSDARG00000063126	0.847	1.103	0.166	0	0.01
egr2b	fin mesenchyme	atp1a2a	ENSDARG00000010472	2.399	1.305	0.47	0	0.01
egr2b	fin mesenchyme	CR388079.3	ENSDARG00000114502	3.395	1.425	0.68	0	0.016
egr2b	fin mesenchyme	zfand6	ENSDARG00000098443	0.898	1.049	0.18	0	0.017
egr2b	fin mesenchyme	ciarta	ENSDARG00000058094	1.455	1.189	0.294	0	0.019
egr2b	fin mesenchyme	mthfd1l	ENSDARG00000042221	1.493	1.724	0.302	0	0.02
egr2b	fin mesenchyme	dnajc1	ENSDARG00000001940	1.221	1.121	0.248	0	0.021
egr2b	fin mesenchyme	frem2b	ENSDARG00000102626	0.419	0.594	0.085	0	0.023
egr2b	fin mesenchyme	trib1	ENSDARG00000110963	2.619	1.413	0.539	0	0.028
egr2b	fin mesenchyme	si:dkey-147f3.8	ENSDARG00000071029	1.401	1.57	0.293	0	0.036
egr2b	fin mesenchyme	pde4bb	ENSDARG00000074233	2.012	1.45	0.42	0	0.037
egr2b	fin mesenchyme	gpc5a	ENSDARG00000103647	0.606	0.819	0.127	0	0.04
egr2b	fin mesenchyme	arhgap23a	ENSDARG00000052950	0.626	0.85	0.132	0	0.041
egr2b	fin mesenchyme	copg2	ENSDARG00000034823	1.272	1.202	0.267	0	0.041
egr2b	fin mesenchyme	nedd9	ENSDARG00000089878	0.707	0.956	0.149	0	0.041
egr2b	floor plate	rfx4	ENSDARG00000026395	0.325	0.465	0.059	0	0.001
egr2b	floor plate	fam107b	ENSDARG00000026865	0.812	1.129	0.157	0	0.004
egr2b	floor plate	sgcd	ENSDARG00000098573	-0.999	-1.384	0.193	0	0.004
egr2b	floor plate	rgl1	ENSDARG00000005989	0.994	1.256	0.195	0	0.005
egr2b	floor plate	pkig	ENSDARG00000086471	0.741	1.004	0.153	0	0.016
egr2b	floor plate	si:ch211-13k12.2	ENSDARG00000038121	0.719	1.001	0.153	0	0.031
egr2b	floor plate	tob1a	ENSDARG00000032619	1.338	1.294	0.286	0	0.032
egr2b	floor plate	si:dkey-147f3.8	ENSDARG00000071029	1.458	1.372	0.318	0	0.046
egr2b	glia	cldn19	ENSDARG00000044569	1.146	1.517	0.18	0	0
egr2b	glia	atp1b1a	ENSDARG00000013144	0.898	1.196	0.162	0	0
egr2b	glia	FO704721.3	ENSDARG00000117425	1.781	1.381	0.335	0	0.001
egr2b	glia	zcchc24	ENSDARG00000078026	0.797	1.12	0.16	0	0.005
egr2b	glia	col8a2	ENSDARG00000060893	-1.761	-2.264	0.371	0	0.014
egr2b	glia	slc4a2b	ENSDARG00000052330	1.648	1.657	0.348	0	0.015
egr2b	glia	slc1a3b	ENSDARG00000043148	1.527	1.969	0.334	0	0.03
egr2b	glia	krt18a.1	ENSDARG00000018404	0.609	0.848	0.133	0	0.03
egr2b	hatching gland	slc38a2	ENSDARG00000045886	1.672	2.035	0.166	0	0
egr2b	hatching gland	taf2	ENSDARG00000102307	1.481	1.623	0.152	0	0
egr2b	hatching gland	sox7	ENSDARG00000030125	1.253	1.67	0.137	0	0
egr2b	hatching gland	samd4a	ENSDARG00000075759	1.482	1.987	0.166	0	0
egr2b	hatching gland	egfra	ENSDARG00000013847	0.765	1.085	0.087	0	0
egr2b	hatching gland	gmds	ENSDARG00000026629	0.694	0.994	0.081	0	0
egr2b	hatching gland	sema4ga	ENSDARG00000076595	1.178	1.565	0.139	0	0
egr2b	hatching gland	abcc6b.2	ENSDARG00000094901	1.418	1.353	0.168	0	0
egr2b	hatching gland	C7H4orf54	ENSDARG00000098379	1.563	1.054	0.189	0	0
egr2b	hatching gland	mef2d	ENSDARG00000040237	0.643	0.908	0.078	0	0
egr2b	hatching gland	bicdl2l	ENSDARG00000091669	1.007	1.363	0.123	0	0
egr2b	hatching gland	ptp4a3a	ENSDARG00000039997	1.11	1.268	0.136	0	0
egr2b	hatching gland	erbin	ENSDARG00000044281	0.774	1.081	0.095	0	0
egr2b	hatching gland	sox19a	ENSDARG00000010770	1.965	1.398	0.245	0	0
egr2b	hatching gland	cxadr	ENSDARG00000043658	0.828	1.121	0.107	0	0
egr2b	hatching gland	macc1	ENSDARG00000040717	0.688	0.949	0.09	0	0
egr2b	hatching gland	CABZ01072077.1	ENSDARG00000108535	1.145	1.61	0.149	0	0
egr2b	hatching gland	gnb4b	ENSDARG00000115383	0.937	1.177	0.125	0	0
egr2b	hatching gland	efna1b	ENSDARG00000018787	0.88	1.146	0.12	0	0
egr2b	hatching gland	rnf165a	ENSDARG00000077906	1.13	1.411	0.156	0	0
egr2b	hatching gland	ngef	ENSDARG00000076179	0.704	0.961	0.098	0	0
egr2b	hatching gland	mark2b	ENSDARG00000032458	0.553	0.775	0.077	0	0
egr2b	hatching gland	etnk1	ENSDARG00000019420	0.763	1.072	0.107	0	0
egr2b	hatching gland	enpp2	ENSDARG00000011257	1.767	1.016	0.251	0	0
egr2b	hatching gland	jupa	ENSDARG00000070787	0.535	0.763	0.076	0	0
egr2b	hatching gland	bcor	ENSDARG00000017798	0.826	1.055	0.118	0	0
egr2b	hatching gland	cpeb2	ENSDARG00000052604	0.853	1.137	0.122	0	0
egr2b	hatching gland	maff	ENSDARG00000028957	1.155	1.107	0.165	0	0
egr2b	hatching gland	si:zfos-943e10.1	ENSDARG00000103522	0.718	0.902	0.103	0	0
egr2b	hatching gland	si:dkey-221j11.3	ENSDARG00000093304	0.908	1.267	0.132	0	0
egr2b	hatching gland	tmprss4a	ENSDARG00000103117	1.103	1.483	0.161	0	0
egr2b	hatching gland	stk17al	ENSDARG00000015922	1.02	1.399	0.149	0	0
egr2b	hatching gland	trib1	ENSDARG00000110963	1.242	1.214	0.184	0	0
egr2b	hatching gland	zgc:92242	ENSDARG00000029443	0.949	1.34	0.141	0	0
egr2b	hatching gland	fosl1a	ENSDARG00000015355	0.766	0.984	0.114	0	0
egr2b	hatching gland	PLEKHH3	ENSDARG00000070174	0.815	1.091	0.122	0	0
egr2b	hatching gland	si:dkey-79d12.5	ENSDARG00000040284	0.98	1.238	0.147	0	0
egr2b	hatching gland	dgkaa	ENSDARG00000060626	0.797	1.039	0.12	0	0
egr2b	hatching gland	si:dkey-16p6.1	ENSDARG00000099262	1.669	0.934	0.252	0	0
egr2b	hatching gland	si:dkey-191g9.7	ENSDARG00000104084	0.845	0.95	0.129	0	0
egr2b	hatching gland	specc1	ENSDARG00000029480	0.628	0.877	0.096	0	0
egr2b	hatching gland	tjp3	ENSDARG00000002909	0.701	0.957	0.107	0	0
egr2b	hatching gland	MARK4	ENSDARG00000024966	0.747	1.015	0.115	0	0
egr2b	hatching gland	mtss1	ENSDARG00000059604	0.581	0.794	0.09	0	0
egr2b	hatching gland	FO681323.1	ENSDARG00000117485	0.669	0.91	0.104	0	0
egr2b	hatching gland	si:dkey-178j11.5	ENSDARG00000098115	1.438	1.021	0.225	0	0
egr2b	hatching gland	adgrg2a	ENSDARG00000088137	0.604	0.82	0.095	0	0
egr2b	hatching gland	jund	ENSDARG00000067850	0.804	1.089	0.127	0	0
egr2b	hatching gland	pde4ba	ENSDARG00000032868	0.641	0.894	0.101	0	0
egr2b	hatching gland	vdrb	ENSDARG00000070721	0.814	1.113	0.128	0	0
egr2b	hatching gland	cdc34b	ENSDARG00000012627	0.899	1.001	0.142	0	0
egr2b	hatching gland	si:ch211-212g7.6	ENSDARG00000079369	1.103	1.201	0.175	0	0
egr2b	hatching gland	BX908797.1	ENSDARG00000114676	0.971	1.284	0.155	0	0
egr2b	hatching gland	vsig8b	ENSDARG00000013685	0.824	1.057	0.132	0	0
egr2b	hatching gland	mpp5a	ENSDARG00000006272	0.84	1.044	0.135	0	0
egr2b	hatching gland	mef2aa	ENSDARG00000031756	0.579	0.786	0.094	0	0
egr2b	hatching gland	fam83c	ENSDARG00000075296	0.682	0.881	0.11	0	0
egr2b	hatching gland	tp53	ENSDARG00000035559	1.052	1.011	0.17	0	0
egr2b	hatching gland	midn	ENSDARG00000018524	0.71	1.006	0.116	0	0
egr2b	hatching gland	cdc34a	ENSDARG00000069708	0.716	0.944	0.117	0	0
egr2b	hatching gland	wu:fj64h06	ENSDARG00000096310	1.221	0.904	0.2	0	0
egr2b	hatching gland	epcam	ENSDARG00000040534	0.595	0.827	0.098	0	0
egr2b	hatching gland	evi5b	ENSDARG00000070839	0.507	0.702	0.084	0	0
egr2b	hatching gland	epb41l4b	ENSDARG00000061398	0.643	0.852	0.107	0	0
egr2b	hatching gland	dgkzb	ENSDARG00000076025	-0.508	-0.7	0.085	0	0
egr2b	hatching gland	pla2g12a	ENSDARG00000070454	1.155	0.781	0.194	0	0
egr2b	hatching gland	uraha	ENSDARG00000100719	0.947	0.837	0.16	0	0
egr2b	hatching gland	BX663520.2	ENSDARG00000097950	0.749	1.06	0.126	0	0
egr2b	hatching gland	smap1	ENSDARG00000031302	0.422	0.596	0.072	0	0
egr2b	hatching gland	oard1	ENSDARG00000057426	1.041	0.789	0.177	0	0
egr2b	hatching gland	calr3a	ENSDARG00000103979	0.381	0.538	0.066	0	0
egr2b	hatching gland	wu:fc21g02	ENSDARG00000094133	-0.671	-0.879	0.116	0	0
egr2b	hatching gland	pof1b	ENSDARG00000054060	-0.424	-0.592	0.073	0	0
egr2b	hatching gland	mbnl1	ENSDARG00000052978	0.992	1.101	0.174	0	0.001
egr2b	hatching gland	CR388207.1	ENSDARG00000095377	1.578	0.842	0.277	0	0.001
egr2b	hatching gland	tuft1a	ENSDARG00000061242	0.62	0.822	0.109	0	0.001
egr2b	hatching gland	jmjd1cb	ENSDARG00000079939	0.397	0.558	0.07	0	0.001
egr2b	hatching gland	arrdc3a	ENSDARG00000052690	0.703	0.862	0.125	0	0.001
egr2b	hatching gland	chac1	ENSDARG00000070426	0.623	0.773	0.111	0	0.001
egr2b	hatching gland	atp13a3	ENSDARG00000076622	0.32	0.449	0.057	0	0.001
egr2b	hatching gland	riok3	ENSDARG00000042751	0.576	0.645	0.103	0	0.001
egr2b	hatching gland	sgk1	ENSDARG00000025522	1.117	1.095	0.2	0	0.001
egr2b	hatching gland	otud5a	ENSDARG00000059006	0.524	0.686	0.095	0	0.002
egr2b	hatching gland	CU856539.2	ENSDARG00000058946	0.578	0.734	0.105	0	0.002
egr2b	hatching gland	gfpt1	ENSDARG00000057465	0.352	0.488	0.064	0	0.002
egr2b	hatching gland	mgll	ENSDARG00000036820	0.402	0.554	0.073	0	0.002
egr2b	hatching gland	atf3	ENSDARG00000007823	0.979	1.182	0.179	0	0.002
egr2b	hatching gland	furina	ENSDARG00000062909	0.324	0.459	0.059	0	0.002
egr2b	hatching gland	ggact.2	ENSDARG00000038248	1.369	0.834	0.251	0	0.002
egr2b	hatching gland	ccn2a	ENSDARG00000042934	1.212	0.924	0.222	0	0.002
egr2b	hatching gland	ext1b	ENSDARG00000101019	0.443	0.598	0.082	0	0.002
egr2b	hatching gland	cebpb	ENSDARG00000042725	0.724	0.807	0.134	0	0.003
egr2b	hatching gland	dsg2.1	ENSDARG00000076945	0.581	0.793	0.108	0	0.003
egr2b	hatching gland	niban2a	ENSDARG00000062970	0.415	0.577	0.077	0	0.003
egr2b	hatching gland	nrip1b	ENSDARG00000068894	0.473	0.657	0.088	0	0.003
egr2b	hatching gland	zgc:114174	ENSDARG00000057884	1.071	0.803	0.199	0	0.003
egr2b	hatching gland	spns2	ENSDARG00000061017	-0.884	-1.209	0.164	0	0.003
egr2b	hatching gland	usp54a	ENSDARG00000077948	0.67	0.853	0.125	0	0.003
egr2b	hatching gland	cyth1a	ENSDARG00000076742	0.536	0.71	0.1	0	0.003
egr2b	hatching gland	gna14	ENSDARG00000035178	-0.898	-0.969	0.168	0	0.003
egr2b	hatching gland	ptgs2b	ENSDARG00000010276	0.744	0.883	0.139	0	0.003
egr2b	hatching gland	cited4a	ENSDARG00000035990	0.681	0.929	0.128	0	0.004
egr2b	hatching gland	pparab	ENSDARG00000054323	0.744	0.864	0.14	0	0.004
egr2b	hatching gland	gadd45bb	ENSDARG00000013576	0.866	0.793	0.163	0	0.004
egr2b	hatching gland	myh9b	ENSDARG00000001014	0.541	0.758	0.103	0	0.004
egr2b	hatching gland	lef1	ENSDARG00000031894	0.363	0.515	0.069	0	0.004
egr2b	hatching gland	dhrs13a.2	ENSDARG00000111240	0.655	0.903	0.124	0	0.005
egr2b	hatching gland	cpeb4b	ENSDARG00000100499	0.392	0.552	0.074	0	0.005
egr2b	hatching gland	rhpn2	ENSDARG00000014577	0.47	0.66	0.089	0	0.005
egr2b	hatching gland	pdcd6ip	ENSDARG00000025269	0.47	0.617	0.089	0	0.005
egr2b	hatching gland	CABZ01048956.1	ENSDARG00000117474	0.625	0.891	0.119	0	0.005
egr2b	hatching gland	arhgap23a	ENSDARG00000052950	0.576	0.744	0.11	0	0.005
egr2b	hatching gland	si:ch73-281k2.5	ENSDARG00000104329	1.441	0.835	0.275	0	0.005
egr2b	hatching gland	slc7a3a	ENSDARG00000020645	0.762	0.985	0.146	0	0.005
egr2b	hatching gland	sec23b	ENSDARG00000019360	0.576	0.814	0.11	0	0.005
egr2b	hatching gland	arrdc1a	ENSDARG00000068148	0.566	0.723	0.109	0	0.006
egr2b	hatching gland	zgc:123217	ENSDARG00000059026	-0.826	-0.998	0.161	0	0.008
egr2b	hatching gland	nocta	ENSDARG00000077726	0.511	0.681	0.1	0	0.009
egr2b	hatching gland	ddr1	ENSDARG00000078523	0.798	0.842	0.156	0	0.009
egr2b	hatching gland	chmp1b	ENSDARG00000099624	0.467	0.614	0.091	0	0.009
egr2b	hatching gland	styk1a	ENSDARG00000070950	0.664	0.868	0.13	0	0.009
egr2b	hatching gland	si:ch211-264f5.6	ENSDARG00000079372	0.607	0.809	0.12	0	0.012
egr2b	hatching gland	slc2a10	ENSDARG00000090820	1.425	0.732	0.282	0	0.012
egr2b	hatching gland	gphna	ENSDARG00000089076	0.64	0.795	0.127	0	0.013
egr2b	hatching gland	lnx1	ENSDARG00000043323	0.601	0.754	0.12	0	0.013
egr2b	hatching gland	fap	ENSDARG00000078468	0.868	0.78	0.173	0	0.014
egr2b	hatching gland	npc1	ENSDARG00000017180	0.628	0.746	0.125	0	0.015
egr2b	hatching gland	lpar2a	ENSDARG00000042338	1.456	0.91	0.291	0	0.015
egr2b	hatching gland	CU459056.1	ENSDARG00000112644	-0.851	-0.937	0.17	0	0.015
egr2b	hatching gland	edem1	ENSDARG00000025094	0.47	0.606	0.094	0	0.015
egr2b	hatching gland	spint1a	ENSDARG00000102332	0.431	0.585	0.086	0	0.015
egr2b	hatching gland	btbd11a	ENSDARG00000063255	0.491	0.631	0.098	0	0.016
egr2b	hatching gland	hivep1	ENSDARG00000103658	0.644	0.783	0.131	0	0.02
egr2b	hatching gland	f2rl1.2	ENSDARG00000077540	0.746	0.812	0.151	0	0.021
egr2b	hatching gland	ATP11B	ENSDARG00000101094	0.728	0.869	0.148	0	0.021
egr2b	hatching gland	ugt1a1	ENSDARG00000006220	0.689	0.82	0.14	0	0.021
egr2b	hatching gland	bcl9	ENSDARG00000036687	0.565	0.745	0.115	0	0.021
egr2b	hatching gland	jarid2b	ENSDARG00000062268	0.467	0.656	0.095	0	0.022
egr2b	hatching gland	zgc:112038	ENSDARG00000046140	0.74	0.71	0.152	0	0.027
egr2b	hatching gland	BX323555.5	ENSDARG00000114567	0.958	0.773	0.197	0	0.027
egr2b	hatching gland	trib3	ENSDARG00000016200	1.475	0.999	0.303	0	0.027
egr2b	hatching gland	mapkapk2a	ENSDARG00000002552	0.497	0.688	0.102	0	0.028
egr2b	hatching gland	itsn2b	ENSDARG00000054973	0.444	0.612	0.091	0	0.028
egr2b	hatching gland	histh1l	ENSDARG00000035519	0.631	0.755	0.13	0	0.028
egr2b	hatching gland	ptprfb	ENSDARG00000005754	0.283	0.403	0.058	0	0.029
egr2b	hatching gland	mark3a	ENSDARG00000019345	0.543	0.72	0.113	0	0.033
egr2b	hatching gland	rasgef1ba	ENSDARG00000033614	0.555	0.742	0.116	0	0.035
egr2b	hatching gland	NC_002333.4	ENSDARG00000080337	-0.302	-0.435	0.063	0	0.036
egr2b	hatching gland	xpr1b	ENSDARG00000029671	0.684	0.856	0.143	0	0.037
egr2b	hatching gland	il13ra1	ENSDARG00000080020	0.71	0.834	0.15	0	0.047
egr2b	head mesenchyme	BX511025.1	ENSDARG00000102446	1.274	1.563	0.199	0	0
egr2b	head mesenchyme	crispld2	ENSDARG00000088595	1.082	1.191	0.177	0	0
egr2b	head mesenchyme	btbd6a	ENSDARG00000076440	1.562	0.843	0.281	0	0.001
egr2b	head mesenchyme	arrdc3a	ENSDARG00000052690	1.216	1.039	0.225	0	0.002
egr2b	head mesenchyme	fkbp10b	ENSDARG00000045129	-0.972	-1.224	0.182	0	0.003
egr2b	head mesenchyme	si:ch211-236l14.4	ENSDARG00000062059	0.924	1.126	0.176	0	0.004
egr2b	head mesenchyme	f3a	ENSDARG00000099124	0.773	0.993	0.148	0	0.005
egr2b	head mesenchyme	ebf2	ENSDARG00000042525	0.556	0.762	0.108	0	0.007
egr2b	head mesenchyme	abcc5	ENSDARG00000061233	0.681	0.852	0.133	0	0.008
egr2b	head mesenchyme	vstm4a	ENSDARG00000010154	0.954	0.998	0.188	0	0.01
egr2b	head mesenchyme	zcchc24	ENSDARG00000078026	0.302	0.419	0.06	0	0.011
egr2b	head mesenchyme	gli3	ENSDARG00000052131	0.585	0.827	0.121	0	0.026
egr2b	head mesenchyme	kifc3	ENSDARG00000054978	0.54	0.718	0.115	0	0.046
egr2b	head mesenchyme	bnip3lb	ENSDARG00000028067	1.283	0.79	0.273	0	0.048
egr2b	head mesenchyme (maybe ventral, hand2+)	myh9b	ENSDARG00000001014	0.364	0.517	0.053	0	0
egr2b	head mesenchyme (maybe ventral, hand2+)	prkag2a	ENSDARG00000012625	0.868	1.101	0.132	0	0
egr2b	head mesenchyme (maybe ventral, hand2+)	arhgap17a	ENSDARG00000020488	0.577	0.758	0.097	0	0
egr2b	head mesenchyme (maybe ventral, hand2+)	si:dkey-147f3.8	ENSDARG00000071029	0.932	1.004	0.164	0	0.001
egr2b	head mesenchyme (maybe ventral, hand2+)	CR383676.2	ENSDARG00000099970	0.172	0.248	0.032	0	0.003
egr2b	head mesenchyme (maybe ventral, hand2+)	si:ch73-22o12.1	ENSDARG00000062831	0.253	0.358	0.047	0	0.003
egr2b	head mesenchyme (maybe ventral, hand2+)	atp2b1a	ENSDARG00000012684	0.459	0.613	0.085	0	0.003
egr2b	head mesenchyme (maybe ventral, hand2+)	rgl1	ENSDARG00000005989	0.519	0.695	0.097	0	0.003
egr2b	head mesenchyme (maybe ventral, hand2+)	gli3	ENSDARG00000052131	0.605	0.854	0.115	0	0.005
egr2b	head mesenchyme (maybe ventral, hand2+)	rdh10b	ENSDARG00000012369	1.918	0.886	0.374	0	0.009
egr2b	head mesenchyme (maybe ventral, hand2+)	ripor2	ENSDARG00000061752	-0.736	-0.94	0.144	0	0.01
egr2b	head mesenchyme (maybe ventral, hand2+)	mpp6b	ENSDARG00000029761	0.618	0.74	0.121	0	0.011
egr2b	head mesenchyme (maybe ventral, hand2+)	slc44a5a	ENSDARG00000017398	1.255	0.854	0.249	0	0.013
egr2b	head mesenchyme (maybe ventral, hand2+)	nrip1a	ENSDARG00000068965	0.661	0.763	0.132	0	0.015
egr2b	head mesenchyme (maybe ventral, hand2+)	hivep2a	ENSDARG00000039987	0.483	0.68	0.097	0	0.016
egr2b	head mesenchyme (maybe ventral, hand2+)	inhbb	ENSDARG00000040777	1.101	0.993	0.224	0	0.023
egr2b	head mesenchyme (maybe ventral, hand2+)	CR388079.3	ENSDARG00000114502	1.686	1.167	0.347	0	0.029
egr2b	head mesenchyme (maybe ventral, hand2+)	nabp1a	ENSDARG00000004692	-0.66	-0.814	0.136	0	0.03
egr2b	head mesenchyme (maybe ventral, hand2+)	fam107b	ENSDARG00000026865	0.483	0.672	0.1	0	0.032
egr2b	head mesenchyme (maybe ventral, hand2+)	pcdh15b	ENSDARG00000008127	-2.852	-3.934	0.592	0	0.034
egr2b	head mesenchyme (maybe ventral, hand2+)	notch2	ENSDARG00000043130	0.323	0.442	0.067	0	0.035
egr2b	head mesenchyme (maybe ventral, hand2+)	gatad2ab	ENSDARG00000006192	0.3	0.412	0.063	0	0.041
egr2b	head mesenchyme (maybe ventral, hand2+)	hmga2	ENSDARG00000069912	0.336	0.466	0.071	0	0.044
egr2b	head mesenchyme (maybe ventral, hand2+)	daam1a	ENSDARG00000015059	0.562	0.759	0.119	0	0.047
egr2b	head mesenchyme-PA cartilage	lnx1	ENSDARG00000043323	1.47	1.675	0.23	0	0
egr2b	head mesenchyme-PA cartilage	si:ch211-13k12.2	ENSDARG00000038121	0.63	0.876	0.117	0	0.002
egr2b	head mesenchyme-PA cartilage	foxp1a	ENSDARG00000004843	0.494	0.69	0.092	0	0.002
egr2b	head mesenchyme-PA cartilage	col2a1a	ENSDARG00000069093	-0.732	-1.036	0.139	0	0.003
egr2b	head mesenchyme-PA cartilage	nectin1b	ENSDARG00000086034	0.382	0.54	0.073	0	0.004
egr2b	head mesenchyme-PA cartilage	CR383676.2	ENSDARG00000099970	0.142	0.205	0.03	0	0.021
egr2b	head mesenchyme-PA cartilage	lmx1al	ENSDARG00000077915	1.332	1.545	0.276	0	0.022
egr2b	head mesenchyme-PA cartilage	msi2b	ENSDARG00000032614	0.61	0.873	0.131	0	0.041
egr2b	head-eye connective tissue	clcn5b	ENSDARG00000022466	1.186	1.539	0.167	0	0
egr2b	head-eye connective tissue	etv1	ENSDARG00000101959	0.982	1.232	0.146	0	0
egr2b	head-eye connective tissue	crlf1a	ENSDARG00000024365	0.922	1.196	0.142	0	0
egr2b	head-eye connective tissue	eya2	ENSDARG00000018984	0.674	0.954	0.108	0	0
egr2b	head-eye connective tissue	e4f1	ENSDARG00000038243	1.308	1.148	0.23	0	0.001
egr2b	head-eye connective tissue	CR383676.2	ENSDARG00000099970	0.211	0.304	0.038	0	0.001
egr2b	head-eye connective tissue	oxa1l	ENSDARG00000069313	1.75	1.105	0.315	0	0.001
egr2b	head-eye connective tissue	dip2ba	ENSDARG00000005350	0.542	0.729	0.098	0	0.001
egr2b	head-eye connective tissue	nedd9	ENSDARG00000089878	0.503	0.706	0.094	0	0.003
egr2b	head-eye connective tissue	nrip1b	ENSDARG00000068894	0.479	0.667	0.09	0	0.003
egr2b	head-eye connective tissue	ywhaz	ENSDARG00000032575	-0.577	-0.791	0.113	0	0.007
egr2b	head-eye connective tissue	fkbp10b	ENSDARG00000045129	-0.989	-1.265	0.195	0	0.009
egr2b	head-eye connective tissue	rgl1	ENSDARG00000005989	0.862	1.09	0.174	0	0.014
egr2b	head-eye connective tissue	pleca	ENSDARG00000062590	0.324	0.465	0.065	0	0.015
egr2b	head-eye connective tissue	nectin3b	ENSDARG00000006604	0.425	0.587	0.086	0	0.015
egr2b	head-eye connective tissue	BX511025.1	ENSDARG00000102446	1.195	1.434	0.247	0	0.024
egr2b	head-eye connective tissue	stxbp5l	ENSDARG00000006383	1.207	1.082	0.251	0	0.026
egr2b	head-eye connective tissue	cachd1	ENSDARG00000061590	0.38	0.525	0.079	0	0.028
egr2b	head-eye connective tissue	BX465862.4	ENSDARG00000096147	1.321	1.601	0.276	0	0.03
egr2b	head-eye connective tissue	gli3	ENSDARG00000052131	0.83	1.139	0.174	0	0.031
egr2b	head-eye connective tissue	naa38	ENSDARG00000099122	1.394	1.085	0.296	0	0.04
egr2b	hypochord	hif1ab	ENSDARG00000034293	1.518	2.029	0.304	0	0.003
egr2b	hypochord	pdia6	ENSDARG00000009001	1.582	2.08	0.321	0	0.003
egr2b	hypochord	si:ch211-13k12.2	ENSDARG00000038121	0.962	1.364	0.203	0	0.007
egr2b	hypochord	bcl2a	ENSDARG00000094704	1.106	1.536	0.242	0	0.014
egr2b	intestine	myh9b	ENSDARG00000001014	0.439	0.625	0.076	0	0
egr2b	intestine	phf20l1	ENSDARG00000017427	1.252	1.569	0.222	0	0.001
egr2b	intestine	uhrf1bp1l	ENSDARG00000004055	0.963	1.185	0.175	0	0.001
egr2b	intestine	sytl5	ENSDARG00000062135	0.78	1.033	0.143	0	0.002
egr2b	intestine	elf1	ENSDARG00000020759	0.464	0.66	0.086	0	0.002
egr2b	intestine	agbl4	ENSDARG00000068050	0.861	1.16	0.16	0	0.002
egr2b	intestine	sh3bp4a	ENSDARG00000020000	0.567	0.786	0.105	0	0.002
egr2b	intestine	mbpb	ENSDARG00000089413	1.276	1.277	0.238	0	0.002
egr2b	intestine	dusp22a	ENSDARG00000056396	0.991	1.129	0.185	0	0.002
egr2b	intestine	pard6b	ENSDARG00000003865	0.619	0.867	0.119	0	0.005
egr2b	intestine	tox2	ENSDARG00000100055	-0.648	-0.882	0.128	0	0.008
egr2b	intestine	pdgfba	ENSDARG00000086778	0.721	1.002	0.143	0	0.009
egr2b	intestine	hivep2a	ENSDARG00000039987	0.623	0.865	0.124	0	0.01
egr2b	intestine	si:dkey-240h12.3	ENSDARG00000095458	0.897	1.066	0.185	0	0.021
egr2b	intestine	nectin1b	ENSDARG00000086034	0.42	0.591	0.087	0	0.021
egr2b	intestine	fam102ab	ENSDARG00000016866	0.608	0.819	0.125	0	0.022
egr2b	intestine	si:ch211-153b23.5	ENSDARG00000058206	1.053	1.355	0.218	0	0.024
egr2b	intestine	daam1a	ENSDARG00000015059	0.397	0.56	0.085	0	0.044
egr2b	ionocyte-goblet cell	si:dkey-192d15.2	ENSDARG00000043770	1.538	1.728	0.297	0	0.005
egr2b	ionocyte-goblet cell	CABZ01067657.1	ENSDARG00000117241	1.555	1.314	0.332	0	0.048
egr2b	iridophore	slc7a3a	ENSDARG00000020645	1.494	1.745	0.289	0	0.002
egr2b	iridophore	slc25a36a	ENSDARG00000038731	0.673	0.967	0.133	0	0.004
egr2b	iridophore	hey1	ENSDARG00000070538	1.751	1.855	0.358	0	0.007
egr2b	iridophore	pde10a	ENSDARG00000003449	0.618	0.885	0.136	0	0.029
egr2b	iridophore	pip5k1bb	ENSDARG00000006508	1.048	1.415	0.23	0	0.029
egr2b	iridophore	rasal2	ENSDARG00000036257	0.712	0.967	0.158	0	0.032
egr2b	iridophore	clcn7	ENSDARG00000019556	0.94	1.221	0.212	0	0.045
egr2b	KA neuron	CR383676.2	ENSDARG00000099970	0.246	0.355	0.045	0	0
egr2b	KA neuron	asic2	ENSDARG00000006849	1.495	2.098	0.275	0	0
egr2b	KA neuron	plch2a	ENSDARG00000059960	-1.803	-2.456	0.394	0	0.016
egr2b	KA neuron	sipa1l3	ENSDARG00000061699	1.635	2.026	0.374	0	0.037
egr2b	lens	CR383676.2	ENSDARG00000099970	0.424	0.611	0.048	0	0
egr2b	lens	grid2	ENSDARG00000055302	1.154	1.604	0.199	0	0
egr2b	lens	fam117ab	ENSDARG00000079252	2.374	1.683	0.413	0	0
egr2b	lens	crybb1	ENSDARG00000068507	0.802	1.139	0.147	0	0.001
egr2b	lens	cryba1b	ENSDARG00000053875	0.834	1.187	0.153	0	0.001
egr2b	lens	cyp26c1	ENSDARG00000056029	1.789	1.905	0.33	0	0.001
egr2b	lens	cryba2a	ENSDARG00000030349	0.832	1.154	0.155	0	0.002
egr2b	lens	crybb1l1	ENSDARG00000007576	0.833	1.189	0.156	0	0.002
egr2b	lens	CR383676.3	ENSDARG00000105368	0.333	0.477	0.063	0	0.002
egr2b	lens	crybb1l2	ENSDARG00000016793	0.743	1.054	0.142	0	0.003
egr2b	lens	tdh2	ENSDARG00000001463	0.939	1.295	0.186	0	0.008
egr2b	lens	bfsp2	ENSDARG00000011998	1.079	1.442	0.22	0	0.014
egr2b	lens	gpx9	ENSDARG00000003077	0.86	1.118	0.175	0	0.014
egr2b	lens	cryba1l1	ENSDARG00000032929	0.729	1.036	0.15	0	0.017
egr2b	lens	coro7	ENSDARG00000089616	0.878	1.152	0.181	0	0.019
egr2b	lens	slc38a2	ENSDARG00000045886	0.71	0.981	0.147	0	0.019
egr2b	lens	crygm2d13	ENSDARG00000057460	0.893	1.227	0.187	0	0.024
egr2b	lens	rnf24	ENSDARG00000036965	0.648	0.879	0.137	0	0.031
egr2b	lens	snx13	ENSDARG00000013828	1.028	1.327	0.219	0	0.037
egr2b	lens	si:dkey-22o22.2	ENSDARG00000102445	-0.947	-1.27	0.203	0	0.042
egr2b	lens	crygm2d20	ENSDARG00000091148	0.925	1.242	0.199	0	0.044
egr2b	liver	f2	ENSDARG00000036041	3.272	2.741	0.535	0	0
egr2b	liver	c3a.1	ENSDARG00000012694	1.278	1.834	0.214	0	0
egr2b	liver	c9	ENSDARG00000016319	1.139	1.602	0.219	0	0.004
egr2b	liver	angptl4	ENSDARG00000035859	1.628	1.998	0.317	0	0.005
egr2b	liver	elmsan1b	ENSDARG00000053864	0.958	1.369	0.207	0	0.037
egr2b	liver	hivep1	ENSDARG00000103658	0.989	1.399	0.217	0	0.049
egr2b	mature fast muscle	trabd2b	ENSDARG00000088816	-1.075	-1.256	0.117	0	0
egr2b	mature fast muscle	zmynd19	ENSDARG00000100773	1.127	1.073	0.135	0	0
egr2b	mature fast muscle	mbnl1	ENSDARG00000052978	0.869	0.848	0.125	0	0
egr2b	mature fast muscle	ca2	ENSDARG00000014488	-1.172	-1.221	0.173	0	0
egr2b	mature fast muscle	aldoab	ENSDARG00000034470	-0.485	-0.679	0.076	0	0
egr2b	mature fast muscle	myot	ENSDARG00000076312	-0.306	-0.42	0.048	0	0
egr2b	mature fast muscle	ece1	ENSDARG00000061737	0.598	0.549	0.094	0	0
egr2b	mature fast muscle	prxl2c	ENSDARG00000075299	0.674	0.382	0.108	0	0
egr2b	mature fast muscle	irs2a	ENSDARG00000037099	1.211	0.665	0.195	0	0
egr2b	mature fast muscle	cfl2	ENSDARG00000014106	-0.374	-0.497	0.061	0	0
egr2b	mature fast muscle	si:ch211-159i8.4	ENSDARG00000076332	1.054	1.361	0.175	0	0
egr2b	mature fast muscle	CR388079.3	ENSDARG00000114502	1.288	0.341	0.215	0	0
egr2b	mature fast muscle	mnta	ENSDARG00000101859	0.491	0.494	0.082	0	0
egr2b	mature fast muscle	lmo7a	ENSDARG00000004930	0.527	0.653	0.089	0	0
egr2b	mature fast muscle	BX294434.1	ENSDARG00000061272	-0.383	-0.485	0.065	0	0
egr2b	mature fast muscle	msrb1a	ENSDARG00000025436	0.519	0.229	0.088	0	0.001
egr2b	mature fast muscle	si:ch211-199i15.5	ENSDARG00000103231	-0.244	-0.334	0.042	0	0.001
egr2b	mature fast muscle	susd5	ENSDARG00000088277	1.714	0.139	0.295	0	0.001
egr2b	mature fast muscle	zgc:112234	ENSDARG00000105414	1.022	0.168	0.176	0	0.001
egr2b	mature fast muscle	msi2b	ENSDARG00000032614	0.238	0.333	0.041	0	0.001
egr2b	mature fast muscle	CR749752.1	ENSDARG00000097168	1.738	2.262	0.302	0	0.001
egr2b	mature fast muscle	BX511034.5	ENSDARG00000099364	1.947	0.118	0.341	0	0.001
egr2b	mature fast muscle	igsf5b	ENSDARG00000090953	0.975	0.596	0.172	0	0.001
egr2b	mature fast muscle	nnt	ENSDARG00000023536	-0.234	-0.322	0.042	0	0.002
egr2b	mature fast muscle	creld1a	ENSDARG00000099989	-0.374	-0.397	0.067	0	0.002
egr2b	mature fast muscle	angpt1	ENSDARG00000030364	1.053	0.394	0.187	0	0.002
egr2b	mature fast muscle	sdc4	ENSDARG00000059906	0.515	0.544	0.092	0	0.002
egr2b	mature fast muscle	pdk2b	ENSDARG00000059054	1.696	0.823	0.303	0	0.002
egr2b	mature fast muscle	BX005396.2	ENSDARG00000099831	0.785	0.895	0.14	0	0.002
egr2b	mature fast muscle	zgc:91976	ENSDARG00000057053	0.309	0.368	0.055	0	0.002
egr2b	mature fast muscle	BX323575.1	ENSDARG00000096826	1.097	1.101	0.197	0	0.002
egr2b	mature fast muscle	BX119963.3	ENSDARG00000110543	1.258	0.161	0.227	0	0.003
egr2b	mature fast muscle	gbe1b	ENSDARG00000099524	-0.359	-0.435	0.065	0	0.003
egr2b	mature fast muscle	sgca	ENSDARG00000074156	-0.295	-0.343	0.053	0	0.003
egr2b	mature fast muscle	rps27l	ENSDARG00000100513	0.884	0.671	0.161	0	0.003
egr2b	mature fast muscle	BX005392.3	ENSDARG00000097929	1.798	0.173	0.33	0	0.004
egr2b	mature fast muscle	si:ch211-282b22.1	ENSDARG00000097630	-0.624	-0.396	0.115	0	0.004
egr2b	mature fast muscle	cica	ENSDARG00000071150	0.499	0.546	0.092	0	0.004
egr2b	mature fast muscle	hoxc12a	ENSDARG00000070352	0.951	0.262	0.176	0	0.005
egr2b	mature fast muscle	pkib	ENSDARG00000053110	0.979	0.474	0.183	0	0.006
egr2b	mature fast muscle	cdkn1a	ENSDARG00000076554	1.099	0.286	0.205	0	0.006
egr2b	mature fast muscle	lrp2b	ENSDARG00000007906	0.791	0.401	0.148	0	0.006
egr2b	mature fast muscle	ucp3	ENSDARG00000091209	1.989	0.15	0.373	0	0.006
egr2b	mature fast muscle	CABZ01065076.1	ENSDARG00000099056	0.663	0.21	0.125	0	0.007
egr2b	mature fast muscle	naa38	ENSDARG00000099122	0.839	0.383	0.159	0	0.009
egr2b	mature fast muscle	gli3	ENSDARG00000052131	0.65	0.631	0.124	0	0.01
egr2b	mature fast muscle	sipa1l2	ENSDARG00000061640	0.229	0.303	0.044	0	0.012
egr2b	mature fast muscle	BX322555.5	ENSDARG00000117678	1.027	0.433	0.198	0	0.012
egr2b	mature fast muscle	tefb	ENSDARG00000098103	1.227	0.296	0.237	0	0.014
egr2b	mature fast muscle	CU570769.3	ENSDARG00000104718	-1.247	-0.835	0.241	0	0.014
egr2b	mature fast muscle	kctd8	ENSDARG00000067507	1.292	0.188	0.25	0	0.014
egr2b	mature fast muscle	wasf3b	ENSDARG00000062948	0.515	0.451	0.1	0	0.014
egr2b	mature fast muscle	mrps24	ENSDARG00000100116	0.626	0.316	0.122	0	0.015
egr2b	mature fast muscle	mdm2	ENSDARG00000033443	0.988	0.891	0.192	0	0.016
egr2b	mature fast muscle	abraa	ENSDARG00000038583	0.403	0.477	0.078	0	0.016
egr2b	mature fast muscle	fbxl2	ENSDARG00000012135	0.804	0.301	0.157	0	0.016
egr2b	mature fast muscle	si:dkey-147f3.8	ENSDARG00000071029	0.567	0.396	0.111	0	0.018
egr2b	mature fast muscle	ubald2	ENSDARG00000115335	0.49	0.453	0.096	0	0.018
egr2b	mature fast muscle	rnf169	ENSDARG00000042825	0.599	0.281	0.118	0	0.021
egr2b	mature fast muscle	si:dkey-204l11.1	ENSDARG00000079403	1.226	0.416	0.242	0	0.022
egr2b	mature fast muscle	zgc:92630	ENSDARG00000004141	1.362	0.113	0.269	0	0.022
egr2b	mature fast muscle	ms4a17a.8	ENSDARG00000043802	2.118	0.08	0.42	0	0.024
egr2b	mature fast muscle	rida	ENSDARG00000035882	-1.074	-0.436	0.213	0	0.024
egr2b	mature fast muscle	BX927078.1	ENSDARG00000097315	-1.955	-0.696	0.388	0	0.024
egr2b	mature fast muscle	myha	ENSDARG00000095930	-0.605	-0.662	0.12	0	0.024
egr2b	mature fast muscle	mntb	ENSDARG00000073988	0.415	0.386	0.083	0	0.026
egr2b	mature fast muscle	gab1	ENSDARG00000037018	0.26	0.332	0.052	0	0.028
egr2b	mature fast muscle	sorbs1	ENSDARG00000103435	0.411	0.548	0.082	0	0.03
egr2b	mature fast muscle	igsf21a	ENSDARG00000031049	-1.385	-1.209	0.278	0	0.031
egr2b	mature fast muscle	loxl3b	ENSDARG00000039563	0.494	0.608	0.099	0	0.032
egr2b	mature fast muscle	pim1	ENSDARG00000100020	-0.444	-0.472	0.09	0	0.041
egr2b	mature fast muscle	myo1ea	ENSDARG00000036179	0.419	0.365	0.085	0	0.043
egr2b	mature fast muscle	rtn4a	ENSDARG00000044601	-0.24	-0.333	0.049	0	0.045
egr2b	mature fast muscle	ndufb2	ENSDARG00000045490	0.52	0.377	0.106	0	0.046
egr2b	mature fast muscle	flot1b	ENSDARG00000037998	0.374	0.436	0.076	0	0.046
egr2b	mature fast muscle	CABZ01072245.1	ENSDARG00000117448	-0.301	-0.377	0.061	0	0.047
egr2b	mature slow muscle	zmynd19	ENSDARG00000100773	1.446	1.417	0.137	0	0
egr2b	mature slow muscle	hint2	ENSDARG00000100938	-1.062	-1.302	0.154	0	0
egr2b	mature slow muscle	KCNB2	ENSDARG00000088842	0.838	1.163	0.126	0	0
egr2b	mature slow muscle	lmo7a	ENSDARG00000004930	0.635	0.82	0.096	0	0
egr2b	mature slow muscle	NPAS3	ENSDARG00000109820	-0.7	-0.859	0.11	0	0
egr2b	mature slow muscle	hspg2	ENSDARG00000076564	0.277	0.39	0.045	0	0
egr2b	mature slow muscle	myot	ENSDARG00000076312	-0.366	-0.499	0.059	0	0
egr2b	mature slow muscle	CR936977.2	ENSDARG00000103638	0.555	0.749	0.091	0	0
egr2b	mature slow muscle	si:dkey-21c19.3	ENSDARG00000078574	1.836	1.753	0.309	0	0
egr2b	mature slow muscle	galnt1	ENSDARG00000061335	-0.385	-0.511	0.067	0	0.001
egr2b	mature slow muscle	rpl36	ENSDARG00000100588	0.598	0.633	0.104	0	0.001
egr2b	mature slow muscle	CR749752.1	ENSDARG00000097168	1.723	2.203	0.304	0	0.001
egr2b	mature slow muscle	CU570769.3	ENSDARG00000104718	-1.759	-1.028	0.311	0	0.001
egr2b	mature slow muscle	agap3	ENSDARG00000087822	-0.642	-0.751	0.114	0	0.001
egr2b	mature slow muscle	crtap	ENSDARG00000018010	1.132	1.01	0.204	0	0.002
egr2b	mature slow muscle	rbmx	ENSDARG00000014244	0.781	0.553	0.141	0	0.002
egr2b	mature slow muscle	aldoab	ENSDARG00000034470	-0.439	-0.621	0.08	0	0.002
egr2b	mature slow muscle	rai14	ENSDARG00000039974	-0.603	-0.757	0.111	0	0.003
egr2b	mature slow muscle	BX649448.3	ENSDARG00000093501	-1.33	-0.945	0.248	0	0.004
egr2b	mature slow muscle	stx3a	ENSDARG00000001880	1.519	0.656	0.286	0	0.005
egr2b	mature slow muscle	ntsr1	ENSDARG00000077577	1.509	0.601	0.285	0	0.005
egr2b	mature slow muscle	actc1a	ENSDARG00000076126	0.858	0.961	0.164	0	0.007
egr2b	mature slow muscle	si:ch211-253b8.5	ENSDARG00000074904	0.575	0.748	0.112	0	0.011
egr2b	mature slow muscle	gbe1b	ENSDARG00000099524	-0.496	-0.648	0.098	0	0.014
egr2b	mature slow muscle	eno1a	ENSDARG00000022456	-0.351	-0.445	0.07	0	0.021
egr2b	mature slow muscle	wu:fi36a10	ENSDARG00000101869	0.254	0.358	0.051	0	0.025
egr2b	mature slow muscle	sytl1	ENSDARG00000070094	1.527	0.567	0.31	0	0.028
egr2b	mature slow muscle	qkib	ENSDARG00000002026	-0.712	-0.81	0.145	0	0.028
egr2b	mature slow muscle	ext1b	ENSDARG00000101019	0.562	0.746	0.114	0	0.029
egr2b	mature slow muscle	rif1	ENSDARG00000062650	-0.814	-0.882	0.166	0	0.031
egr2b	mature slow muscle	SUSD2	ENSDARG00000101452	-0.667	-0.755	0.136	0	0.031
egr2b	mature slow muscle	tpd52l2a	ENSDARG00000027154	-0.454	-0.552	0.093	0	0.039
egr2b	mature slow muscle	cdh4	ENSDARG00000015002	-0.806	-0.926	0.166	0	0.041
egr2b	melanophore	arrb2b	ENSDARG00000011545	0.906	1.269	0.134	0	0
egr2b	melanophore	fgfr1bl	ENSDARG00000104015	1.526	1.862	0.235	0	0
egr2b	melanophore	slc37a2	ENSDARG00000023394	0.445	0.636	0.072	0	0
egr2b	melanophore	ocstamp	ENSDARG00000022139	0.919	1.29	0.158	0	0
egr2b	melanophore	zgc:153631	ENSDARG00000068993	2.044	1.959	0.361	0	0
egr2b	melanophore	slc6a8	ENSDARG00000043646	0.88	1.149	0.161	0	0.001
egr2b	melanophore	sik2b	ENSDARG00000062315	0.808	1.116	0.148	0	0.001
egr2b	melanophore	hsc70	ENSDARG00000012381	1.95	1.873	0.364	0	0.002
egr2b	melanophore	ece1	ENSDARG00000061737	0.769	1.025	0.146	0	0.003
egr2b	melanophore	zgc:153759	ENSDARG00000092381	1.79	2.18	0.357	0	0.008
egr2b	melanophore	pnp5a	ENSDARG00000078619	0.978	1.259	0.202	0	0.018
egr2b	melanophore	abcc3	ENSDARG00000096662	1.105	1.224	0.234	0	0.029
egr2b	melanophore	si:ch211-253b8.5	ENSDARG00000074904	1.006	1.332	0.218	0	0.048
egr2b	mesodermal progenitor cells (contains PSM)	hivep2a	ENSDARG00000039987	1.131	1.584	0.134	0	0
egr2b	mesodermal progenitor cells (contains PSM)	stat3	ENSDARG00000022712	0.903	1.281	0.116	0	0
egr2b	mesodermal progenitor cells (contains PSM)	CR383676.2	ENSDARG00000099970	0.315	0.454	0.042	0	0
egr2b	mesodermal progenitor cells (contains PSM)	XKR4	ENSDARG00000104264	-1.976	-2.733	0.289	0	0
egr2b	mesodermal progenitor cells (contains PSM)	hsp90b1	ENSDARG00000003570	1.519	1.905	0.228	0	0
egr2b	mesodermal progenitor cells (contains PSM)	mbnl1	ENSDARG00000052978	1.557	2.02	0.247	0	0
egr2b	mesodermal progenitor cells (contains PSM)	hoxc3a	ENSDARG00000070339	-0.373	-0.535	0.062	0	0
egr2b	mesodermal progenitor cells (contains PSM)	pdia6	ENSDARG00000009001	1.696	2.093	0.285	0	0
egr2b	mesodermal progenitor cells (contains PSM)	baiap2a	ENSDARG00000062799	1.143	1.484	0.194	0	0.001
egr2b	mesodermal progenitor cells (contains PSM)	gli3	ENSDARG00000052131	1.141	1.564	0.206	0	0.003
egr2b	mesodermal progenitor cells (contains PSM)	fgfr1b	ENSDARG00000011190	0.508	0.719	0.095	0	0.006
egr2b	mesodermal progenitor cells (contains PSM)	rims1b	ENSDARG00000078902	1.571	1.519	0.301	0	0.009
egr2b	mesodermal progenitor cells (contains PSM)	wu:fj64h06	ENSDARG00000096310	1.526	1.361	0.297	0	0.013
egr2b	mesodermal progenitor cells (contains PSM)	mvp	ENSDARG00000021242	1.306	1.594	0.257	0	0.016
egr2b	mesodermal progenitor cells (contains PSM)	atp2a2a	ENSDARG00000029439	1.091	1.444	0.216	0	0.017
egr2b	mesodermal progenitor cells (contains PSM)	BX511025.1	ENSDARG00000102446	1.313	1.775	0.262	0	0.02
egr2b	mesodermal progenitor cells (contains PSM)	BX005396.2	ENSDARG00000099831	1.619	2.108	0.323	0	0.021
egr2b	mesodermal progenitor cells (contains PSM)	si:dkey-28b4.8	ENSDARG00000002840	1.847	1.225	0.376	0	0.029
egr2b	mesodermal progenitor cells (contains PSM)	ARHGEF25	ENSDARG00000100606	0.591	0.821	0.12	0	0.029
egr2b	mesodermal progenitor cells (contains PSM)	si:ch73-281n10.2	ENSDARG00000097102	-1.065	-1.332	0.22	0	0.039
egr2b	mesodermal progenitor cells (contains PSM)	pltp	ENSDARG00000104495	2.481	1.396	0.518	0	0.047
egr2b	motor neuron	CR383676.2	ENSDARG00000099970	0.222	0.32	0.033	0	0
egr2b	motor neuron	atp1a1a.1	ENSDARG00000002791	1.185	1.536	0.185	0	0
egr2b	motor neuron	celf3a	ENSDARG00000034668	-0.821	-1.116	0.142	0	0
egr2b	motor neuron	asic2	ENSDARG00000006849	0.964	1.324	0.171	0	0
egr2b	motor neuron	ache	ENSDARG00000031796	1.146	1.488	0.218	0	0.002
egr2b	motor neuron	galnt18b	ENSDARG00000059438	0.837	1.081	0.162	0	0.003
egr2b	motor neuron	nat8l	ENSDARG00000077256	0.714	0.949	0.142	0	0.006
egr2b	motor neuron	grin2ab	ENSDARG00000070543	1.242	1.4	0.259	0	0.017
egr2b	motor neuron	znf341	ENSDARG00000103725	2.049	1.039	0.435	0	0.026
egr2b	motor neuron	hsp90aa1.2	ENSDARG00000024746	-1.218	-1.575	0.26	0	0.028
egr2b	myeloid cell	si:dkey-35m8.1	ENSDARG00000094587	1.338	1.845	0.229	0	0
egr2b	myeloid cell	ptprc	ENSDARG00000071437	0.627	0.895	0.107	0	0
egr2b	myeloid cell	BX511025.1	ENSDARG00000102446	2.2	2.388	0.381	0	0
egr2b	myeloid cell	mical1	ENSDARG00000011809	1.708	2.172	0.305	0	0
egr2b	myeloid cell	tfec	ENSDARG00000098745	0.957	1.29	0.18	0	0.001
egr2b	myeloid cell	cers5	ENSDARG00000002365	0.858	1.183	0.167	0	0.003
egr2b	myeloid cell	CR383676.2	ENSDARG00000099970	0.189	0.273	0.041	0	0.024
egr2b	myoblast	stat3	ENSDARG00000022712	0.874	1.241	0.133	0	0
egr2b	myoblast	CR383676.2	ENSDARG00000099970	0.312	0.449	0.047	0	0
egr2b	myoblast	hivep2a	ENSDARG00000039987	1.165	1.599	0.196	0	0.001
egr2b	myoblast	elmsan1b	ENSDARG00000053864	0.986	1.398	0.171	0	0.001
egr2b	myoblast	SBNO2	ENSDARG00000016188	1.726	2.196	0.325	0	0.007
egr2b	myoblast	itih6	ENSDARG00000056037	1.405	1.773	0.265	0	0.007
egr2b	myoblast	calr3a	ENSDARG00000103979	1.827	2.11	0.35	0	0.009
egr2b	neural crest + pigment cell progenitor	trpm1b	ENSDARG00000103476	0.827	1.188	0.119	0	0
egr2b	neural crest + pigment cell progenitor	CR383676.2	ENSDARG00000099970	0.306	0.442	0.046	0	0
egr2b	neural crest + pigment cell progenitor	kif21b	ENSDARG00000009733	0.638	0.906	0.116	0	0.001
egr2b	neural crest + pigment cell progenitor	CABZ01026153.1	ENSDARG00000117297	0.987	1.351	0.186	0	0.002
egr2b	neural crest + pigment cell progenitor	cald1a	ENSDARG00000070314	0.922	1.263	0.187	0	0.011
egr2b	neural crest + pigment cell progenitor	stat3	ENSDARG00000022712	0.681	0.97	0.14	0	0.014
egr2b	neural crest + pigment cell progenitor	ca10a	ENSDARG00000052644	2.203	2.384	0.476	0	0.037
egr2b	neural crest + pigment cell progenitor	scamp1	ENSDARG00000036911	1.364	1.58	0.295	0	0.038
egr2b	neural crest + pigment cell progenitor	gab1	ENSDARG00000037018	0.528	0.752	0.114	0	0.039
egr2b	neural progenitor (hindbrain R7-8)	crema	ENSDARG00000023217	0.844	1.145	0.106	0	0
egr2b	neural progenitor (hindbrain R7-8)	agbl4	ENSDARG00000068050	1.031	1.419	0.133	0	0
egr2b	neural progenitor (hindbrain R7-8)	fgfr1b	ENSDARG00000011190	0.503	0.715	0.071	0	0
egr2b	neural progenitor (hindbrain R7-8)	gli3	ENSDARG00000052131	0.901	1.271	0.127	0	0
egr2b	neural progenitor (hindbrain R7-8)	trim71	ENSDARG00000075593	0.48	0.683	0.072	0	0
egr2b	neural progenitor (hindbrain R7-8)	stat3	ENSDARG00000022712	0.626	0.893	0.095	0	0
egr2b	neural progenitor (hindbrain R7-8)	ext1b	ENSDARG00000101019	0.443	0.615	0.067	0	0
egr2b	neural progenitor (hindbrain R7-8)	BX511025.1	ENSDARG00000102446	1.33	1.757	0.205	0	0
egr2b	neural progenitor (hindbrain R7-8)	cdh2	ENSDARG00000018693	0.338	0.483	0.053	0	0
egr2b	neural progenitor (hindbrain R7-8)	zeb2a	ENSDARG00000062338	0.34	0.481	0.054	0	0
egr2b	neural progenitor (hindbrain R7-8)	hivep2a	ENSDARG00000039987	0.891	1.166	0.143	0	0
egr2b	neural progenitor (hindbrain R7-8)	CR383676.2	ENSDARG00000099970	0.196	0.283	0.032	0	0
egr2b	neural progenitor (hindbrain R7-8)	BX005396.2	ENSDARG00000099831	1.381	1.789	0.23	0	0
egr2b	neural progenitor (hindbrain R7-8)	bicc2	ENSDARG00000076557	0.633	0.882	0.107	0	0
egr2b	neural progenitor (hindbrain R7-8)	elmsan1b	ENSDARG00000053864	0.547	0.779	0.093	0	0
egr2b	neural progenitor (hindbrain R7-8)	fosl2	ENSDARG00000040623	0.883	1.142	0.152	0	0
egr2b	neural progenitor (hindbrain R7-8)	rfx4	ENSDARG00000026395	0.319	0.454	0.055	0	0
egr2b	neural progenitor (hindbrain R7-8)	hif1ab	ENSDARG00000034293	0.797	1.014	0.137	0	0
egr2b	neural progenitor (hindbrain R7-8)	si:ch73-206p6.1	ENSDARG00000077468	2.315	0.888	0.403	0	0
egr2b	neural progenitor (hindbrain R7-8)	bcl2a	ENSDARG00000094704	0.395	0.558	0.069	0	0.001
egr2b	neural progenitor (hindbrain R7-8)	si:ch211-212g7.6	ENSDARG00000079369	1.212	1.131	0.22	0	0.001
egr2b	neural progenitor (hindbrain R7-8)	plxdc2	ENSDARG00000059950	0.484	0.678	0.089	0	0.002
egr2b	neural progenitor (hindbrain R7-8)	slc7a3a	ENSDARG00000020645	0.732	0.968	0.135	0	0.002
egr2b	neural progenitor (hindbrain R7-8)	agrn	ENSDARG00000079388	0.221	0.316	0.041	0	0.002
egr2b	neural progenitor (hindbrain R7-8)	rsrp1	ENSDARG00000030440	-0.676	-0.908	0.126	0	0.003
egr2b	neural progenitor (hindbrain R7-8)	tp53	ENSDARG00000035559	1.196	1.191	0.229	0	0.005
egr2b	neural progenitor (hindbrain R7-8)	si:dkeyp-9d4.4	ENSDARG00000062929	1.38	1.075	0.265	0	0.005
egr2b	neural progenitor (hindbrain R7-8)	her2	ENSDARG00000038205	-1.034	-1.16	0.2	0	0.006
egr2b	neural progenitor (hindbrain R7-8)	ctsla	ENSDARG00000007836	0.748	0.8	0.148	0	0.01
egr2b	neural progenitor (hindbrain R7-8)	alcamb	ENSDARG00000058538	-0.846	-1.074	0.17	0	0.014
egr2b	neural progenitor (hindbrain R7-8)	azin1a	ENSDARG00000052789	0.624	0.809	0.126	0	0.015
egr2b	neural progenitor (hindbrain R7-8)	si:ch211-286o17.1	ENSDARG00000100446	-0.708	-0.9	0.143	0	0.016
egr2b	neural progenitor (hindbrain R7-8)	zgc:113625	ENSDARG00000054160	-2.399	-2.474	0.492	0	0.02
egr2b	neural progenitor (hindbrain R7-8)	tshz1	ENSDARG00000005026	0.245	0.35	0.05	0	0.021
egr2b	neural progenitor (hindbrain R7-8)	sik2b	ENSDARG00000062315	0.547	0.731	0.112	0	0.021
egr2b	neural progenitor (hindbrain R7-8)	NC_002333.4	ENSDARG00000080337	-0.377	-0.543	0.078	0	0.024
egr2b	neural progenitor (hindbrain R7-8)	tmem163a	ENSDARG00000079858	2.005	1.099	0.416	0	0.026
egr2b	neural progenitor (hindbrain R7-8)	timm50	ENSDARG00000031098	0.757	0.885	0.158	0	0.029
egr2b	neural progenitor (hindbrain R7-8)	RALGDS	ENSDARG00000042409	1.312	1.256	0.274	0	0.03
egr2b	neural progenitor (hindbrain R7-8)	crb2a	ENSDARG00000060106	0.401	0.567	0.085	0	0.038
egr2b	neural progenitor (hindbrain R7-8)	hsp90ab1	ENSDARG00000029150	-0.584	-0.792	0.123	0	0.038
egr2b	neural progenitor (hindbrain R7-8)	aopep	ENSDARG00000068461	0.381	0.538	0.081	0	0.048
egr2b	neural progenitor (hindbrain R7-8)	si:ch211-1e14.1	ENSDARG00000063361	0.623	0.799	0.133	0	0.05
egr2b	neural progenitor (hindbrain)	epha4a	ENSDARG00000054454	-0.693	-0.964	0.068	0	0
egr2b	neural progenitor (hindbrain)	CR383676.2	ENSDARG00000099970	0.235	0.338	0.026	0	0
egr2b	neural progenitor (hindbrain)	angptl4	ENSDARG00000035859	0.764	0.987	0.091	0	0
egr2b	neural progenitor (hindbrain)	pdlim4	ENSDARG00000068973	0.707	0.894	0.087	0	0
egr2b	neural progenitor (hindbrain)	zeb2a	ENSDARG00000062338	0.334	0.475	0.042	0	0
egr2b	neural progenitor (hindbrain)	agbl4	ENSDARG00000068050	1.291	1.752	0.164	0	0
egr2b	neural progenitor (hindbrain)	gli3	ENSDARG00000052131	1.021	1.44	0.131	0	0
egr2b	neural progenitor (hindbrain)	BX005396.2	ENSDARG00000099831	1.414	1.827	0.183	0	0
egr2b	neural progenitor (hindbrain)	cdh2	ENSDARG00000018693	0.408	0.582	0.053	0	0
egr2b	neural progenitor (hindbrain)	crema	ENSDARG00000023217	0.809	1.081	0.106	0	0
egr2b	neural progenitor (hindbrain)	mbnl1	ENSDARG00000052978	1.461	1.521	0.197	0	0
egr2b	neural progenitor (hindbrain)	crb2a	ENSDARG00000060106	0.451	0.638	0.061	0	0
egr2b	neural progenitor (hindbrain)	BX511025.1	ENSDARG00000102446	1.67	2.147	0.235	0	0
egr2b	neural progenitor (hindbrain)	slc7a3a	ENSDARG00000020645	0.913	1.221	0.129	0	0
egr2b	neural progenitor (hindbrain)	adgre9	ENSDARG00000096577	1.873	1.366	0.266	0	0
egr2b	neural progenitor (hindbrain)	ddit3	ENSDARG00000059836	1.05	0.861	0.151	0	0
egr2b	neural progenitor (hindbrain)	tafa5b	ENSDARG00000045608	1.149	0.971	0.167	0	0
egr2b	neural progenitor (hindbrain)	adgrg1	ENSDARG00000027222	0.575	0.742	0.084	0	0
egr2b	neural progenitor (hindbrain)	enah	ENSDARG00000032049	0.327	0.457	0.048	0	0
egr2b	neural progenitor (hindbrain)	ZNF821	ENSDARG00000106989	0.971	0.952	0.143	0	0
egr2b	neural progenitor (hindbrain)	fosb	ENSDARG00000055751	0.702	0.898	0.104	0	0
egr2b	neural progenitor (hindbrain)	yy1a	ENSDARG00000042796	1.148	1.026	0.173	0	0
egr2b	neural progenitor (hindbrain)	rfx4	ENSDARG00000026395	0.282	0.401	0.043	0	0
egr2b	neural progenitor (hindbrain)	mpp5a	ENSDARG00000006272	0.532	0.733	0.081	0	0
egr2b	neural progenitor (hindbrain)	ydjc	ENSDARG00000062655	1.334	1.117	0.205	0	0
egr2b	neural progenitor (hindbrain)	stat3	ENSDARG00000022712	0.637	0.907	0.098	0	0
egr2b	neural progenitor (hindbrain)	msna	ENSDARG00000058128	-0.578	-0.775	0.09	0	0
egr2b	neural progenitor (hindbrain)	si:dkey-147f3.8	ENSDARG00000071029	1.538	1.529	0.241	0	0
egr2b	neural progenitor (hindbrain)	si:ch211-286o17.1	ENSDARG00000100446	-0.804	-1.048	0.126	0	0
egr2b	neural progenitor (hindbrain)	LO018490.1	ENSDARG00000115832	1.409	0.932	0.221	0	0
egr2b	neural progenitor (hindbrain)	zgc:163061	ENSDARG00000075538	1.678	0.835	0.264	0	0
egr2b	neural progenitor (hindbrain)	fgfr3	ENSDARG00000004782	-0.311	-0.442	0.049	0	0
egr2b	neural progenitor (hindbrain)	sema3fb	ENSDARG00000055373	-0.724	-0.97	0.115	0	0
egr2b	neural progenitor (hindbrain)	map2k6	ENSDARG00000099184	-0.834	-1.1	0.135	0	0
egr2b	neural progenitor (hindbrain)	alcamb	ENSDARG00000058538	-0.938	-1.116	0.153	0	0
egr2b	neural progenitor (hindbrain)	egr2b	ENSDARG00000042826	-2.898	-1.969	0.476	0	0
egr2b	neural progenitor (hindbrain)	egr2a	ENSDARG00000044098	-1.646	-1.455	0.27	0	0
egr2b	neural progenitor (hindbrain)	grid2	ENSDARG00000055302	0.954	1.289	0.157	0	0
egr2b	neural progenitor (hindbrain)	hyou1	ENSDARG00000013670	0.828	0.877	0.136	0	0
egr2b	neural progenitor (hindbrain)	fam117bb	ENSDARG00000009839	0.464	0.649	0.076	0	0
egr2b	neural progenitor (hindbrain)	col27a1b	ENSDARG00000099930	-1.314	-1.325	0.217	0	0
egr2b	neural progenitor (hindbrain)	trim71	ENSDARG00000075593	0.318	0.451	0.053	0	0
egr2b	neural progenitor (hindbrain)	zgc:113625	ENSDARG00000054160	-2.217	-2.587	0.373	0	0
egr2b	neural progenitor (hindbrain)	bcam	ENSDARG00000090190	0.467	0.625	0.079	0	0
egr2b	neural progenitor (hindbrain)	fgfr1b	ENSDARG00000011190	0.377	0.533	0.064	0	0
egr2b	neural progenitor (hindbrain)	ptprnb	ENSDARG00000077047	0.524	0.682	0.09	0	0
egr2b	neural progenitor (hindbrain)	ubald2	ENSDARG00000115335	0.61	0.764	0.107	0	0.001
egr2b	neural progenitor (hindbrain)	ANOS1	ENSDARG00000112637	0.734	0.926	0.129	0	0.001
egr2b	neural progenitor (hindbrain)	slc1a5	ENSDARG00000099186	0.695	0.791	0.122	0	0.001
egr2b	neural progenitor (hindbrain)	pgfb	ENSDARG00000076767	-1.531	-1.154	0.272	0	0.001
egr2b	neural progenitor (hindbrain)	kif5ba	ENSDARG00000074131	-1.063	-1.105	0.19	0	0.001
egr2b	neural progenitor (hindbrain)	CABZ01075068.1	ENSDARG00000117538	-0.737	-1.013	0.132	0	0.001
egr2b	neural progenitor (hindbrain)	si:ch73-368j24.12	ENSDARG00000105502	1.38	0.704	0.248	0	0.001
egr2b	neural progenitor (hindbrain)	CR762407.2	ENSDARG00000097111	-2.235	-1.863	0.402	0	0.002
egr2b	neural progenitor (hindbrain)	kdm6ba	ENSDARG00000088087	-0.384	-0.533	0.07	0	0.002
egr2b	neural progenitor (hindbrain)	adsl	ENSDARG00000017049	1.238	0.671	0.225	0	0.002
egr2b	neural progenitor (hindbrain)	snx7	ENSDARG00000105185	-1.363	-1.171	0.249	0	0.002
egr2b	neural progenitor (hindbrain)	gpam	ENSDARG00000074169	-1.83	-1.415	0.335	0	0.002
egr2b	neural progenitor (hindbrain)	brd2a	ENSDARG00000022280	0.374	0.504	0.069	0	0.002
egr2b	neural progenitor (hindbrain)	rsrc1	ENSDARG00000033987	0.433	0.586	0.08	0	0.002
egr2b	neural progenitor (hindbrain)	insrb	ENSDARG00000071524	0.353	0.501	0.065	0	0.003
egr2b	neural progenitor (hindbrain)	pik3r2	ENSDARG00000018060	-0.732	-0.928	0.135	0	0.003
egr2b	neural progenitor (hindbrain)	ext1b	ENSDARG00000101019	0.387	0.538	0.072	0	0.003
egr2b	neural progenitor (hindbrain)	shroom4	ENSDARG00000079900	0.362	0.497	0.067	0	0.003
egr2b	neural progenitor (hindbrain)	grhl2a	ENSDARG00000058342	0.694	0.827	0.129	0	0.003
egr2b	neural progenitor (hindbrain)	c4b	ENSDARG00000038424	0.729	1.005	0.136	0	0.003
egr2b	neural progenitor (hindbrain)	bcar1	ENSDARG00000056525	0.323	0.449	0.06	0	0.004
egr2b	neural progenitor (hindbrain)	sipa1l1	ENSDARG00000020134	-0.333	-0.466	0.062	0	0.004
egr2b	neural progenitor (hindbrain)	zic2b	ENSDARG00000037178	-0.834	-0.82	0.157	0	0.004
egr2b	neural progenitor (hindbrain)	prkrip1	ENSDARG00000033126	1.029	0.956	0.196	0	0.006
egr2b	neural progenitor (hindbrain)	asic4b	ENSDARG00000004243	1.956	0.734	0.373	0	0.006
egr2b	neural progenitor (hindbrain)	hsp90ab1	ENSDARG00000029150	-0.667	-0.896	0.127	0	0.006
egr2b	neural progenitor (hindbrain)	vclb	ENSDARG00000098695	0.58	0.687	0.111	0	0.006
egr2b	neural progenitor (hindbrain)	rnf38	ENSDARG00000062055	0.449	0.612	0.086	0	0.006
egr2b	neural progenitor (hindbrain)	dnajc14	ENSDARG00000105398	2.28	0.7	0.437	0	0.007
egr2b	neural progenitor (hindbrain)	si:ch211-1e14.1	ENSDARG00000063361	0.614	0.799	0.118	0	0.008
egr2b	neural progenitor (hindbrain)	azin1a	ENSDARG00000052789	0.605	0.803	0.116	0	0.008
egr2b	neural progenitor (hindbrain)	si:dkey-74k8.4	ENSDARG00000104037	1.437	0.522	0.278	0	0.008
egr2b	neural progenitor (hindbrain)	BX469930.1	ENSDARG00000092358	1.983	0.732	0.384	0	0.009
egr2b	neural progenitor (hindbrain)	ano11	ENSDARG00000077327	3.118	0.968	0.605	0	0.009
egr2b	neural progenitor (hindbrain)	bsnb	ENSDARG00000079161	0.945	0.864	0.184	0	0.009
egr2b	neural progenitor (hindbrain)	slc1a4	ENSDARG00000000551	1.157	0.973	0.228	0	0.013
egr2b	neural progenitor (hindbrain)	BX511034.5	ENSDARG00000099364	1.774	0.77	0.352	0	0.015
egr2b	neural progenitor (hindbrain)	CR848683.2	ENSDARG00000117442	0.357	0.507	0.071	0	0.015
egr2b	neural progenitor (hindbrain)	fosab	ENSDARG00000031683	0.376	0.507	0.075	0	0.015
egr2b	neural progenitor (hindbrain)	cacna1bb	ENSDARG00000079295	0.555	0.642	0.111	0	0.016
egr2b	neural progenitor (hindbrain)	cadm1a	ENSDARG00000031075	-0.166	-0.238	0.033	0	0.016
egr2b	neural progenitor (hindbrain)	irs1	ENSDARG00000054087	0.443	0.582	0.088	0	0.017
egr2b	neural progenitor (hindbrain)	uba3	ENSDARG00000057987	0.646	0.672	0.129	0	0.017
egr2b	neural progenitor (hindbrain)	cdc42se2	ENSDARG00000094577	1.309	0.957	0.262	0	0.018
egr2b	neural progenitor (hindbrain)	si:ch73-386h18.1	ENSDARG00000073944	-0.348	-0.476	0.07	0	0.019
egr2b	neural progenitor (hindbrain)	pdk2a	ENSDARG00000020876	1.303	0.821	0.262	0	0.019
egr2b	neural progenitor (hindbrain)	elmsan1b	ENSDARG00000053864	0.491	0.689	0.099	0	0.019
egr2b	neural progenitor (hindbrain)	crtc3	ENSDARG00000052114	0.435	0.567	0.087	0	0.02
egr2b	neural progenitor (hindbrain)	greb1l	ENSDARG00000039196	-0.379	-0.525	0.076	0	0.02
egr2b	neural progenitor (hindbrain)	pde7a	ENSDARG00000045305	-0.468	-0.624	0.094	0	0.021
egr2b	neural progenitor (hindbrain)	mpz	ENSDARG00000038609	-1.466	-1.535	0.298	0	0.025
egr2b	neural progenitor (hindbrain)	minpp1a	ENSDARG00000057058	1.11	0.764	0.226	0	0.025
egr2b	neural progenitor (hindbrain)	unc5da	ENSDARG00000092722	0.869	0.963	0.178	0	0.028
egr2b	neural progenitor (hindbrain)	gramd4a	ENSDARG00000069171	1.05	0.657	0.215	0	0.029
egr2b	neural progenitor (hindbrain)	FO704909.2	ENSDARG00000117638	1.706	0.646	0.35	0	0.029
egr2b	neural progenitor (hindbrain)	sdc2	ENSDARG00000002731	-0.418	-0.546	0.086	0	0.03
egr2b	neural progenitor (hindbrain)	nrxn1a	ENSDARG00000061647	-0.612	-0.773	0.126	0	0.031
egr2b	neural progenitor (hindbrain)	si:dkey-147f3.4	ENSDARG00000092077	1.623	0.982	0.335	0	0.033
egr2b	neural progenitor (hindbrain)	fgd6	ENSDARG00000045528	-0.714	-0.84	0.148	0	0.034
egr2b	neural progenitor (hindbrain)	lonrf1l	ENSDARG00000078567	1.193	0.93	0.247	0	0.035
egr2b	neural progenitor (hindbrain)	fam102ab	ENSDARG00000016866	-0.856	-0.798	0.177	0	0.035
egr2b	neural progenitor (hindbrain)	kcnab1a	ENSDARG00000008140	0.783	0.975	0.163	0	0.039
egr2b	neural progenitor (hindbrain)	timm50	ENSDARG00000031098	0.563	0.678	0.117	0	0.04
egr2b	neural progenitor (hindbrain)	c8b	ENSDARG00000039517	1.056	0.507	0.22	0	0.042
egr2b	neural progenitor (hindbrain)	pdia6	ENSDARG00000009001	0.911	0.936	0.19	0	0.042
egr2b	neural progenitor (hindbrain)	FQ378016.1	ENSDARG00000108939	1.209	0.539	0.253	0	0.044
egr2b	neural progenitor (hindbrain)	acvr2ba	ENSDARG00000044422	0.465	0.619	0.097	0	0.046
egr2b	neural progenitor (hindbrain)	plekhn1	ENSDARG00000087844	1.1	0.981	0.231	0	0.046
egr2b	neural progenitor (MHB)	CR383676.2	ENSDARG00000099970	0.202	0.291	0.027	0	0
egr2b	neural progenitor (MHB)	BX005443.1	ENSDARG00000117629	1.267	1.429	0.187	0	0
egr2b	neural progenitor (MHB)	adarb2	ENSDARG00000071823	0.838	1.073	0.125	0	0
egr2b	neural progenitor (MHB)	gli3	ENSDARG00000052131	0.66	0.935	0.098	0	0
egr2b	neural progenitor (MHB)	slc7a3a	ENSDARG00000020645	0.814	1.081	0.123	0	0
egr2b	neural progenitor (MHB)	azin1a	ENSDARG00000052789	0.957	1.201	0.145	0	0
egr2b	neural progenitor (MHB)	agbl4	ENSDARG00000068050	1.064	1.432	0.165	0	0
egr2b	neural progenitor (MHB)	tp53	ENSDARG00000035559	1.562	1.525	0.251	0	0
egr2b	neural progenitor (MHB)	gpc4	ENSDARG00000015472	0.402	0.564	0.066	0	0
egr2b	neural progenitor (MHB)	foxo6b	ENSDARG00000024619	0.81	1.057	0.144	0	0.001
egr2b	neural progenitor (MHB)	boc	ENSDARG00000074335	0.248	0.353	0.046	0	0.002
egr2b	neural progenitor (MHB)	zgc:113625	ENSDARG00000054160	-1.998	-2.251	0.378	0	0.004
egr2b	neural progenitor (MHB)	BX511025.1	ENSDARG00000102446	1.387	1.778	0.264	0	0.004
egr2b	neural progenitor (MHB)	mbnl1	ENSDARG00000052978	1.092	1.172	0.213	0	0.008
egr2b	neural progenitor (MHB)	fibcd1	ENSDARG00000060393	1.479	1.285	0.291	0	0.009
egr2b	neural progenitor (MHB)	pik3r2	ENSDARG00000018060	-0.81	-1.029	0.161	0	0.011
egr2b	neural progenitor (MHB)	mpp5a	ENSDARG00000006272	0.454	0.623	0.09	0	0.012
egr2b	neural progenitor (MHB)	lonrf1l	ENSDARG00000078567	1.192	0.973	0.241	0	0.018
egr2b	neural progenitor (MHB)	palld	ENSDARG00000040009	-0.951	-1.134	0.196	0	0.025
egr2b	neural progenitor (MHB)	ydjc	ENSDARG00000062655	1.558	1.119	0.322	0	0.027
egr2b	neural progenitor (MHB)	slc12a7a	ENSDARG00000073756	0.656	0.831	0.136	0	0.028
egr2b	neural progenitor (MHB)	lamc1	ENSDARG00000036279	0.357	0.491	0.075	0	0.037
egr2b	neural progenitor (MHB)	slc1a4	ENSDARG00000000551	1.133	0.952	0.239	0	0.043
egr2b	neural progenitor (MHB)	soga1	ENSDARG00000063075	-0.434	-0.588	0.092	0	0.049
egr2b	neural progenitor (telencephalon-diencephalon)	agbl4	ENSDARG00000068050	0.779	1.07	0.11	0	0
egr2b	neural progenitor (telencephalon-diencephalon)	adgre9	ENSDARG00000096577	1.705	1.344	0.256	0	0
egr2b	neural progenitor (telencephalon-diencephalon)	slc7a3a	ENSDARG00000020645	0.802	1.041	0.123	0	0
egr2b	neural progenitor (telencephalon-diencephalon)	gli3	ENSDARG00000052131	0.482	0.682	0.076	0	0
egr2b	neural progenitor (telencephalon-diencephalon)	BX511025.1	ENSDARG00000102446	1.339	1.691	0.216	0	0
egr2b	neural progenitor (telencephalon-diencephalon)	rnf165a	ENSDARG00000077906	-0.536	-0.741	0.09	0	0
egr2b	neural progenitor (telencephalon-diencephalon)	acvr2ba	ENSDARG00000044422	0.509	0.676	0.087	0	0
egr2b	neural progenitor (telencephalon-diencephalon)	mbnl1	ENSDARG00000052978	0.881	1.034	0.151	0	0
egr2b	neural progenitor (telencephalon-diencephalon)	ext1b	ENSDARG00000101019	0.356	0.497	0.062	0	0.001
egr2b	neural progenitor (telencephalon-diencephalon)	si:dkey-147f3.8	ENSDARG00000071029	0.999	0.969	0.183	0	0.002
egr2b	neural progenitor (telencephalon-diencephalon)	pag1	ENSDARG00000055875	0.304	0.427	0.057	0	0.004
egr2b	neural progenitor (telencephalon-diencephalon)	BX511034.5	ENSDARG00000099364	1.754	0.766	0.331	0	0.005
egr2b	neural progenitor (telencephalon-diencephalon)	rsrp1	ENSDARG00000030440	-0.521	-0.704	0.1	0	0.008
egr2b	neural progenitor (telencephalon-diencephalon)	rfx4	ENSDARG00000026395	0.3	0.419	0.058	0	0.008
egr2b	neural progenitor (telencephalon-diencephalon)	zbtb42	ENSDARG00000102761	0.9	0.967	0.176	0	0.011
egr2b	neural progenitor (telencephalon-diencephalon)	recql	ENSDARG00000007175	-1.308	-1.446	0.258	0	0.013
egr2b	neural progenitor (telencephalon-diencephalon)	znf704	ENSDARG00000061718	0.408	0.543	0.081	0	0.015
egr2b	neural progenitor (telencephalon-diencephalon)	foxo6b	ENSDARG00000024619	0.607	0.841	0.121	0	0.018
egr2b	neural progenitor (telencephalon-diencephalon)	zeb2a	ENSDARG00000062338	0.288	0.403	0.058	0	0.019
egr2b	neural progenitor (telencephalon-diencephalon)	ANOS1	ENSDARG00000112637	0.743	0.87	0.15	0	0.021
egr2b	neural progenitor (telencephalon-diencephalon)	atp1b2b	ENSDARG00000034424	1.497	0.884	0.305	0	0.028
egr2b	neural progenitor (telencephalon-diencephalon)	cyp26b1	ENSDARG00000077121	0.475	0.658	0.097	0	0.03
egr2b	neural progenitor (telencephalon-diencephalon)	BX537274.1	ENSDARG00000094301	0.595	0.68	0.122	0	0.032
egr2b	neural progenitor (telencephalon-diencephalon)	pdia3	ENSDARG00000102640	0.609	0.712	0.125	0	0.034
egr2b	neural progenitor (telencephalon-diencephalon)	map2k6	ENSDARG00000099184	-0.524	-0.682	0.109	0	0.038
egr2b	neural tube-like connective tissue (+ taste bud)	agbl4	ENSDARG00000068050	0.87	1.175	0.141	0	0
egr2b	neural tube-like connective tissue (+ taste bud)	epcam	ENSDARG00000040534	0.762	1.013	0.128	0	0
egr2b	neural tube-like connective tissue (+ taste bud)	fam107b	ENSDARG00000026865	0.597	0.844	0.103	0	0
egr2b	neural tube-like connective tissue (+ taste bud)	myo1cb	ENSDARG00000061579	0.7	0.976	0.121	0	0
egr2b	neural tube-like connective tissue (+ taste bud)	CR936977.2	ENSDARG00000103638	0.595	0.83	0.109	0	0.002
egr2b	neural tube-like connective tissue (+ taste bud)	rnf38	ENSDARG00000062055	0.46	0.637	0.091	0	0.009
egr2b	neural tube-like connective tissue (+ taste bud)	pkig	ENSDARG00000086471	0.694	0.932	0.141	0	0.017
egr2b	neural tube-like connective tissue (+ taste bud)	pdlim4	ENSDARG00000068973	0.656	0.873	0.137	0	0.029
egr2b	neural tube-like connective tissue (+ taste bud)	BX465862.4	ENSDARG00000096147	0.926	1.181	0.196	0	0.037
egr2b	neuromast support cell	tcf7l1a	ENSDARG00000038159	0.402	0.569	0.077	0	0.002
egr2b	neuromast support cell	CR383676.2	ENSDARG00000099970	0.193	0.278	0.037	0	0.003
egr2b	neuromast support cell	ppt1	ENSDARG00000039980	2.097	1.626	0.417	0	0.006
egr2b	neuromast support cell	daam1b	ENSDARG00000009689	-0.567	-0.792	0.115	0	0.01
egr2b	neuron (+ spinal cord)	grk6	ENSDARG00000032157	0.659	0.929	0.145	0	0.021
egr2b	neuron (cranial ganglia sensory, Rohon-Beard)	CR383676.2	ENSDARG00000099970	0.257	0.37	0.045	0	0
egr2b	neuron (cranial ganglia sensory, Rohon-Beard)	nfatc1	ENSDARG00000036168	1.414	1.584	0.307	0	0.036
egr2b	neuron (cranial ganglia sensory, Rohon-Beard)	crhr1	ENSDARG00000003989	0.897	1.19	0.196	0	0.04
egr2b	neuron (cranial ganglia sensory, Rohon-Beard)	si:ch211-113g11.6	ENSDARG00000070442	1.359	1.18	0.299	0	0.047
egr2b	neuron (cranial ganglion)	dctn1b	ENSDARG00000056753	0.804	1.063	0.139	0	0
egr2b	neuron (cranial ganglion)	npr2	ENSDARG00000104393	0.372	0.528	0.072	0	0.004
egr2b	neuron (cranial ganglion)	dpp6b	ENSDARG00000024744	1.422	1.613	0.307	0	0.039
egr2b	neuron (telencephalon, glutamatergic)	lrfn5a	ENSDARG00000071230	0.573	0.815	0.104	0	0.001
egr2b	neuron (telencephalon, glutamatergic)	ebf1b	ENSDARG00000069196	0.843	1.201	0.174	0	0.01
egr2b	neurons (differentiating, contains peripheral)	rsrp1	ENSDARG00000030440	-0.68	-0.93	0.107	0	0
egr2b	neurons (differentiating, contains peripheral)	nat16	ENSDARG00000086222	-0.531	-0.717	0.085	0	0
egr2b	neurons (differentiating, contains peripheral)	rnf165a	ENSDARG00000077906	-0.467	-0.652	0.083	0	0.001
egr2b	neurons (differentiating, contains peripheral)	gpatch8	ENSDARG00000059768	0.382	0.524	0.068	0	0.001
egr2b	neurons (differentiating, contains peripheral)	gapdhs	ENSDARG00000039914	-0.794	-0.953	0.143	0	0.001
egr2b	neurons (differentiating, contains peripheral)	tox3	ENSDARG00000073957	0.378	0.519	0.069	0	0.002
egr2b	neurons (differentiating, contains peripheral)	foxo6b	ENSDARG00000024619	0.766	0.915	0.141	0	0.002
egr2b	neurons (differentiating, contains peripheral)	pax7b	ENSDARG00000070818	0.683	0.814	0.128	0	0.003
egr2b	neurons (differentiating, contains peripheral)	bcl11ba	ENSDARG00000062510	0.694	0.975	0.13	0	0.003
egr2b	neurons (differentiating, contains peripheral)	map7d2a	ENSDARG00000068480	0.415	0.547	0.078	0	0.003
egr2b	neurons (differentiating, contains peripheral)	fam49al	ENSDARG00000035907	0.393	0.533	0.074	0	0.004
egr2b	neurons (differentiating, contains peripheral)	lmo3	ENSDARG00000008720	0.395	0.555	0.075	0	0.004
egr2b	neurons (differentiating, contains peripheral)	BX569787.1	ENSDARG00000092402	0.616	0.761	0.119	0	0.006
egr2b	neurons (differentiating, contains peripheral)	gpm6ab	ENSDARG00000004621	0.317	0.442	0.061	0	0.006
egr2b	neurons (differentiating, contains peripheral)	im:7142702	ENSDARG00000116556	0.808	1.042	0.157	0	0.007
egr2b	neurons (differentiating, contains peripheral)	lmo1	ENSDARG00000034504	0.695	0.909	0.139	0	0.014
egr2b	neurons (differentiating, contains peripheral)	slc6a8	ENSDARG00000043646	-0.305	-0.423	0.063	0	0.022
egr2b	neurons (differentiating, contains peripheral)	si:ch211-126i22.5	ENSDARG00000060911	0.651	0.718	0.134	0	0.023
egr2b	neurons (differentiating, contains peripheral)	sema4e	ENSDARG00000052997	-0.663	-0.829	0.137	0	0.024
egr2b	neurons (differentiating, contains peripheral)	dclk1a	ENSDARG00000018856	-0.416	-0.563	0.087	0	0.03
egr2b	neurons (differentiating, contains peripheral)	slc30a2	ENSDARG00000021305	0.65	0.796	0.135	0	0.03
egr2b	neurons (differentiating, contains peripheral)	hsp90aa1.2	ENSDARG00000024746	-1.019	-1.359	0.214	0	0.035
egr2b	neurons (differentiating, contains peripheral)	igsf3	ENSDARG00000077002	0.267	0.38	0.057	0	0.047
egr2b	neurons (gabaergic, glutamatergic; contains Purkinje)	CR383676.2	ENSDARG00000099970	0.222	0.321	0.03	0	0
egr2b	neurons (gabaergic, glutamatergic; contains Purkinje)	atp6v0cb	ENSDARG00000036577	0.829	0.986	0.125	0	0
egr2b	neurons (gabaergic, glutamatergic; contains Purkinje)	atp1a1a.1	ENSDARG00000002791	0.798	1.016	0.126	0	0
egr2b	neurons (gabaergic, glutamatergic; contains Purkinje)	tshz2	ENSDARG00000079201	0.349	0.491	0.064	0	0.002
egr2b	neurons (gabaergic, glutamatergic; contains Purkinje)	CT573148.1	ENSDARG00000093211	1.063	1.174	0.196	0	0.002
egr2b	neurons (gabaergic, glutamatergic; contains Purkinje)	slc6a5	ENSDARG00000067964	0.803	1.089	0.153	0	0.004
egr2b	neurons (gabaergic, glutamatergic; contains Purkinje)	serinc1	ENSDARG00000009106	0.722	0.786	0.138	0	0.004
egr2b	neurons (gabaergic, glutamatergic; contains Purkinje)	tnnc1b	ENSDARG00000037539	1.241	0.481	0.238	0	0.005
egr2b	neurons (gabaergic, glutamatergic; contains Purkinje)	adgre9	ENSDARG00000096577	1.276	0.88	0.246	0	0.006
egr2b	neurons (gabaergic, glutamatergic; contains Purkinje)	gpm6aa	ENSDARG00000055455	0.456	0.605	0.089	0	0.008
egr2b	neurons (gabaergic, glutamatergic; contains Purkinje)	appb	ENSDARG00000055543	0.364	0.491	0.072	0	0.009
egr2b	neurons (gabaergic, glutamatergic; contains Purkinje)	appa	ENSDARG00000104279	0.446	0.574	0.089	0	0.011
egr2b	neurons (gabaergic, glutamatergic; contains Purkinje)	si:ch211-113g11.6	ENSDARG00000070442	0.737	0.762	0.149	0	0.015
egr2b	neurons (gabaergic, glutamatergic; contains Purkinje)	nat8l	ENSDARG00000077256	0.511	0.661	0.106	0	0.026
egr2b	neurons (gabaergic, glutamatergic; contains Purkinje)	gpatch8	ENSDARG00000059768	0.347	0.467	0.072	0	0.027
egr2b	neurons (gabaergic, glutamatergic; contains Purkinje)	slc32a1	ENSDARG00000059775	0.86	0.902	0.18	0	0.034
egr2b	neurons (gabaergic, glutamatergic; contains Purkinje)	srrm1	ENSDARG00000001244	0.498	0.604	0.105	0	0.035
egr2b	neurons (gabaergic, glutamatergic; contains Purkinje)	NC_002333.4	ENSDARG00000080337	0.184	0.265	0.039	0	0.04
egr2b	neurons (gabaergic, glutamatergic; contains Purkinje)	lrfn5a	ENSDARG00000071230	0.291	0.414	0.062	0	0.049
egr2b	neurons (gabaergic, glutamatergic)	lmo3	ENSDARG00000008720	0.453	0.629	0.067	0	0
egr2b	neurons (gabaergic, glutamatergic)	pcdh19	ENSDARG00000034344	0.296	0.418	0.05	0	0
egr2b	neurons (gabaergic, glutamatergic)	BX537274.1	ENSDARG00000094301	1.444	1.169	0.25	0	0
egr2b	neurons (gabaergic, glutamatergic)	tshz2	ENSDARG00000079201	0.345	0.49	0.061	0	0.001
egr2b	neurons (gabaergic, glutamatergic)	zfhx4	ENSDARG00000075542	0.31	0.439	0.056	0	0.001
egr2b	neurons (gabaergic, glutamatergic)	tshz1	ENSDARG00000005026	0.484	0.652	0.088	0	0.001
egr2b	neurons (gabaergic, glutamatergic)	bcl11ba	ENSDARG00000062510	0.485	0.673	0.089	0	0.002
egr2b	neurons (gabaergic, glutamatergic)	CT573148.1	ENSDARG00000093211	1.001	1.127	0.184	0	0.002
egr2b	neurons (gabaergic, glutamatergic)	lef1	ENSDARG00000031894	0.538	0.719	0.101	0	0.003
egr2b	neurons (gabaergic, glutamatergic)	osbpl5	ENSDARG00000076002	0.674	0.79	0.13	0	0.006
egr2b	neurons (gabaergic, glutamatergic)	fbxl6	ENSDARG00000077227	0.699	0.715	0.137	0	0.008
egr2b	neurons (gabaergic, glutamatergic)	rnf165a	ENSDARG00000077906	-0.411	-0.565	0.081	0	0.009
egr2b	neurons (gabaergic, glutamatergic)	zmiz2	ENSDARG00000098683	0.284	0.395	0.056	0	0.009
egr2b	neurons (gabaergic, glutamatergic)	ext1b	ENSDARG00000101019	0.334	0.451	0.066	0	0.01
egr2b	neurons (gabaergic, glutamatergic)	rsrp1	ENSDARG00000030440	-0.599	-0.806	0.122	0	0.017
egr2b	neurons (gabaergic, glutamatergic)	gapdhs	ENSDARG00000039914	-0.647	-0.802	0.134	0	0.024
egr2b	neurons (gabaergic, glutamatergic)	sash1a	ENSDARG00000007179	-0.283	-0.401	0.059	0	0.025
egr2b	neurons (gabaergic, glutamatergic)	sesn1	ENSDARG00000020693	0.395	0.532	0.082	0	0.027
egr2b	neurons (gabaergic, glutamatergic)	si:ch73-109d9.3	ENSDARG00000101106	1.115	0.747	0.233	0	0.029
egr2b	neurons (gabaergic, glutamatergic)	igf2bp1	ENSDARG00000061478	0.362	0.492	0.076	0	0.036
egr2b	notochord	BX323575.1	ENSDARG00000096826	2.3	2.718	0.221	0	0
egr2b	notochord	ccng1	ENSDARG00000076667	1.062	1.366	0.132	0	0
egr2b	notochord	acaca	ENSDARG00000078512	0.99	1.239	0.137	0	0
egr2b	notochord	pleca	ENSDARG00000062590	0.333	0.477	0.049	0	0
egr2b	notochord	BX465862.4	ENSDARG00000096147	1.739	1.798	0.268	0	0
egr2b	notochord	rps27l	ENSDARG00000100513	1.291	1.151	0.21	0	0
egr2b	notochord	zbtb38	ENSDARG00000100607	1.365	0.899	0.223	0	0
egr2b	notochord	si:ch211-51h4.2	ENSDARG00000100658	0.9	0.901	0.154	0	0
egr2b	notochord	mdm2	ENSDARG00000033443	1.357	0.86	0.235	0	0.001
egr2b	notochord	arrdc3a	ENSDARG00000052690	0.885	1.056	0.154	0	0.001
egr2b	notochord	grin2da	ENSDARG00000086207	1.552	1.661	0.277	0	0.001
egr2b	notochord	stat3	ENSDARG00000022712	0.525	0.735	0.094	0	0.001
egr2b	notochord	zgc:153759	ENSDARG00000092381	1.714	0.909	0.31	0	0.002
egr2b	notochord	FO905040.1	ENSDARG00000099078	0.719	0.857	0.131	0	0.002
egr2b	notochord	drd2b	ENSDARG00000011091	0.605	0.856	0.111	0	0.002
egr2b	notochord	CR388079.3	ENSDARG00000114502	2.179	0.997	0.402	0	0.002
egr2b	notochord	plxdc1	ENSDARG00000078417	-1.218	-1.395	0.226	0	0.003
egr2b	notochord	ccn1	ENSDARG00000023062	0.486	0.655	0.09	0	0.003
egr2b	notochord	ubald1b	ENSDARG00000020976	0.967	0.925	0.18	0	0.003
egr2b	notochord	mfsd6b	ENSDARG00000054583	0.771	0.894	0.144	0	0.003
egr2b	notochord	lama4	ENSDARG00000020785	0.428	0.581	0.08	0	0.004
egr2b	notochord	gli3	ENSDARG00000052131	0.718	0.963	0.135	0	0.004
egr2b	notochord	lnx1	ENSDARG00000043323	1.577	1.218	0.297	0	0.004
egr2b	notochord	znf341	ENSDARG00000103725	1.574	0.682	0.299	0	0.005
egr2b	notochord	BX005396.2	ENSDARG00000099831	0.946	1.216	0.185	0	0.011
egr2b	notochord	tax1bp1b	ENSDARG00000056856	0.611	0.767	0.122	0	0.016
egr2b	notochord	elmsan1b	ENSDARG00000053864	0.59	0.83	0.118	0	0.018
egr2b	notochord	lrp1bb	ENSDARG00000061517	1.076	1.158	0.216	0	0.019
egr2b	notochord	FP236318.5	ENSDARG00000114901	0.933	0.743	0.19	0	0.025
egr2b	notochord	txnipa	ENSDARG00000036107	0.57	0.675	0.116	0	0.025
egr2b	notochord	hip1rb	ENSDARG00000102458	0.771	0.98	0.158	0	0.028
egr2b	notochord	si:ch211-39i2.2	ENSDARG00000104472	1.346	1.476	0.279	0	0.036
egr2b	notochord	znf385d	ENSDARG00000086162	1.207	0.934	0.251	0	0.037
egr2b	notochord	trap1	ENSDARG00000024317	1.617	1.344	0.339	0	0.045
egr2b	notochord	tapt1a	ENSDARG00000073999	0.491	0.592	0.103	0	0.047
egr2b	notochord	jak1	ENSDARG00000020625	0.503	0.679	0.106	0	0.049
egr2b	olfactory vesicle-bulb	CT573148.1	ENSDARG00000093211	1.347	1.749	0.218	0	0
egr2b	pectoral fin bud (osteoblast+)	fam184a	ENSDARG00000014081	0.846	1.17	0.132	0	0
egr2b	pectoral fin bud (osteoblast+)	slc7a3a	ENSDARG00000020645	0.669	0.898	0.129	0	0.003
egr2b	pectoral fin bud (osteoblast+)	gli3	ENSDARG00000052131	0.849	1.148	0.164	0	0.004
egr2b	pectoral fin bud (osteoblast+)	srgap1a	ENSDARG00000007461	0.288	0.412	0.06	0	0.017
egr2b	pectoral fin bud (osteoblast+)	prickle3	ENSDARG00000073996	0.534	0.733	0.116	0	0.047
egr2b	pectoral fin bud (osteoblast+)	nedd9	ENSDARG00000089878	0.485	0.679	0.106	0	0.05
egr2b	periderm	ccng1	ENSDARG00000076667	0.813	1.036	0.088	0	0
egr2b	periderm	hsp90ab1	ENSDARG00000029150	0.327	0.457	0.039	0	0
egr2b	periderm	BX005392.3	ENSDARG00000097929	2.552	0.259	0.303	0	0
egr2b	periderm	rpl19	ENSDARG00000013307	0.386	0.497	0.047	0	0
egr2b	periderm	sox19a	ENSDARG00000010770	1.636	0.757	0.202	0	0
egr2b	periderm	ptp4a3a	ENSDARG00000039997	0.86	0.827	0.106	0	0
egr2b	periderm	arhgdig	ENSDARG00000004034	0.298	0.414	0.037	0	0
egr2b	periderm	CABZ01072077.1	ENSDARG00000108535	1.038	1.368	0.13	0	0
egr2b	periderm	mtpn	ENSDARG00000104018	0.386	0.481	0.048	0	0
egr2b	periderm	ptpmt1	ENSDARG00000013860	0.6	0.329	0.075	0	0
egr2b	periderm	atp1b1b	ENSDARG00000076833	0.974	0.43	0.123	0	0
egr2b	periderm	rpl35a	ENSDARG00000088030	0.392	0.453	0.05	0	0
egr2b	periderm	arhgap27	ENSDARG00000104255	-0.553	-0.712	0.07	0	0
egr2b	periderm	CR388207.1	ENSDARG00000095377	1.033	0.364	0.131	0	0
egr2b	periderm	tp53	ENSDARG00000035559	0.734	0.702	0.093	0	0
egr2b	periderm	cdkn1a	ENSDARG00000076554	0.914	0.658	0.117	0	0
egr2b	periderm	sox7	ENSDARG00000030125	1.198	1.512	0.154	0	0
egr2b	periderm	aldh9a1a.2	ENSDARG00000055331	0.887	0.8	0.117	0	0
egr2b	periderm	si:dkey-223p19.1	ENSDARG00000105104	1.453	0.699	0.194	0	0
egr2b	periderm	plce1	ENSDARG00000087921	-0.609	-0.733	0.082	0	0
egr2b	periderm	rpl11	ENSDARG00000043509	0.297	0.365	0.041	0	0
egr2b	periderm	gnb4b	ENSDARG00000115383	0.526	0.591	0.073	0	0
egr2b	periderm	rpl7	ENSDARG00000007320	0.337	0.447	0.047	0	0
egr2b	periderm	rps27a	ENSDARG00000032725	0.338	0.435	0.048	0	0
egr2b	periderm	mhc1lba	ENSDARG00000016227	1.22	0.388	0.174	0	0
egr2b	periderm	impa1	ENSDARG00000003517	0.528	0.367	0.075	0	0
egr2b	periderm	pipox	ENSDARG00000055591	1.007	0.417	0.144	0	0
egr2b	periderm	lonrf1l	ENSDARG00000078567	0.686	0.675	0.099	0	0
egr2b	periderm	kcnk1a	ENSDARG00000045067	0.73	0.537	0.105	0	0
egr2b	periderm	scpep1	ENSDARG00000040072	0.634	0.483	0.093	0	0
egr2b	periderm	rpl6	ENSDARG00000058451	0.304	0.404	0.045	0	0
egr2b	periderm	tiparp	ENSDARG00000061841	0.818	0.945	0.12	0	0
egr2b	periderm	fbxo31	ENSDARG00000062195	0.617	0.588	0.091	0	0
egr2b	periderm	tmem184a	ENSDARG00000104538	0.337	0.35	0.05	0	0
egr2b	periderm	tsc22d1	ENSDARG00000038306	-0.351	-0.468	0.052	0	0
egr2b	periderm	prickle1b	ENSDARG00000045694	-0.426	-0.533	0.063	0	0
egr2b	periderm	rps4x	ENSDARG00000014690	0.267	0.358	0.039	0	0
egr2b	periderm	rps27l	ENSDARG00000100513	0.934	0.579	0.138	0	0
egr2b	periderm	anp32e	ENSDARG00000054804	0.425	0.449	0.063	0	0
egr2b	periderm	oaz1b	ENSDARG00000104782	0.42	0.537	0.062	0	0
egr2b	periderm	rplp0	ENSDARG00000051783	0.417	0.563	0.062	0	0
egr2b	periderm	epcam	ENSDARG00000040534	0.451	0.629	0.067	0	0
egr2b	periderm	FP017215.1	ENSDARG00000097714	1.088	0.776	0.162	0	0
egr2b	periderm	si:ch211-220e11.3	ENSDARG00000105498	-0.809	-0.524	0.121	0	0
egr2b	periderm	rps2	ENSDARG00000077291	0.304	0.421	0.046	0	0
egr2b	periderm	rplp1	ENSDARG00000021864	0.346	0.442	0.052	0	0
egr2b	periderm	gadd45aa	ENSDARG00000043581	1.013	0.394	0.152	0	0
egr2b	periderm	cx30.3	ENSDARG00000042707	-0.474	-0.651	0.071	0	0
egr2b	periderm	tmprss4a	ENSDARG00000103117	0.711	0.943	0.107	0	0
egr2b	periderm	trib3	ENSDARG00000016200	0.971	0.713	0.146	0	0
egr2b	periderm	rpl3	ENSDARG00000003599	0.248	0.339	0.037	0	0
egr2b	periderm	zgc:153284	ENSDARG00000036876	0.428	0.499	0.065	0	0
egr2b	periderm	tmem176l.4	ENSDARG00000074390	-0.544	-0.75	0.083	0	0
egr2b	periderm	vasna	ENSDARG00000099266	-0.51	-0.509	0.078	0	0
egr2b	periderm	ptpn22	ENSDARG00000104197	-0.533	-0.646	0.081	0	0
egr2b	periderm	smim13	ENSDARG00000089204	0.429	0.424	0.066	0	0
egr2b	periderm	si:ch211-105c13.3	ENSDARG00000089441	0.461	0.64	0.071	0	0
egr2b	periderm	ifi45	ENSDARG00000017489	1.238	0.345	0.19	0	0
egr2b	periderm	rack1	ENSDARG00000041619	0.3	0.398	0.046	0	0
egr2b	periderm	csde1	ENSDARG00000074758	0.348	0.467	0.054	0	0
egr2b	periderm	cxadr	ENSDARG00000043658	0.424	0.572	0.065	0	0
egr2b	periderm	pabpc1b	ENSDARG00000021140	0.425	0.515	0.066	0	0
egr2b	periderm	fam214a	ENSDARG00000040452	0.511	0.696	0.079	0	0
egr2b	periderm	rab1aa	ENSDARG00000052263	1.026	0.292	0.16	0	0
egr2b	periderm	ncoa2	ENSDARG00000017929	-0.293	-0.401	0.046	0	0
egr2b	periderm	e4f1	ENSDARG00000038243	0.713	0.512	0.112	0	0
egr2b	periderm	daam2	ENSDARG00000028393	0.739	0.272	0.116	0	0
egr2b	periderm	gramd4b	ENSDARG00000045506	-0.273	-0.327	0.043	0	0
egr2b	periderm	gmnn	ENSDARG00000035957	0.503	0.387	0.08	0	0
egr2b	periderm	si:ch211-212g7.6	ENSDARG00000079369	0.891	0.981	0.143	0	0
egr2b	periderm	ube2v2	ENSDARG00000028198	0.22	0.282	0.035	0	0
egr2b	periderm	CR385053.2	ENSDARG00000097778	1.083	0.395	0.174	0	0
egr2b	periderm	rnf165a	ENSDARG00000077906	0.932	1.13	0.15	0	0
egr2b	periderm	CABZ01079267.1	ENSDARG00000110019	0.428	0.526	0.069	0	0
egr2b	periderm	lzts2b	ENSDARG00000077207	0.802	0.632	0.129	0	0
egr2b	periderm	abcc6b.2	ENSDARG00000094901	0.937	1.095	0.151	0	0
egr2b	periderm	msrb1a	ENSDARG00000025436	0.628	0.373	0.101	0	0
egr2b	periderm	uckl1a	ENSDARG00000001686	-0.608	-0.553	0.098	0	0
egr2b	periderm	rps18	ENSDARG00000100392	0.297	0.35	0.048	0	0
egr2b	periderm	BX322555.5	ENSDARG00000117678	0.943	0.447	0.153	0	0
egr2b	periderm	eif5a	ENSDARG00000017235	0.328	0.429	0.053	0	0
egr2b	periderm	glrx	ENSDARG00000028106	0.31	0.388	0.05	0	0
egr2b	periderm	si:ch211-195b13.1	ENSDARG00000016623	1.009	0.386	0.164	0	0
egr2b	periderm	amotl2a	ENSDARG00000061923	-0.541	-0.525	0.088	0	0
egr2b	periderm	bicdl2l	ENSDARG00000091669	0.636	0.879	0.103	0	0
egr2b	periderm	sept7a	ENSDARG00000087647	-0.252	-0.341	0.041	0	0
egr2b	periderm	tmem176l.3a	ENSDARG00000098387	-0.47	-0.596	0.077	0	0
egr2b	periderm	rpl8	ENSDARG00000014867	0.287	0.391	0.047	0	0
egr2b	periderm	rpl5a	ENSDARG00000020197	0.299	0.384	0.049	0	0
egr2b	periderm	FO704810.1	ENSDARG00000087492	0.567	0.447	0.092	0	0
egr2b	periderm	si:dkey-264f17.2	ENSDARG00000101484	1.076	0.814	0.176	0	0
egr2b	periderm	ptx4	ENSDARG00000038072	0.624	0.704	0.102	0	0
egr2b	periderm	kansl1a	ENSDARG00000090895	-0.341	-0.362	0.056	0	0
egr2b	periderm	ptena	ENSDARG00000071018	0.239	0.287	0.039	0	0
egr2b	periderm	vsig8b	ENSDARG00000013685	0.519	0.676	0.086	0	0
egr2b	periderm	fam199x	ENSDARG00000009982	0.282	0.341	0.046	0	0
egr2b	periderm	nufip2	ENSDARG00000069066	-0.321	-0.344	0.053	0	0
egr2b	periderm	CU571324.1	ENSDARG00000094666	1.857	0.2	0.307	0	0
egr2b	periderm	cebpb	ENSDARG00000042725	0.642	0.803	0.106	0	0
egr2b	periderm	si:ch211-266c8.1	ENSDARG00000104502	1.135	0.871	0.188	0	0
egr2b	periderm	jund	ENSDARG00000067850	0.6	0.808	0.1	0	0
egr2b	periderm	pycard	ENSDARG00000040076	0.41	0.517	0.068	0	0
egr2b	periderm	minpp1a	ENSDARG00000057058	0.612	0.557	0.102	0	0
egr2b	periderm	pef1	ENSDARG00000023989	0.549	0.544	0.091	0	0
egr2b	periderm	golph3l	ENSDARG00000036943	0.331	0.362	0.055	0	0
egr2b	periderm	si:ch73-335l21.4	ENSDARG00000091234	1.168	0.977	0.195	0	0
egr2b	periderm	rps21	ENSDARG00000025850	0.369	0.361	0.062	0	0
egr2b	periderm	rps16	ENSDARG00000045487	0.288	0.316	0.048	0	0
egr2b	periderm	egr3	ENSDARG00000089156	0.602	0.716	0.101	0	0
egr2b	periderm	nccrp1	ENSDARG00000035326	0.412	0.419	0.07	0	0
egr2b	periderm	sox4b	ENSDARG00000098834	1.29	0.656	0.218	0	0
egr2b	periderm	map3k14a	ENSDARG00000074060	0.364	0.338	0.062	0	0.001
egr2b	periderm	si:dkey-147f3.8	ENSDARG00000071029	0.817	0.633	0.138	0	0.001
egr2b	periderm	ggact.1	ENSDARG00000070581	1.032	0.506	0.175	0	0.001
egr2b	periderm	hyal2b	ENSDARG00000062997	0.637	0.389	0.108	0	0.001
egr2b	periderm	si:ch73-91k6.2	ENSDARG00000091598	-0.208	-0.265	0.035	0	0.001
egr2b	periderm	rps9	ENSDARG00000011405	0.207	0.268	0.035	0	0.001
egr2b	periderm	isg20	ENSDARG00000079783	0.671	0.267	0.114	0	0.001
egr2b	periderm	ssbp4	ENSDARG00000056483	-0.327	-0.392	0.056	0	0.001
egr2b	periderm	eef1g	ENSDARG00000056119	0.2	0.267	0.034	0	0.001
egr2b	periderm	si:ch211-79k12.1	ENSDARG00000079175	-0.269	-0.365	0.046	0	0.001
egr2b	periderm	wu:fc21g02	ENSDARG00000094133	-0.313	-0.422	0.053	0	0.001
egr2b	periderm	mef2aa	ENSDARG00000031756	0.556	0.746	0.095	0	0.001
egr2b	periderm	rpl21	ENSDARG00000010516	0.307	0.377	0.053	0	0.001
egr2b	periderm	zgc:171772	ENSDARG00000115271	0.347	0.394	0.06	0	0.001
egr2b	periderm	CR381647.1	ENSDARG00000081030	0.427	0.296	0.073	0	0.001
egr2b	periderm	zgc:175088	ENSDARG00000099306	0.31	0.436	0.053	0	0.001
egr2b	periderm	znf384l	ENSDARG00000001015	-0.436	-0.393	0.075	0	0.001
egr2b	periderm	SNORD38A	ENSDARG00000106293	0.348	0.337	0.06	0	0.001
egr2b	periderm	glod5	ENSDARG00000071871	0.551	0.443	0.095	0	0.001
egr2b	periderm	ubash3ba	ENSDARG00000061243	0.864	0.959	0.149	0	0.001
egr2b	periderm	cap1	ENSDARG00000016350	0.242	0.266	0.042	0	0.001
egr2b	periderm	hagh	ENSDARG00000025338	0.398	0.373	0.068	0	0.001
egr2b	periderm	CU179643.1	ENSDARG00000086489	-0.292	-0.404	0.05	0	0.001
egr2b	periderm	snapc1b	ENSDARG00000003827	0.603	0.261	0.104	0	0.001
egr2b	periderm	si:dkey-221j11.3	ENSDARG00000093304	0.722	1.005	0.124	0	0.001
egr2b	periderm	nupr1a	ENSDARG00000094300	0.679	0.384	0.117	0	0.001
egr2b	periderm	chp1	ENSDARG00000052859	0.419	0.413	0.072	0	0.001
egr2b	periderm	CR749752.1	ENSDARG00000097168	-1.051	-0.402	0.182	0	0.001
egr2b	periderm	pawr	ENSDARG00000045486	-0.302	-0.422	0.052	0	0.001
egr2b	periderm	rps3	ENSDARG00000103007	0.258	0.321	0.045	0	0.001
egr2b	periderm	pttg1ipa	ENSDARG00000090156	0.389	0.427	0.068	0	0.001
egr2b	periderm	selenom	ENSDARG00000051957	0.626	0.759	0.109	0	0.001
egr2b	periderm	ggact.2	ENSDARG00000038248	1.266	0.55	0.22	0	0.001
egr2b	periderm	peli2	ENSDARG00000029045	-0.546	-0.43	0.095	0	0.001
egr2b	periderm	eif4ebp2	ENSDARG00000031819	0.417	0.528	0.073	0	0.001
egr2b	periderm	kalrna	ENSDARG00000104119	-0.451	-0.406	0.079	0	0.001
egr2b	periderm	arl4ca	ENSDARG00000057606	1.335	0.234	0.233	0	0.001
egr2b	periderm	zgc:114188	ENSDARG00000046157	0.335	0.325	0.058	0	0.001
egr2b	periderm	ovol1a	ENSDARG00000076472	0.28	0.353	0.049	0	0.001
egr2b	periderm	aadacl4	ENSDARG00000044802	1.017	0.393	0.178	0	0.001
egr2b	periderm	trib1	ENSDARG00000110963	0.971	1.011	0.17	0	0.001
egr2b	periderm	kdm4b	ENSDARG00000099675	-0.251	-0.316	0.044	0	0.001
egr2b	periderm	rhoab	ENSDARG00000094673	0.443	0.369	0.078	0	0.001
egr2b	periderm	glo1	ENSDARG00000068978	0.464	0.501	0.081	0	0.001
egr2b	periderm	rasa1a	ENSDARG00000035535	-0.268	-0.33	0.047	0	0.001
egr2b	periderm	vdrb	ENSDARG00000070721	0.763	1.036	0.134	0	0.001
egr2b	periderm	rpl10a	ENSDARG00000042905	0.211	0.264	0.037	0	0.001
egr2b	periderm	RUNDC1	ENSDARG00000091962	0.796	0.371	0.14	0	0.001
egr2b	periderm	abcc4	ENSDARG00000058953	-0.407	-0.51	0.072	0	0.001
egr2b	periderm	CABZ01072532.1	ENSDARG00000117707	0.586	0.747	0.103	0	0.001
egr2b	periderm	ces2b	ENSDARG00000101726	-1.235	-1.422	0.218	0	0.002
egr2b	periderm	dsc2l	ENSDARG00000039677	0.279	0.381	0.049	0	0.002
egr2b	periderm	faua	ENSDARG00000099022	0.306	0.349	0.054	0	0.002
egr2b	periderm	slc25a25b	ENSDARG00000035468	0.793	0.427	0.14	0	0.002
egr2b	periderm	cst3	ENSDARG00000007795	-0.689	-0.645	0.122	0	0.002
egr2b	periderm	acin1b	ENSDARG00000026842	-0.257	-0.294	0.046	0	0.002
egr2b	periderm	uacaa	ENSDARG00000069250	-0.49	-0.577	0.087	0	0.002
egr2b	periderm	uap1l1	ENSDARG00000013082	0.704	0.326	0.125	0	0.002
egr2b	periderm	zgc:110333	ENSDARG00000040628	-0.188	-0.252	0.033	0	0.002
egr2b	periderm	smndc1	ENSDARG00000056235	0.442	0.259	0.079	0	0.002
egr2b	periderm	gfpt2	ENSDARG00000044094	-0.348	-0.475	0.062	0	0.002
egr2b	periderm	ndrg2	ENSDARG00000011170	0.37	0.463	0.066	0	0.002
egr2b	periderm	stk17al	ENSDARG00000015922	0.542	0.731	0.097	0	0.002
egr2b	periderm	oard1	ENSDARG00000057426	0.648	0.276	0.116	0	0.002
egr2b	periderm	uhrf1bp1l	ENSDARG00000004055	0.437	0.558	0.078	0	0.002
egr2b	periderm	cd151l	ENSDARG00000068629	0.438	0.378	0.078	0	0.002
egr2b	periderm	crlf3	ENSDARG00000070261	0.469	0.371	0.084	0	0.002
egr2b	periderm	samd4a	ENSDARG00000075759	0.483	0.636	0.086	0	0.002
egr2b	periderm	dgkzb	ENSDARG00000076025	-0.373	-0.505	0.067	0	0.002
egr2b	periderm	ppt1	ENSDARG00000039980	0.246	0.306	0.044	0	0.002
egr2b	periderm	tmsb1	ENSDARG00000104181	0.374	0.505	0.067	0	0.002
egr2b	periderm	rpsa	ENSDARG00000019181	0.367	0.502	0.066	0	0.002
egr2b	periderm	itpkb	ENSDARG00000010059	-0.475	-0.526	0.085	0	0.002
egr2b	periderm	si:dkey-246i14.3	ENSDARG00000090427	-0.414	-0.531	0.074	0	0.002
egr2b	periderm	snx7	ENSDARG00000105185	-0.406	-0.403	0.073	0	0.002
egr2b	periderm	si:ch73-196i15.3	ENSDARG00000094281	-1.543	-1.706	0.277	0	0.002
egr2b	periderm	plcd1b	ENSDARG00000034080	-0.278	-0.346	0.05	0	0.003
egr2b	periderm	ccdc50	ENSDARG00000105136	0.258	0.316	0.046	0	0.003
egr2b	periderm	rbpjb	ENSDARG00000052091	-0.313	-0.408	0.056	0	0.003
egr2b	periderm	ogdha	ENSDARG00000034270	-0.324	-0.43	0.059	0	0.003
egr2b	periderm	eif5a2	ENSDARG00000056186	0.228	0.286	0.041	0	0.003
egr2b	periderm	si:dkey-56e3.2	ENSDARG00000092551	0.468	0.527	0.085	0	0.003
egr2b	periderm	zgc:91976	ENSDARG00000057053	0.62	0.768	0.112	0	0.003
egr2b	periderm	etfb	ENSDARG00000009250	0.307	0.277	0.056	0	0.003
egr2b	periderm	npc1	ENSDARG00000017180	0.45	0.541	0.082	0	0.003
egr2b	periderm	cdc34a	ENSDARG00000069708	0.621	0.755	0.113	0	0.004
egr2b	periderm	si:dkeyp-82b4.2	ENSDARG00000112648	-0.625	-0.776	0.114	0	0.004
egr2b	periderm	rps26l	ENSDARG00000030408	0.336	0.361	0.061	0	0.004
egr2b	periderm	pik3c2b	ENSDARG00000086927	-0.403	-0.408	0.073	0	0.004
egr2b	periderm	rps14	ENSDARG00000036629	0.263	0.305	0.048	0	0.004
egr2b	periderm	aco1	ENSDARG00000026376	0.407	0.493	0.074	0	0.004
egr2b	periderm	pdcd6ip	ENSDARG00000025269	0.285	0.366	0.052	0	0.004
egr2b	periderm	rpl31	ENSDARG00000053365	0.306	0.324	0.056	0	0.004
egr2b	periderm	mob1a	ENSDARG00000102320	0.352	0.296	0.065	0	0.004
egr2b	periderm	shroom3	ENSDARG00000102180	-0.311	-0.399	0.057	0	0.004
egr2b	periderm	si:ch211-207d6.2	ENSDARG00000031658	-0.189	-0.261	0.035	0	0.004
egr2b	periderm	phactr4a	ENSDARG00000015552	-0.269	-0.353	0.049	0	0.004
egr2b	periderm	tmem230b	ENSDARG00000069674	0.629	0.242	0.116	0	0.004
egr2b	periderm	whrna	ENSDARG00000075362	-0.81	-0.553	0.149	0	0.004
egr2b	periderm	cldna	ENSDARG00000069888	1.107	0.171	0.204	0	0.005
egr2b	periderm	rps13	ENSDARG00000036298	0.298	0.334	0.055	0	0.005
egr2b	periderm	fosl1a	ENSDARG00000015355	0.434	0.559	0.08	0	0.005
egr2b	periderm	ywhaqa	ENSDARG00000042539	0.312	0.401	0.058	0	0.005
egr2b	periderm	si:dkeyp-87d8.8	ENSDARG00000044755	-0.512	-0.622	0.095	0	0.005
egr2b	periderm	si:ch73-390p7.2	ENSDARG00000097489	1.223	0.112	0.226	0	0.005
egr2b	periderm	zgc:123305	ENSDARG00000015563	0.494	0.297	0.091	0	0.005
egr2b	periderm	rps15	ENSDARG00000070849	0.289	0.345	0.054	0	0.005
egr2b	periderm	FQ976913.1	ENSDARG00000110361	0.622	0.32	0.115	0	0.006
egr2b	periderm	si:dkey-79d12.5	ENSDARG00000040284	0.779	0.911	0.144	0	0.006
egr2b	periderm	pdlim2	ENSDARG00000069956	0.264	0.329	0.049	0	0.006
egr2b	periderm	rnf11b	ENSDARG00000040635	0.347	0.378	0.064	0	0.006
egr2b	periderm	irs2b	ENSDARG00000075282	0.516	0.595	0.096	0	0.006
egr2b	periderm	arhgef1b	ENSDARG00000055837	-0.201	-0.258	0.037	0	0.006
egr2b	periderm	zgc:172014	ENSDARG00000101775	1.142	0.195	0.212	0	0.006
egr2b	periderm	AL732488.2	ENSDARG00000096717	0.786	0.523	0.146	0	0.006
egr2b	periderm	CABZ01070852.1	ENSDARG00000102440	-0.496	-0.534	0.092	0	0.006
egr2b	periderm	myo9aa	ENSDARG00000076729	-0.265	-0.356	0.049	0	0.006
egr2b	periderm	zgc:193505	ENSDARG00000093584	0.358	0.504	0.067	0	0.006
egr2b	periderm	si:dkey-37m8.11	ENSDARG00000040230	1.101	0.167	0.205	0	0.006
egr2b	periderm	chl1a	ENSDARG00000077881	-0.301	-0.415	0.056	0	0.007
egr2b	periderm	pabpc1a	ENSDARG00000017219	0.162	0.228	0.03	0	0.007
egr2b	periderm	tmem129	ENSDARG00000075346	-0.712	-0.554	0.133	0	0.007
egr2b	periderm	nexmifb	ENSDARG00000029296	-0.567	-0.463	0.106	0	0.007
egr2b	periderm	zgc:194679	ENSDARG00000073723	-0.438	-0.587	0.082	0	0.007
egr2b	periderm	SLC39A11	ENSDARG00000098194	-0.455	-0.526	0.085	0	0.007
egr2b	periderm	dedd1	ENSDARG00000002758	0.359	0.456	0.067	0	0.007
egr2b	periderm	neb	ENSDARG00000032630	-0.218	-0.29	0.041	0	0.007
egr2b	periderm	rpl27	ENSDARG00000015128	0.28	0.313	0.053	0	0.008
egr2b	periderm	sfswap	ENSDARG00000005980	-0.211	-0.28	0.04	0	0.008
egr2b	periderm	mt-co1	ENSDARG00000063905	-0.191	-0.273	0.036	0	0.008
egr2b	periderm	ikzf2	ENSDARG00000069111	-0.385	-0.52	0.072	0	0.008
egr2b	periderm	pcdh20	ENSDARG00000101910	-0.343	-0.422	0.065	0	0.008
egr2b	periderm	serp1	ENSDARG00000099439	0.485	0.531	0.091	0	0.008
egr2b	periderm	mctp2a	ENSDARG00000001414	-0.283	-0.378	0.053	0	0.008
egr2b	periderm	mvp	ENSDARG00000021242	0.239	0.334	0.045	0	0.008
egr2b	periderm	pkp3a	ENSDARG00000051861	0.29	0.41	0.055	0	0.008
egr2b	periderm	mpp5a	ENSDARG00000006272	0.422	0.542	0.08	0	0.008
egr2b	periderm	ube2ia	ENSDARG00000052649	0.331	0.299	0.063	0	0.008
egr2b	periderm	ngef	ENSDARG00000076179	0.44	0.583	0.083	0	0.008
egr2b	periderm	rps12	ENSDARG00000036875	0.314	0.353	0.059	0	0.008
egr2b	periderm	ldlrap1a	ENSDARG00000004311	0.689	0.307	0.13	0	0.008
egr2b	periderm	BX511034.5	ENSDARG00000099364	0.909	0.443	0.172	0	0.009
egr2b	periderm	dhrs12	ENSDARG00000011770	0.465	0.256	0.088	0	0.009
egr2b	periderm	macrod2	ENSDARG00000032601	-0.362	-0.494	0.068	0	0.009
egr2b	periderm	her9	ENSDARG00000056438	0.685	0.827	0.129	0	0.009
egr2b	periderm	selenow2a	ENSDARG00000038228	0.418	0.514	0.079	0	0.009
egr2b	periderm	stx11b.2	ENSDARG00000042231	0.526	0.387	0.1	0	0.009
egr2b	periderm	CABZ01065076.1	ENSDARG00000099056	0.754	0.234	0.143	0	0.009
egr2b	periderm	enox2	ENSDARG00000078942	-0.29	-0.347	0.055	0	0.01
egr2b	periderm	si:ch211-258f1.3	ENSDARG00000105119	-0.908	-0.518	0.172	0	0.01
egr2b	periderm	egr2a	ENSDARG00000044098	0.599	0.66	0.114	0	0.01
egr2b	periderm	dhrs13a.2	ENSDARG00000111240	0.52	0.719	0.099	0	0.01
egr2b	periderm	sorbs3	ENSDARG00000037476	-0.463	-0.557	0.088	0	0.01
egr2b	periderm	rpl23	ENSDARG00000053457	0.255	0.288	0.049	0	0.01
egr2b	periderm	dcaf5	ENSDARG00000060320	-0.549	-0.363	0.105	0	0.011
egr2b	periderm	si:dkey-16p6.1	ENSDARG00000099262	0.978	0.314	0.187	0	0.011
egr2b	periderm	nr3c2	ENSDARG00000102082	-0.402	-0.49	0.077	0	0.011
egr2b	periderm	sdf4	ENSDARG00000070682	-0.463	-0.555	0.088	0	0.011
egr2b	periderm	bloc1s2	ENSDARG00000046081	0.59	0.202	0.113	0	0.012
egr2b	periderm	SMIM22	ENSDARG00000105068	0.436	0.33	0.083	0	0.012
egr2b	periderm	gabarapl2	ENSDARG00000027200	0.559	0.448	0.107	0	0.012
egr2b	periderm	hhla2b.2	ENSDARG00000086254	0.177	0.229	0.034	0	0.012
egr2b	periderm	casp10	ENSDARG00000070272	0.768	0.446	0.147	0	0.012
egr2b	periderm	CR925709.2	ENSDARG00000094508	2.094	0.146	0.402	0	0.012
egr2b	periderm	slc38a2	ENSDARG00000045886	0.69	0.613	0.132	0	0.012
egr2b	periderm	pparab	ENSDARG00000054323	0.456	0.498	0.087	0	0.012
egr2b	periderm	socs3a	ENSDARG00000025428	0.737	0.399	0.141	0	0.013
egr2b	periderm	cdk17	ENSDARG00000079470	-0.262	-0.314	0.05	0	0.013
egr2b	periderm	si:dkey-42l23.7	ENSDARG00000076710	-1.044	-0.495	0.201	0	0.013
egr2b	periderm	elocb	ENSDARG00000045359	0.371	0.316	0.071	0	0.014
egr2b	periderm	mark2b	ENSDARG00000032458	0.305	0.425	0.059	0	0.014
egr2b	periderm	ube2e2	ENSDARG00000034670	-0.292	-0.303	0.056	0	0.014
egr2b	periderm	mtfr1	ENSDARG00000045304	0.583	0.263	0.112	0	0.014
egr2b	periderm	BX323588.1	ENSDARG00000102520	-0.842	-0.555	0.162	0	0.014
egr2b	periderm	BX663520.2	ENSDARG00000097950	0.756	1.049	0.146	0	0.014
egr2b	periderm	zfhx3	ENSDARG00000103057	-0.271	-0.369	0.052	0	0.015
egr2b	periderm	lrrc8aa	ENSDARG00000032188	0.33	0.381	0.064	0	0.015
egr2b	periderm	arhgap23a	ENSDARG00000052950	0.368	0.43	0.071	0	0.016
egr2b	periderm	litaf	ENSDARG00000103483	0.359	0.285	0.07	0	0.016
egr2b	periderm	chmp4ba	ENSDARG00000016255	0.434	0.411	0.084	0	0.016
egr2b	periderm	si:dkey-33i11.4	ENSDARG00000099117	0.985	0.137	0.191	0	0.016
egr2b	periderm	tmco6	ENSDARG00000016336	-1.352	-0.552	0.262	0	0.016
egr2b	periderm	atg4db	ENSDARG00000088145	0.498	0.506	0.097	0	0.017
egr2b	periderm	h2ax1	ENSDARG00000068995	0.323	0.333	0.063	0	0.017
egr2b	periderm	zgc:162193	ENSDARG00000098171	-0.638	-0.826	0.124	0	0.017
egr2b	periderm	per2	ENSDARG00000034503	0.433	0.522	0.084	0	0.017
egr2b	periderm	hist2h2l	ENSDARG00000068996	0.409	0.341	0.08	0	0.017
egr2b	periderm	ostf1	ENSDARG00000091555	0.217	0.277	0.042	0	0.017
egr2b	periderm	ppp3ccb	ENSDARG00000057456	-0.233	-0.305	0.046	0	0.018
egr2b	periderm	eif3jb	ENSDARG00000053370	0.491	0.286	0.096	0	0.019
egr2b	periderm	prdx5	ENSDARG00000055064	0.323	0.386	0.063	0	0.019
egr2b	periderm	slc25a5	ENSDARG00000092553	0.181	0.248	0.035	0	0.019
egr2b	periderm	gmds	ENSDARG00000026629	0.418	0.592	0.082	0	0.02
egr2b	periderm	scaf4b	ENSDARG00000018854	-0.23	-0.276	0.045	0	0.02
egr2b	periderm	si:ch211-196l7.4	ENSDARG00000095451	0.389	0.281	0.076	0	0.02
egr2b	periderm	hgs	ENSDARG00000020960	0.248	0.294	0.049	0	0.021
egr2b	periderm	C7H4orf54	ENSDARG00000098379	1.126	0.198	0.221	0	0.021
egr2b	periderm	cst14b.1	ENSDARG00000117133	0.422	0.578	0.083	0	0.021
egr2b	periderm	nr1d2b	ENSDARG00000009594	0.61	0.423	0.12	0	0.021
egr2b	periderm	COX5B	ENSDARG00000015978	0.316	0.273	0.062	0	0.021
egr2b	periderm	FO681323.1	ENSDARG00000117485	0.38	0.509	0.075	0	0.021
egr2b	periderm	tprn	ENSDARG00000101102	0.496	0.291	0.097	0	0.021
egr2b	periderm	CR749167.2	ENSDARG00000108525	1.422	0.211	0.279	0	0.021
egr2b	periderm	ism1	ENSDARG00000020541	-0.508	-0.444	0.1	0	0.021
egr2b	periderm	CABZ01029938.1	ENSDARG00000099006	-3.116	-0.787	0.613	0	0.022
egr2b	periderm	calm1a	ENSDARG00000021811	0.382	0.424	0.075	0	0.022
egr2b	periderm	anxa1a	ENSDARG00000026726	0.377	0.523	0.074	0	0.022
egr2b	periderm	efnb1	ENSDARG00000007723	-0.376	-0.342	0.074	0	0.023
egr2b	periderm	rbfox2	ENSDARG00000052182	-0.243	-0.285	0.048	0	0.023
egr2b	periderm	iqgap1	ENSDARG00000078888	-0.259	-0.351	0.051	0	0.023
egr2b	periderm	galnt2	ENSDARG00000003829	-0.311	-0.401	0.061	0	0.024
egr2b	periderm	rps15a	ENSDARG00000010160	0.262	0.284	0.052	0	0.024
egr2b	periderm	tuba8l2	ENSDARG00000031164	0.267	0.326	0.053	0	0.024
egr2b	periderm	rpl18	ENSDARG00000029533	0.217	0.269	0.043	0	0.025
egr2b	periderm	sema4ga	ENSDARG00000076595	0.392	0.392	0.078	0	0.025
egr2b	periderm	atp11a	ENSDARG00000008413	0.206	0.284	0.041	0	0.026
egr2b	periderm	lrp8	ENSDARG00000070074	-0.416	-0.514	0.082	0	0.026
egr2b	periderm	si:ch73-74h11.1	ENSDARG00000062750	-0.203	-0.288	0.04	0	0.026
egr2b	periderm	hspa8	ENSDARG00000068992	0.282	0.4	0.056	0	0.026
egr2b	periderm	myl12.1	ENSDARG00000099766	0.285	0.389	0.057	0	0.026
egr2b	periderm	ccnd1	ENSDARG00000101637	-0.551	-0.684	0.109	0	0.026
egr2b	periderm	mdm2	ENSDARG00000033443	0.635	0.337	0.126	0	0.027
egr2b	periderm	SNORD18C	ENSDARG00000080636	0.346	0.291	0.069	0	0.027
egr2b	periderm	btr02	ENSDARG00000052215	0.362	0.438	0.072	0	0.027
egr2b	periderm	cldnb	ENSDARG00000009544	0.218	0.305	0.043	0	0.028
egr2b	periderm	macroh2a2	ENSDARG00000087897	0.281	0.284	0.056	0	0.028
egr2b	periderm	si:dkey-151g10.3	ENSDARG00000021611	-0.316	-0.373	0.063	0	0.029
egr2b	periderm	kyat1	ENSDARG00000023645	0.51	0.246	0.102	0	0.029
egr2b	periderm	tnrc6c1	ENSDARG00000076847	-0.189	-0.25	0.038	0	0.029
egr2b	periderm	pigbos1	ENSDARG00000115717	0.844	0.127	0.168	0	0.03
egr2b	periderm	desi1b	ENSDARG00000089529	0.534	0.237	0.107	0	0.03
egr2b	periderm	zgc:162255	ENSDARG00000078301	-0.427	-0.294	0.085	0	0.03
egr2b	periderm	cbr1l	ENSDARG00000021149	0.456	0.528	0.091	0	0.03
egr2b	periderm	CR376779.1	ENSDARG00000109760	0.488	0.288	0.098	0	0.031
egr2b	periderm	si:dkey-152b24.8	ENSDARG00000087297	-0.938	-0.436	0.187	0	0.031
egr2b	periderm	nabp1a	ENSDARG00000004692	-0.515	-0.426	0.103	0	0.032
egr2b	periderm	nrxn2a	ENSDARG00000061454	-0.849	-1.092	0.17	0	0.032
egr2b	periderm	mbnl1	ENSDARG00000052978	0.381	0.444	0.076	0	0.033
egr2b	periderm	icn2	ENSDARG00000055514	0.429	0.604	0.086	0	0.033
egr2b	periderm	nck1b	ENSDARG00000075369	0.417	0.494	0.084	0	0.033
egr2b	periderm	rps6ka4	ENSDARG00000044436	-0.465	-0.333	0.093	0	0.034
egr2b	periderm	rps24	ENSDARG00000039347	0.253	0.287	0.051	0	0.034
egr2b	periderm	BX120005.4	ENSDARG00000113056	0.651	0.177	0.131	0	0.034
egr2b	periderm	bcap31	ENSDARG00000044972	-0.222	-0.295	0.045	0	0.035
egr2b	periderm	pgs1	ENSDARG00000075857	-0.984	-0.652	0.198	0	0.035
egr2b	periderm	stub1	ENSDARG00000045228	0.64	0.193	0.129	0	0.036
egr2b	periderm	rps23	ENSDARG00000021838	0.23	0.277	0.046	0	0.036
egr2b	periderm	rbfox3a	ENSDARG00000010083	-0.388	-0.524	0.078	0	0.037
egr2b	periderm	cebpd	ENSDARG00000087303	0.442	0.501	0.089	0	0.038
egr2b	periderm	rps20	ENSDARG00000036044	0.275	0.315	0.056	0	0.04
egr2b	periderm	zgc:162396	ENSDARG00000069549	0.598	0.212	0.121	0	0.04
egr2b	periderm	fam83c	ENSDARG00000075296	0.456	0.398	0.092	0	0.041
egr2b	periderm	bach2b	ENSDARG00000004074	-0.354	-0.462	0.072	0	0.042
egr2b	periderm	slc35d2	ENSDARG00000089837	0.656	0.216	0.133	0	0.042
egr2b	periderm	sat2b	ENSDARG00000104221	-0.762	-0.323	0.155	0	0.043
egr2b	periderm	ndfip1	ENSDARG00000013979	0.313	0.286	0.064	0	0.044
egr2b	periderm	midn	ENSDARG00000018524	0.593	0.842	0.121	0	0.044
egr2b	periderm	tagln2	ENSDARG00000033466	0.757	0.687	0.154	0	0.045
egr2b	periderm	nkx3-1	ENSDARG00000078280	1.014	0.152	0.206	0	0.045
egr2b	periderm	pank4	ENSDARG00000098453	-0.359	-0.295	0.073	0	0.045
egr2b	periderm	foxq1a	ENSDARG00000030896	0.578	0.715	0.118	0	0.046
egr2b	periderm	shank3a	ENSDARG00000063332	-0.797	-0.773	0.162	0	0.046
egr2b	periderm	stx11b.1	ENSDARG00000029290	0.394	0.521	0.08	0	0.048
egr2b	periderm	acsl2	ENSDARG00000078399	-0.705	-0.489	0.144	0	0.048
egr2b	periderm	skia	ENSDARG00000042151	-0.187	-0.257	0.038	0	0.049
egr2b	periderm	recql	ENSDARG00000007175	-0.702	-0.346	0.143	0	0.049
egr2b	periderm	ak5l	ENSDARG00000017739	-0.326	-0.326	0.067	0	0.049
egr2b	periderm	golim4a	ENSDARG00000113393	-0.433	-0.394	0.088	0	0.049
egr2b	periderm	lmbr1l	ENSDARG00000004745	0.625	0.621	0.128	0	0.049
egr2b	periderm	si:ch211-285c6.3	ENSDARG00000026505	0.892	0.506	0.182	0	0.05
egr2b	periderm	gna13a	ENSDARG00000073765	0.618	0.253	0.126	0	0.05
egr2b	pharyngeal arch (contains muscle, early cartilage)	zcchc24	ENSDARG00000078026	0.576	0.801	0.088	0	0
egr2b	pharyngeal arch (contains muscle, early cartilage)	flot1a	ENSDARG00000001710	1.344	0.954	0.217	0	0
egr2b	pharyngeal arch (contains muscle, early cartilage)	pef1	ENSDARG00000023989	1.825	1.019	0.302	0	0
egr2b	pharyngeal arch (contains muscle, early cartilage)	ms4a17a.9	ENSDARG00000094854	1.004	1.153	0.171	0	0
egr2b	pharyngeal arch (contains muscle, early cartilage)	hivep2a	ENSDARG00000039987	0.473	0.665	0.081	0	0
egr2b	pharyngeal arch (contains muscle, early cartilage)	rfx2	ENSDARG00000013575	0.787	1.066	0.136	0	0
egr2b	pharyngeal arch (contains muscle, early cartilage)	nhsl1a	ENSDARG00000054537	0.603	0.817	0.107	0	0.001
egr2b	pharyngeal arch (contains muscle, early cartilage)	eva1ba	ENSDARG00000102701	0.802	1.044	0.143	0	0.001
egr2b	pharyngeal arch (contains muscle, early cartilage)	CABZ01072487.1	ENSDARG00000098214	1.254	1.088	0.224	0	0.001
egr2b	pharyngeal arch (contains muscle, early cartilage)	rnf216	ENSDARG00000087893	0.746	0.934	0.143	0	0.003
egr2b	pharyngeal arch (contains muscle, early cartilage)	mrtfbb	ENSDARG00000076867	0.567	0.766	0.109	0	0.004
egr2b	pharyngeal arch (contains muscle, early cartilage)	ccn2b	ENSDARG00000104292	1.392	0.864	0.269	0	0.004
egr2b	pharyngeal arch (contains muscle, early cartilage)	pdgfrb	ENSDARG00000100897	0.395	0.551	0.079	0	0.009
egr2b	pharyngeal arch (contains muscle, early cartilage)	nfatc1	ENSDARG00000036168	0.433	0.612	0.088	0	0.012
egr2b	pharyngeal arch (contains muscle, early cartilage)	tnfrsf21	ENSDARG00000001807	1.594	0.96	0.325	0	0.014
egr2b	pharyngeal arch (contains muscle, early cartilage)	afap1l2	ENSDARG00000074806	0.702	0.903	0.144	0	0.015
egr2b	pharyngeal arch (contains muscle, early cartilage)	sulf1	ENSDARG00000038428	0.55	0.721	0.113	0	0.016
egr2b	pharyngeal arch (contains muscle, early cartilage)	RALGDS	ENSDARG00000042409	0.79	0.994	0.162	0	0.016
egr2b	pharyngeal arch (contains muscle, early cartilage)	BX294379.1	ENSDARG00000092950	0.882	1.101	0.185	0	0.024
egr2b	pharyngeal arch (contains muscle, early cartilage)	loxl2a	ENSDARG00000044010	0.649	0.806	0.137	0	0.028
egr2b	pharyngeal arch (contains muscle, early cartilage)	si:ch211-212o1.2	ENSDARG00000011498	-1.461	-1.273	0.312	0	0.035
egr2b	pharyngeal arch (contains muscle, early cartilage)	wwtr1	ENSDARG00000067719	0.477	0.631	0.102	0	0.04
egr2b	pharyngeal arch (contains muscle, early cartilage)	stk24b	ENSDARG00000023878	0.748	0.856	0.161	0	0.04
egr2b	pharyngeal arch (contains muscle, early cartilage)	rnf38	ENSDARG00000062055	0.467	0.643	0.101	0	0.048
egr2b	pharyngeal arch (early)	rsrp1	ENSDARG00000030440	-0.633	-0.862	0.115	0	0.001
egr2b	pharyngeal arch (early)	BX511034.5	ENSDARG00000099364	1.368	0.957	0.266	0	0.007
egr2b	pharyngeal arch (early)	hmga2	ENSDARG00000069912	0.395	0.545	0.079	0	0.014
egr2b	pharyngeal arch (early)	ubald1a	ENSDARG00000002362	0.601	0.738	0.12	0	0.014
egr2b	pharyngeal arch (early)	si:ch211-39i2.2	ENSDARG00000104472	1.008	0.894	0.204	0	0.017
egr2b	pharyngeal arch (early)	tenm4	ENSDARG00000105088	-0.285	-0.403	0.058	0	0.018
egr2b	pharyngeal arch (early)	BX511025.1	ENSDARG00000102446	1.162	1.459	0.236	0	0.019
egr2b	pharyngeal arch (early)	tcf3b	ENSDARG00000099999	0.411	0.546	0.085	0	0.028
egr2b	pharyngeal arch (early)	si:ch211-117k10.3	ENSDARG00000090914	1.577	1.042	0.332	0	0.039
egr2b	pharyngeal arch (early)	BX005396.2	ENSDARG00000099831	1.057	1.302	0.224	0	0.045
egr2b	pharyngeal arch (NC-derived)	adra1ba	ENSDARG00000011317	1.366	1.628	0.182	0	0
egr2b	pharyngeal arch (NC-derived)	vclb	ENSDARG00000098695	1.207	1.481	0.165	0	0
egr2b	pharyngeal arch (NC-derived)	si:ch211-284f22.3	ENSDARG00000097055	0.889	1.184	0.134	0	0
egr2b	pharyngeal arch (NC-derived)	slc7a3a	ENSDARG00000020645	1.104	1.436	0.171	0	0
egr2b	pharyngeal arch (NC-derived)	gpr146	ENSDARG00000059610	1.275	1.414	0.202	0	0
egr2b	pharyngeal arch (NC-derived)	CR383676.2	ENSDARG00000099970	0.214	0.309	0.035	0	0
egr2b	pharyngeal arch (NC-derived)	kcnq5a	ENSDARG00000069954	0.764	1.053	0.127	0	0
egr2b	pharyngeal arch (NC-derived)	bcar1	ENSDARG00000056525	0.572	0.808	0.097	0	0
egr2b	pharyngeal arch (NC-derived)	rnf38	ENSDARG00000062055	0.527	0.738	0.093	0	0.001
egr2b	pharyngeal arch (NC-derived)	anks1b	ENSDARG00000003512	0.508	0.715	0.091	0	0.001
egr2b	pharyngeal arch (NC-derived)	ppp4r2a	ENSDARG00000026540	1.349	1.251	0.242	0	0.001
egr2b	pharyngeal arch (NC-derived)	coq5	ENSDARG00000035618	1.522	1.239	0.279	0	0.002
egr2b	pharyngeal arch (NC-derived)	ctnna1	ENSDARG00000102441	0.409	0.577	0.076	0	0.003
egr2b	pharyngeal arch (NC-derived)	kcnab1a	ENSDARG00000008140	0.811	1.101	0.152	0	0.003
egr2b	pharyngeal arch (NC-derived)	stat3	ENSDARG00000022712	0.61	0.867	0.115	0	0.003
egr2b	pharyngeal arch (NC-derived)	gli3	ENSDARG00000052131	0.768	1.073	0.145	0	0.004
egr2b	pharyngeal arch (NC-derived)	ank2b	ENSDARG00000043313	0.817	1.069	0.157	0	0.006
egr2b	pharyngeal arch (NC-derived)	ebf2	ENSDARG00000042525	0.827	1.086	0.161	0	0.007
egr2b	pharyngeal arch (NC-derived)	slc7a2	ENSDARG00000037097	2.822	1.629	0.555	0	0.009
egr2b	pharyngeal arch (NC-derived)	hsp90ab1	ENSDARG00000029150	-0.791	-1.099	0.157	0	0.012
egr2b	pharyngeal arch (NC-derived)	tmem184c	ENSDARG00000078789	1.342	1.233	0.268	0	0.013
egr2b	pharyngeal arch (NC-derived)	cspp1b	ENSDARG00000091628	1.165	1.102	0.235	0	0.016
egr2b	pharyngeal arch (NC-derived)	myh9b	ENSDARG00000001014	0.454	0.646	0.092	0	0.018
egr2b	pharyngeal arch (NC-derived)	nid2a	ENSDARG00000075707	0.613	0.855	0.125	0	0.019
egr2b	pharyngeal arch (NC-derived)	sash1a	ENSDARG00000007179	0.614	0.845	0.126	0	0.023
egr2b	pharyngeal arch (NC-derived)	pabpc1a	ENSDARG00000017219	-0.857	-1.188	0.181	0	0.041
egr2b	pharynx	ripor1	ENSDARG00000062178	2.508	3.122	0.524	0	0.006
egr2b	pharynx	CR383676.2	ENSDARG00000099970	0.321	0.463	0.069	0	0.012
egr2b	posterior lateral line primordium	ptprub	ENSDARG00000101081	0.683	0.969	0.127	0	0.001
egr2b	posterior lateral line primordium	CR383676.2	ENSDARG00000099970	0.247	0.356	0.047	0	0.001
egr2b	posterior lateral line primordium	ucp2	ENSDARG00000043154	1.38	1.707	0.29	0	0.01
egr2b	posterior lateral line primordium	pkig	ENSDARG00000086471	1.069	1.435	0.242	0	0.04
egr2b	posterior spinal cord progenitors	si:ch211-13k12.2	ENSDARG00000038121	0.537	0.757	0.101	0	0.002
egr2b	posterior spinal cord progenitors	ndfip2	ENSDARG00000033928	0.891	1.167	0.179	0	0.008
egr2b	posterior spinal cord progenitors	stat3	ENSDARG00000022712	0.578	0.822	0.117	0	0.008
egr2b	posterior spinal cord progenitors	BX511025.1	ENSDARG00000102446	1.324	1.738	0.269	0	0.01
egr2b	posterior spinal cord progenitors	pdia6	ENSDARG00000009001	1.201	1.424	0.246	0	0.012
egr2b	posterior spinal cord progenitors	agbl4	ENSDARG00000068050	0.513	0.729	0.105	0	0.012
egr2b	posterior spinal cord progenitors	ext1b	ENSDARG00000101019	0.686	0.943	0.143	0	0.016
egr2b	posterior spinal cord progenitors	elf1	ENSDARG00000020759	0.742	1.022	0.158	0	0.026
egr2b	posterior spinal cord progenitors	CR383676.2	ENSDARG00000099970	0.183	0.264	0.04	0	0.032
egr2b	primordial germ cell	CR383676.2	ENSDARG00000099970	0.642	0.924	0.126	0	0.001
egr2b	primordial germ cell	foxo3b	ENSDARG00000042904	1.595	2.134	0.369	0	0.028
egr2b	primordial germ cell	ptprga	ENSDARG00000045006	0.917	1.293	0.217	0	0.04
egr2b	pronephric duct	bmpr1aa	ENSDARG00000019728	2.269	2.711	0.515	0	0.033
egr2b	pronephros distal tubule	CABZ01072487.1	ENSDARG00000098214	2.742	2.104	0.479	0	0
egr2b	pronephros distal tubule	esrrga	ENSDARG00000004861	0.697	0.953	0.146	0	0.017
egr2b	pronephros distal tubule	ankrd12	ENSDARG00000052419	0.722	0.962	0.151	0	0.017
egr2b	pronephros distal tubule	hspg2	ENSDARG00000076564	0.361	0.514	0.076	0	0.022
egr2b	pronephros distal tubule	tnfrsfa	ENSDARG00000004451	0.63	0.884	0.134	0	0.024
egr2b	pronephros proximal tubule	kcnh5a	ENSDARG00000043220	1.64	2.292	0.238	0	0
egr2b	pronephros proximal tubule	BX511025.1	ENSDARG00000102446	1.362	1.69	0.236	0	0
egr2b	pronephros proximal tubule	arid5b	ENSDARG00000037196	-0.732	-1.014	0.137	0	0.002
egr2b	pronephros proximal tubule	ajap1	ENSDARG00000038655	1.901	1.829	0.368	0	0.004
egr2b	pronephros proximal tubule	stat3	ENSDARG00000022712	0.625	0.881	0.125	0	0.009
egr2b	pronephros proximal tubule	CR376783.1	ENSDARG00000074235	-0.97	-1.322	0.206	0	0.032
egr2b	pronephros proximal tubule	si:ch211-48m9.1	ENSDARG00000104387	1.411	1.646	0.302	0	0.037
egr2b	pronephros proximal tubule	si:ch211-158d24.2	ENSDARG00000078536	1.201	1.502	0.26	0	0.046
egr2b	red blood cell	si:ch73-280o22.2	ENSDARG00000077072	1.408	1.936	0.181	0	0
egr2b	red blood cell	drll.1	ENSDARG00000035151	0.882	1.241	0.132	0	0
egr2b	red blood cell	st3gal3a	ENSDARG00000015374	0.639	0.906	0.121	0	0.002
egr2b	red blood cell	myo9aa	ENSDARG00000076729	0.747	1.054	0.142	0	0.002
egr2b	red blood cell	itga4	ENSDARG00000103056	0.804	1.13	0.155	0	0.002
egr2b	red blood cell	myo1cb	ENSDARG00000061579	1.136	1.474	0.221	0	0.003
egr2b	red blood cell	rfesd	ENSDARG00000058725	1.343	1.772	0.261	0	0.003
egr2b	red blood cell	NC_002333.4	ENSDARG00000080337	-0.376	-0.542	0.074	0	0.003
egr2b	red blood cell	gfi1b	ENSDARG00000079947	0.781	1.086	0.163	0	0.012
egr2b	red blood cell	BX005396.2	ENSDARG00000099831	1.324	1.757	0.287	0	0.024
egr2b	red blood cell	adgrg1	ENSDARG00000027222	1.215	1.526	0.264	0	0.027
egr2b	red blood cell	cyb5a	ENSDARG00000098589	1.167	1.331	0.259	0	0.039
egr2b	retinal neuron	pax6b	ENSDARG00000045936	0.62	0.759	0.094	0	0
egr2b	retinal neuron	si:ch211-284f22.3	ENSDARG00000097055	0.421	0.57	0.065	0	0
egr2b	retinal neuron	islr2	ENSDARG00000051875	1.259	0.819	0.227	0	0.002
egr2b	retinal neuron	lypla1	ENSDARG00000104228	1.281	0.519	0.233	0	0.002
egr2b	retinal neuron	si:dkey-34m19.3	ENSDARG00000078814	1.09	0.63	0.204	0	0.004
egr2b	retinal neuron	bcl11ba	ENSDARG00000062510	0.47	0.644	0.089	0	0.006
egr2b	retinal neuron	si:dkeyp-104h9.5	ENSDARG00000073801	0.984	0.662	0.187	0	0.006
egr2b	retinal neuron	creb1b	ENSDARG00000093420	0.512	0.618	0.101	0	0.014
egr2b	retinal neuron	rnf165a	ENSDARG00000077906	-0.343	-0.474	0.068	0	0.015
egr2b	retinal neuron	ankrd54	ENSDARG00000055743	1.111	0.576	0.222	0	0.02
egr2b	retinal neuron	snrpe	ENSDARG00000033175	1.097	0.653	0.222	0	0.027
egr2b	retinal neuron	sept4a	ENSDARG00000010385	0.754	0.663	0.156	0	0.043
egr2b	retinal pigmented epithelium (early)	trpm1b	ENSDARG00000103476	0.515	0.741	0.079	0	0
egr2b	retinal pigmented epithelium (early)	foxp4	ENSDARG00000076120	0.34	0.488	0.056	0	0
egr2b	retinal pigmented epithelium (early)	hbp1	ENSDARG00000028517	1.912	1.478	0.317	0	0
egr2b	retinal pigmented epithelium (early)	adgrb2	ENSDARG00000025667	0.752	1.027	0.129	0	0
egr2b	retinal pigmented epithelium (early)	fgfr3	ENSDARG00000004782	-0.527	-0.749	0.097	0	0.001
egr2b	retinal pigmented epithelium (early)	AL954694.2	ENSDARG00000093270	1.506	1.97	0.277	0	0.001
egr2b	retinal pigmented epithelium (early)	FP102073.1	ENSDARG00000097618	1.533	2.025	0.289	0	0.002
egr2b	retinal pigmented epithelium (early)	hey2	ENSDARG00000013441	1.28	1.071	0.246	0	0.003
egr2b	retinal pigmented epithelium (early)	BX323575.1	ENSDARG00000096826	1.812	1.733	0.355	0	0.005
egr2b	retinal pigmented epithelium (early)	nrxn2a	ENSDARG00000061454	-0.678	-0.958	0.134	0	0.006
egr2b	retinal pigmented epithelium (early)	tp53bp2b	ENSDARG00000054858	0.554	0.739	0.114	0	0.014
egr2b	retinal pigmented epithelium (early)	tns2a	ENSDARG00000076292	0.409	0.579	0.086	0	0.022
egr2b	retinal pigmented epithelium (early)	per2	ENSDARG00000034503	0.666	0.886	0.14	0	0.022
egr2b	retinal pigmented epithelium (early)	cdc34a	ENSDARG00000069708	1.536	1.18	0.328	0	0.031
egr2b	retinal pigmented epithelium (early)	si:ch211-14c7.2	ENSDARG00000094522	1.785	1.432	0.383	0	0.034
egr2b	retinal pigmented epithelium (early)	fam214a	ENSDARG00000040452	0.554	0.769	0.12	0	0.043
egr2b	retinal pigmented epithelium (early)	mgat4b	ENSDARG00000004115	0.779	1.093	0.171	0	0.05
egr2b	roof plate, flexural + subcommissural organ	krt18a.1	ENSDARG00000018404	1.258	1.594	0.245	0	0.002
egr2b	satellite cells	rims1a	ENSDARG00000074680	2.36	2.248	0.465	0	0.006
egr2b	satellite cells	zmynd19	ENSDARG00000100773	1.43	1.717	0.302	0	0.023
egr2b	satellite cells	ptprua	ENSDARG00000092638	0.483	0.696	0.102	0	0.024
egr2b	slow-committed myocyte	BX537310.2	ENSDARG00000117275	2.179	2.342	0.375	0	0.001
egr2b	slow-committed myocyte	crybg1a	ENSDARG00000031782	1.457	1.895	0.256	0	0.001
egr2b	slow-committed myocyte	ubald1a	ENSDARG00000002362	1.047	1.362	0.208	0	0.014
egr2b	slow-committed myocyte	CR383676.2	ENSDARG00000099970	0.351	0.506	0.07	0	0.017
egr2b	slow-committed myocyte	enah	ENSDARG00000032049	0.601	0.862	0.125	0	0.032
egr2b	slow-committed myocyte	dcbld2	ENSDARG00000062177	0.874	1.193	0.185	0	0.041
egr2b	slow-committed myocyte	tpm2	ENSDARG00000104682	0.558	0.798	0.118	0	0.042
egr2b	support cells-otic vesicle	hpse2	ENSDARG00000078163	1.048	1.334	0.181	0	0
egr2b	support cells-otic vesicle	kcnip3a	ENSDARG00000034229	-1.366	-1.834	0.268	0	0.007
egr2b	support cells-otic vesicle	ogdha	ENSDARG00000034270	0.48	0.666	0.094	0	0.007
egr2b	support cells-otic vesicle	paxbp1	ENSDARG00000062361	1.303	1.224	0.26	0	0.01
egr2b	support cells-otic vesicle	wif1	ENSDARG00000005541	2.274	0.958	0.468	0	0.02
egr2b	support cells-otic vesicle	tlcd4b	ENSDARG00000098224	1.115	1.217	0.23	0	0.02
egr2b	support cells-otic vesicle	bach2b	ENSDARG00000004074	0.428	0.604	0.089	0	0.023
egr2b	thyroid follicle cell	ggt1b	ENSDARG00000018342	2.437	2.805	0.48	0	0.004
egr2b	thyroid follicle cell	mob2a	ENSDARG00000023214	3.113	3.543	0.645	0	0.011
egr2b	thyroid follicle cell	cgnb	ENSDARG00000058690	2.372	2.553	0.493	0	0.011
egr2b	thyroid follicle cell	dbn1	ENSDARG00000069113	1.618	2.241	0.343	0	0.016
egr2b	thyroid follicle cell	crb2a	ENSDARG00000060106	1.987	2.618	0.448	0	0.047
egr2b	unknown (dcn+, col6+)	tnnc2	ENSDARG00000070835	1.629	2.131	0.283	0	0.001
egr2b	unknown (dcn+, col6+)	hyal4	ENSDARG00000051823	1.252	1.677	0.23	0	0.003
egr2b	unknown (dcn+, col6+)	hmga2	ENSDARG00000069912	1.368	1.768	0.261	0	0.005
egr2b	unknown (dcn+, col6+)	tnfaip8l1	ENSDARG00000086457	2.589	1.994	0.529	0	0.02
egr2b	unknown (dcn+, col6+)	MYADM	ENSDARG00000086815	1.613	2.008	0.33	0	0.021
egr2b	unknown (dcn+, col6+)	dnajc1	ENSDARG00000001940	3.021	2.186	0.622	0	0.023
egr2b	unknown (dcn+, col6+)	si:dkey-35m8.1	ENSDARG00000094587	2.23	2.314	0.463	0	0.026
egr2b	unknown (dcn+, col6+)	celf2	ENSDARG00000002131	1.127	1.461	0.243	0	0.048
egr2b	xanthophore	si:dkey-251i10.2	ENSDARG00000093957	0.631	0.9	0.109	0	0
egr2b	xanthophore	rhbdf1b	ENSDARG00000017367	1.146	1.529	0.204	0	0
egr2b	xanthophore	thrab	ENSDARG00000052654	-0.409	-0.588	0.074	0	0.001
egr2b	xanthophore	fgfr1bl	ENSDARG00000104015	1.668	1.951	0.31	0	0.001
egr2b	xanthophore	fam214a	ENSDARG00000040452	0.695	0.963	0.131	0	0.002
egr2b	xanthophore	rtkn2b	ENSDARG00000052903	-2.176	-2.717	0.412	0	0.002
egr2b	xanthophore	CR383676.2	ENSDARG00000099970	0.2	0.289	0.038	0	0.002
egr2b	xanthophore	trpm1b	ENSDARG00000103476	0.39	0.561	0.075	0	0.003

## Sheet: epha4a
gene_target	cell type	symbol	ensembl id	estimate	normalized_effect	std_err	p_value	q_value
epha4a	adrenal gland	nr5a1b	ENSDARG00000023362	1.166	1.669	0.254	0	0.037
epha4a	anterior migratory muscle	notch2	ENSDARG00000043130	0.352	0.494	0.055	0	0
epha4a	anterior migratory muscle	fosb	ENSDARG00000055751	0.936	1.251	0.15	0	0
epha4a	anterior migratory muscle	gask1a	ENSDARG00000076862	1.158	1.424	0.193	0	0
epha4a	anterior migratory muscle	thbs1b	ENSDARG00000010785	0.719	0.974	0.143	0	0.012
epha4a	anterior migratory muscle	ms4a17a.9	ENSDARG00000094854	1.163	1.072	0.232	0	0.013
epha4a	anterior migratory muscle	BX511034.5	ENSDARG00000099364	1.426	1	0.289	0	0.019
epha4a	anterior migratory muscle	mpp6b	ENSDARG00000029761	0.791	0.928	0.164	0	0.03
epha4a	basal cell	BX511034.5	ENSDARG00000099364	1.418	0.723	0.186	0	0
epha4a	basal cell	fam107b	ENSDARG00000026865	0.707	0.994	0.093	0	0
epha4a	basal cell	epcam	ENSDARG00000040534	0.691	0.961	0.092	0	0
epha4a	basal cell	ngfa	ENSDARG00000058961	0.986	1.24	0.134	0	0
epha4a	basal cell	pmp22b	ENSDARG00000060457	0.876	1.132	0.122	0	0
epha4a	basal cell	dsg2.1	ENSDARG00000076945	0.357	0.503	0.05	0	0
epha4a	basal cell	notch2	ENSDARG00000043130	0.341	0.469	0.048	0	0
epha4a	basal cell	pkp3a	ENSDARG00000051861	0.351	0.496	0.049	0	0
epha4a	basal cell	jupa	ENSDARG00000070787	0.226	0.324	0.033	0	0
epha4a	basal cell	dsc2l	ENSDARG00000039677	0.583	0.791	0.085	0	0
epha4a	basal cell	adamts14	ENSDARG00000078494	-0.826	-0.823	0.121	0	0
epha4a	basal cell	irx4b	ENSDARG00000036051	1.12	0.957	0.166	0	0
epha4a	basal cell	si:ch211-241e1.3	ENSDARG00000022615	0.545	0.748	0.082	0	0
epha4a	basal cell	tnfrsfa	ENSDARG00000004451	0.449	0.628	0.067	0	0
epha4a	basal cell	ptp4a3a	ENSDARG00000039997	0.815	0.882	0.124	0	0
epha4a	basal cell	cep85	ENSDARG00000060215	0.739	0.849	0.113	0	0
epha4a	basal cell	CR383676.3	ENSDARG00000105368	0.196	0.28	0.031	0	0
epha4a	basal cell	si:dkey-3h23.3	ENSDARG00000104849	-1.318	-1.226	0.212	0	0
epha4a	basal cell	RALGDS	ENSDARG00000042409	0.526	0.699	0.084	0	0
epha4a	basal cell	erbin	ENSDARG00000044281	0.331	0.459	0.053	0	0
epha4a	basal cell	prickle2b	ENSDARG00000037593	-1.086	-1.401	0.176	0	0
epha4a	basal cell	ptgs2a	ENSDARG00000004539	0.46	0.622	0.076	0	0
epha4a	basal cell	pdlim4	ENSDARG00000068973	0.887	0.82	0.148	0	0
epha4a	basal cell	ptgdsb.1	ENSDARG00000027088	-0.769	-1.014	0.128	0	0
epha4a	basal cell	f10	ENSDARG00000088581	1.561	0.657	0.262	0	0
epha4a	basal cell	epb41l4b	ENSDARG00000061398	0.45	0.61	0.075	0	0
epha4a	basal cell	CABZ01020840.1	ENSDARG00000090401	1.221	0.827	0.205	0	0
epha4a	basal cell	tanc1b	ENSDARG00000089190	0.485	0.667	0.081	0	0
epha4a	basal cell	sgms2b	ENSDARG00000036897	0.744	0.775	0.126	0	0
epha4a	basal cell	fn1a	ENSDARG00000019815	0.676	0.951	0.114	0	0
epha4a	basal cell	arhgap29b	ENSDARG00000017748	0.525	0.659	0.089	0	0.001
epha4a	basal cell	pard6b	ENSDARG00000003865	0.774	0.866	0.132	0	0.001
epha4a	basal cell	agbl4	ENSDARG00000068050	0.453	0.579	0.078	0	0.001
epha4a	basal cell	nccrp1	ENSDARG00000035326	0.96	0.977	0.167	0	0.001
epha4a	basal cell	loxl2b	ENSDARG00000044074	-0.536	-0.674	0.094	0	0.001
epha4a	basal cell	cdh10a	ENSDARG00000055843	2.391	0.29	0.417	0	0.001
epha4a	basal cell	BX088686.1	ENSDARG00000096774	0.651	0.586	0.114	0	0.001
epha4a	basal cell	cldni	ENSDARG00000054616	0.19	0.272	0.033	0	0.001
epha4a	basal cell	ripor2	ENSDARG00000061752	-0.518	-0.666	0.092	0	0.002
epha4a	basal cell	gli3	ENSDARG00000052131	0.633	0.839	0.113	0	0.002
epha4a	basal cell	ptpn3	ENSDARG00000055784	-0.497	-0.647	0.088	0	0.002
epha4a	basal cell	clcn5b	ENSDARG00000022466	0.792	1.012	0.141	0	0.002
epha4a	basal cell	eef2b	ENSDARG00000100371	-0.216	-0.304	0.039	0	0.002
epha4a	basal cell	macf1a	ENSDARG00000028533	-0.269	-0.374	0.049	0	0.003
epha4a	basal cell	mat2al	ENSDARG00000063665	1.514	0.641	0.278	0	0.004
epha4a	basal cell	ccn1	ENSDARG00000023062	0.771	1.052	0.142	0	0.004
epha4a	basal cell	pdgfba	ENSDARG00000086778	0.599	0.782	0.111	0	0.004
epha4a	basal cell	BX511034.1	ENSDARG00000071629	1.4	0.499	0.26	0	0.005
epha4a	basal cell	tuft1a	ENSDARG00000061242	0.676	0.74	0.126	0	0.005
epha4a	basal cell	zgc:91976	ENSDARG00000057053	0.364	0.501	0.068	0	0.005
epha4a	basal cell	spint2	ENSDARG00000069476	0.621	0.646	0.116	0	0.006
epha4a	basal cell	adgre9	ENSDARG00000096577	1.133	0.651	0.213	0	0.006
epha4a	basal cell	itga6b	ENSDARG00000069946	0.377	0.535	0.071	0	0.007
epha4a	basal cell	slc7a3a	ENSDARG00000020645	0.386	0.528	0.073	0	0.007
epha4a	basal cell	plekhf2	ENSDARG00000021141	0.523	0.591	0.1	0	0.008
epha4a	basal cell	csrnp1b	ENSDARG00000038429	0.601	0.677	0.114	0	0.008
epha4a	basal cell	cd9b	ENSDARG00000016691	0.517	0.631	0.099	0	0.009
epha4a	basal cell	LO018333.1	ENSDARG00000114191	1.687	1.49	0.322	0	0.009
epha4a	basal cell	klhl41a	ENSDARG00000068888	-0.803	-0.88	0.154	0	0.01
epha4a	basal cell	CR383676.2	ENSDARG00000099970	0.15	0.217	0.029	0	0.01
epha4a	basal cell	mst1ra	ENSDARG00000060235	0.563	0.711	0.108	0	0.01
epha4a	basal cell	etnk1	ENSDARG00000019420	0.546	0.735	0.105	0	0.01
epha4a	basal cell	phlda2	ENSDARG00000042874	0.574	0.728	0.111	0	0.011
epha4a	basal cell	foxn3	ENSDARG00000012833	0.477	0.679	0.092	0	0.011
epha4a	basal cell	mthfd1l	ENSDARG00000042221	0.721	0.834	0.139	0	0.011
epha4a	basal cell	hivep2a	ENSDARG00000039987	0.38	0.535	0.073	0	0.012
epha4a	basal cell	si:ch211-284f22.3	ENSDARG00000097055	0.293	0.404	0.057	0	0.012
epha4a	basal cell	sik2b	ENSDARG00000062315	0.541	0.725	0.106	0	0.014
epha4a	basal cell	zgc:85932	ENSDARG00000098239	-0.342	-0.473	0.067	0	0.014
epha4a	basal cell	zgc:153911	ENSDARG00000002509	1.113	0.974	0.217	0	0.014
epha4a	basal cell	ahnak	ENSDARG00000061764	0.165	0.237	0.032	0	0.015
epha4a	basal cell	frem2b	ENSDARG00000102626	0.197	0.279	0.039	0	0.015
epha4a	basal cell	dre-mir-184-1	ENSDARG00000081763	1.402	0.359	0.274	0	0.015
epha4a	basal cell	cst14a.1	ENSDARG00000028164	1.94	0.268	0.379	0	0.015
epha4a	basal cell	si:ch211-264f5.6	ENSDARG00000079372	0.322	0.442	0.063	0	0.017
epha4a	basal cell	tp53	ENSDARG00000035559	0.503	0.51	0.099	0	0.018
epha4a	basal cell	tcf7l1b	ENSDARG00000007369	-0.396	-0.51	0.078	0	0.018
epha4a	basal cell	lum	ENSDARG00000045580	-0.319	-0.428	0.063	0	0.019
epha4a	basal cell	svild	ENSDARG00000102056	-0.232	-0.324	0.046	0	0.02
epha4a	basal cell	abhd17b	ENSDARG00000035571	0.539	0.536	0.107	0	0.022
epha4a	basal cell	zswim5	ENSDARG00000055900	0.272	0.377	0.054	0	0.024
epha4a	basal cell	si:dkey-165o8.2	ENSDARG00000104956	-1.32	-0.859	0.264	0	0.025
epha4a	basal cell	map3k14a	ENSDARG00000074060	0.466	0.521	0.094	0	0.027
epha4a	basal cell	ly6pge	ENSDARG00000098392	-0.925	-0.768	0.186	0	0.027
epha4a	basal cell	ahcy	ENSDARG00000005191	-0.618	-0.725	0.124	0	0.027
epha4a	basal cell	dspa	ENSDARG00000022309	0.224	0.311	0.045	0	0.027
epha4a	basal cell	pipox	ENSDARG00000055591	1.367	0.512	0.276	0	0.029
epha4a	basal cell	nfatc1	ENSDARG00000036168	0.636	0.798	0.128	0	0.029
epha4a	basal cell	crybg1a	ENSDARG00000031782	0.248	0.339	0.05	0	0.03
epha4a	basal cell	si:ch73-46j18.5	ENSDARG00000092467	-0.615	-0.803	0.124	0	0.031
epha4a	basal cell	camk2b1	ENSDARG00000011065	-0.62	-0.81	0.125	0	0.031
epha4a	basal cell	CU062501.2	ENSDARG00000103967	2.391	0.351	0.486	0	0.034
epha4a	basal cell	abi1a	ENSDARG00000010155	0.421	0.558	0.086	0	0.037
epha4a	basal cell	wnt3a	ENSDARG00000058822	0.552	0.653	0.113	0	0.038
epha4a	basal cell	cyp26c1	ENSDARG00000056029	0.772	0.835	0.159	0	0.045
epha4a	basal cell	ank1a	ENSDARG00000059093	-1.607	-1.546	0.332	0	0.048
epha4a	basal cell	si:dkeyp-52c3.7	ENSDARG00000038392	-1.355	-1.161	0.28	0	0.048
epha4a	cardiomyocyte	CR383676.2	ENSDARG00000099970	0.298	0.43	0.037	0	0
epha4a	cardiomyocyte	gmpr	ENSDARG00000016160	1.656	1.662	0.274	0	0
epha4a	cardiomyocyte	mlpha	ENSDARG00000070991	2.246	1.685	0.45	0	0.009
epha4a	cardiomyocyte	prmt1	ENSDARG00000010246	1.285	1.16	0.268	0	0.019
epha4a	connective tissue-meninges-dermal FB	itga6b	ENSDARG00000069946	0.577	0.816	0.079	0	0
epha4a	connective tissue-meninges-dermal FB	epcam	ENSDARG00000040534	0.693	0.96	0.097	0	0
epha4a	connective tissue-meninges-dermal FB	ptgs2a	ENSDARG00000004539	0.688	0.926	0.099	0	0
epha4a	connective tissue-meninges-dermal FB	igfbp1a	ENSDARG00000099351	0.943	1.135	0.137	0	0
epha4a	connective tissue-meninges-dermal FB	RALGDS	ENSDARG00000042409	0.578	0.772	0.087	0	0
epha4a	connective tissue-meninges-dermal FB	dsc2l	ENSDARG00000039677	0.706	0.954	0.106	0	0
epha4a	connective tissue-meninges-dermal FB	igfbp3	ENSDARG00000099144	0.978	0.97	0.15	0	0
epha4a	connective tissue-meninges-dermal FB	plek2	ENSDARG00000012789	1.002	1.234	0.159	0	0
epha4a	connective tissue-meninges-dermal FB	eva1bb	ENSDARG00000100698	0.898	0.813	0.144	0	0
epha4a	connective tissue-meninges-dermal FB	si:dkey-147f3.8	ENSDARG00000071029	0.932	1.011	0.15	0	0
epha4a	connective tissue-meninges-dermal FB	erbin	ENSDARG00000044281	0.295	0.412	0.048	0	0
epha4a	connective tissue-meninges-dermal FB	kifc3	ENSDARG00000054978	0.651	0.822	0.106	0	0
epha4a	connective tissue-meninges-dermal FB	CR388079.3	ENSDARG00000114502	1.472	0.904	0.244	0	0
epha4a	connective tissue-meninges-dermal FB	abi1a	ENSDARG00000010155	0.406	0.552	0.068	0	0
epha4a	connective tissue-meninges-dermal FB	phlda2	ENSDARG00000042874	0.927	1.073	0.157	0	0
epha4a	connective tissue-meninges-dermal FB	pde3b	ENSDARG00000062190	0.716	0.917	0.122	0	0
epha4a	connective tissue-meninges-dermal FB	fam107b	ENSDARG00000026865	0.348	0.489	0.06	0	0.001
epha4a	connective tissue-meninges-dermal FB	ptpn23b	ENSDARG00000098689	0.766	0.682	0.133	0	0.001
epha4a	connective tissue-meninges-dermal FB	rnf38	ENSDARG00000062055	0.4	0.551	0.07	0	0.001
epha4a	connective tissue-meninges-dermal FB	arrdc3a	ENSDARG00000052690	0.876	1.117	0.155	0	0.001
epha4a	connective tissue-meninges-dermal FB	myo5aa	ENSDARG00000061635	0.654	0.693	0.116	0	0.001
epha4a	connective tissue-meninges-dermal FB	pmp22b	ENSDARG00000060457	0.554	0.674	0.099	0	0.002
epha4a	connective tissue-meninges-dermal FB	sgms2b	ENSDARG00000036897	0.739	0.739	0.133	0	0.002
epha4a	connective tissue-meninges-dermal FB	CR383676.3	ENSDARG00000105368	0.183	0.261	0.033	0	0.002
epha4a	connective tissue-meninges-dermal FB	fan1	ENSDARG00000062269	1.435	0.537	0.26	0	0.002
epha4a	connective tissue-meninges-dermal FB	klf2b	ENSDARG00000040432	0.94	1.147	0.172	0	0.003
epha4a	connective tissue-meninges-dermal FB	hivep2a	ENSDARG00000039987	0.408	0.574	0.075	0	0.003
epha4a	connective tissue-meninges-dermal FB	zgc:171775	ENSDARG00000058381	-0.494	-0.628	0.091	0	0.003
epha4a	connective tissue-meninges-dermal FB	camk2b1	ENSDARG00000011065	-0.478	-0.626	0.088	0	0.003
epha4a	connective tissue-meninges-dermal FB	ptgir	ENSDARG00000038278	1.264	0.816	0.235	0	0.004
epha4a	connective tissue-meninges-dermal FB	clcn5b	ENSDARG00000022466	0.872	1.03	0.162	0	0.004
epha4a	connective tissue-meninges-dermal FB	flii	ENSDARG00000059701	0.584	0.703	0.109	0	0.004
epha4a	connective tissue-meninges-dermal FB	agbl4	ENSDARG00000068050	0.567	0.68	0.107	0	0.006
epha4a	connective tissue-meninges-dermal FB	ngfa	ENSDARG00000058961	0.769	0.84	0.146	0	0.006
epha4a	connective tissue-meninges-dermal FB	pkp1b	ENSDARG00000052705	1.042	0.867	0.198	0	0.007
epha4a	connective tissue-meninges-dermal FB	lepr	ENSDARG00000070961	0.358	0.488	0.068	0	0.008
epha4a	connective tissue-meninges-dermal FB	pnp5a	ENSDARG00000078619	0.534	0.747	0.103	0	0.009
epha4a	connective tissue-meninges-dermal FB	BX511034.5	ENSDARG00000099364	1.46	0.636	0.282	0	0.01
epha4a	connective tissue-meninges-dermal FB	abhd3	ENSDARG00000018809	1.066	0.756	0.206	0	0.01
epha4a	connective tissue-meninges-dermal FB	bean1	ENSDARG00000087413	1.5	0.666	0.29	0	0.01
epha4a	connective tissue-meninges-dermal FB	il4r.1	ENSDARG00000102583	0.752	0.672	0.145	0	0.01
epha4a	connective tissue-meninges-dermal FB	ahnak	ENSDARG00000061764	0.233	0.335	0.045	0	0.011
epha4a	connective tissue-meninges-dermal FB	bin2b	ENSDARG00000010255	0.528	0.687	0.102	0	0.011
epha4a	connective tissue-meninges-dermal FB	pard6b	ENSDARG00000003865	0.607	0.767	0.118	0	0.011
epha4a	connective tissue-meninges-dermal FB	ppp2r3a	ENSDARG00000077722	-0.547	-0.65	0.106	0	0.011
epha4a	connective tissue-meninges-dermal FB	si:ch1073-340i21.3	ENSDARG00000088885	1.589	0.474	0.309	0	0.011
epha4a	connective tissue-meninges-dermal FB	gli3	ENSDARG00000052131	0.719	0.958	0.14	0	0.012
epha4a	connective tissue-meninges-dermal FB	etnk1	ENSDARG00000019420	0.597	0.81	0.118	0	0.016
epha4a	connective tissue-meninges-dermal FB	itpr1b	ENSDARG00000074149	1.042	0.697	0.206	0	0.017
epha4a	connective tissue-meninges-dermal FB	slc7a3a	ENSDARG00000020645	0.461	0.636	0.092	0	0.021
epha4a	connective tissue-meninges-dermal FB	ccn1	ENSDARG00000023062	0.692	0.955	0.138	0	0.021
epha4a	connective tissue-meninges-dermal FB	fkbp10b	ENSDARG00000045129	-1.057	-1.323	0.211	0	0.021
epha4a	connective tissue-meninges-dermal FB	mtss1	ENSDARG00000059604	0.348	0.482	0.07	0	0.022
epha4a	connective tissue-meninges-dermal FB	slc12a4	ENSDARG00000014378	0.489	0.546	0.098	0	0.023
epha4a	connective tissue-meninges-dermal FB	gask1a	ENSDARG00000076862	0.976	1.071	0.196	0	0.024
epha4a	connective tissue-meninges-dermal FB	pef1	ENSDARG00000023989	0.74	0.668	0.149	0	0.024
epha4a	connective tissue-meninges-dermal FB	myo1b	ENSDARG00000024694	-0.334	-0.448	0.067	0	0.025
epha4a	connective tissue-meninges-dermal FB	zfyve28	ENSDARG00000060430	0.456	0.503	0.092	0	0.027
epha4a	connective tissue-meninges-dermal FB	sema3gb	ENSDARG00000013607	0.725	0.789	0.148	0	0.032
epha4a	connective tissue-meninges-dermal FB	irx4b	ENSDARG00000036051	0.994	0.744	0.203	0	0.033
epha4a	connective tissue-meninges-dermal FB	ecrg4b	ENSDARG00000088717	-0.624	-0.808	0.127	0	0.033
epha4a	connective tissue-meninges-dermal FB	BX537166.1	ENSDARG00000092295	1.032	0.649	0.211	0	0.035
epha4a	connective tissue-meninges-dermal FB	frmd4bb	ENSDARG00000076496	0.856	0.633	0.175	0	0.037
epha4a	connective tissue-meninges-dermal FB	CR383676.2	ENSDARG00000099970	0.201	0.29	0.041	0	0.039
epha4a	connective tissue-meninges-dermal FB	cep85	ENSDARG00000060215	0.662	0.733	0.136	0	0.04
epha4a	connective tissue-meninges-dermal FB	ptpn3	ENSDARG00000055784	-0.361	-0.481	0.074	0	0.041
epha4a	connective tissue-meninges-dermal FB	dsg2.1	ENSDARG00000076945	0.476	0.665	0.098	0	0.042
epha4a	connective tissue-meninges-dermal FB	spint2	ENSDARG00000069476	0.658	0.639	0.136	0	0.045
epha4a	contains head vasculature?	ppp1r1b	ENSDARG00000076280	1.269	1.753	0.163	0	0
epha4a	contains head vasculature?	pleca	ENSDARG00000062590	0.532	0.765	0.082	0	0
epha4a	contains head vasculature?	nucb1	ENSDARG00000054833	2.299	1.998	0.411	0	0.001
epha4a	contains head vasculature?	ephb4b	ENSDARG00000027112	1.288	1.626	0.247	0	0.003
epha4a	contains head vasculature?	p4hb	ENSDARG00000105116	1.446	1.775	0.28	0	0.004
epha4a	contains head vasculature?	baiap2a	ENSDARG00000062799	0.807	1.132	0.164	0	0.01
epha4a	contains head vasculature?	col18a1a	ENSDARG00000036558	0.464	0.666	0.095	0	0.012
epha4a	contains head vasculature?	CR383676.2	ENSDARG00000099970	0.248	0.357	0.051	0	0.014
epha4a	contains head vasculature?	rsrc2	ENSDARG00000042534	1.719	1.931	0.358	0	0.017
epha4a	contains head vasculature?	ahnak	ENSDARG00000061764	0.487	0.699	0.104	0	0.025
epha4a	contains head vasculature?	actb2	ENSDARG00000037870	-0.994	-1.397	0.216	0	0.036
epha4a	contains head vasculature?	BX548062.1	ENSDARG00000106248	1.981	2.74	0.435	0	0.046
epha4a	cranial muscle (early)	pkig	ENSDARG00000086471	0.742	0.973	0.144	0	0.006
epha4a	cranial muscle (early)	BX088707.3	ENSDARG00000117253	0.364	0.518	0.073	0	0.011
epha4a	cranial muscle (early)	si:ch73-376l24.2	ENSDARG00000092508	1.661	1.239	0.335	0	0.013
epha4a	cranial muscle (early)	rsrp1	ENSDARG00000030440	-0.858	-1.162	0.177	0	0.021
epha4a	cranial muscle (early)	wif1	ENSDARG00000005541	0.835	1.087	0.175	0	0.028
epha4a	cranial muscle (early)	tshz3b	ENSDARG00000103361	0.511	0.706	0.11	0	0.046
epha4a	cranial muscle (early)	znf740b	ENSDARG00000061174	1.755	1.295	0.378	0	0.046
epha4a	cranial muscle (mid)	LO018333.1	ENSDARG00000114191	2.278	1.875	0.315	0	0
epha4a	cranial muscle (mid)	actc1a	ENSDARG00000076126	1.59	1.978	0.235	0	0
epha4a	cranial muscle (mid)	mdm2	ENSDARG00000033443	2.282	1.375	0.369	0	0
epha4a	cranial muscle (mid)	ier5l	ENSDARG00000054906	1.725	1.282	0.3	0	0.001
epha4a	cranial muscle (mid)	yod1	ENSDARG00000008542	1.875	1.058	0.374	0	0.012
epha4a	cranial muscle (mid)	eif3jb	ENSDARG00000053370	0.959	0.769	0.196	0	0.019
epha4a	cranial muscle (mid)	timm23b	ENSDARG00000100375	1.258	0.926	0.258	0	0.02
epha4a	cranial muscle (mid)	polg	ENSDARG00000060951	1.846	1.398	0.388	0	0.032
epha4a	cranial muscle (mid)	ntsr1	ENSDARG00000077577	1.691	0.913	0.359	0	0.039
epha4a	cranial muscle (non-somitic, fast-twitch)	CR383676.2	ENSDARG00000099970	0.152	0.22	0.029	0	0.003
epha4a	cranial muscle (non-somitic, fast-twitch)	LO018333.1	ENSDARG00000114191	2.04	1.454	0.398	0	0.006
epha4a	cranial muscle (non-somitic, fast-twitch)	etnk1	ENSDARG00000019420	0.738	0.976	0.148	0	0.011
epha4a	cranial muscle (non-somitic, fast-twitch)	ngfra	ENSDARG00000088708	1.42	1.103	0.287	0	0.013
epha4a	cranial muscle (non-somitic, fast-twitch)	bin2b	ENSDARG00000010255	0.865	1.091	0.177	0	0.017
epha4a	cranial muscle (progenitor)	CR383676.2	ENSDARG00000099970	0.244	0.351	0.044	0	0.001
epha4a	cranial muscle (progenitor)	mus81	ENSDARG00000069326	1.492	1.655	0.291	0	0.005
epha4a	cranial muscle (progenitor)	slc38a9	ENSDARG00000032769	1.714	1.814	0.334	0	0.005
epha4a	cranial muscle (progenitor)	abhd17ab	ENSDARG00000043084	1.45	1.496	0.317	0	0.044
epha4a	cranial neural crest	arhgef4	ENSDARG00000012914	0.965	1.242	0.193	0	0.007
epha4a	differentiating neuron (hindbrain)	grid2	ENSDARG00000055302	0.78	1.098	0.128	0	0
epha4a	differentiating neuron (hindbrain)	agbl4	ENSDARG00000068050	1.043	1.4	0.18	0	0
epha4a	differentiating neuron (hindbrain)	ppp2r5eb	ENSDARG00000069118	0.636	0.84	0.119	0	0.002
epha4a	differentiating neuron (hindbrain)	BX005396.2	ENSDARG00000099831	1.579	1.878	0.312	0	0.007
epha4a	differentiating neuron (hindbrain)	frem2b	ENSDARG00000102626	0.807	1.009	0.167	0	0.017
epha4a	differentiating neuron (hindbrain)	gli3	ENSDARG00000052131	0.68	0.956	0.147	0	0.04
epha4a	differentiating neuron (hindbrain)	BX511034.5	ENSDARG00000099364	2.231	1.339	0.484	0	0.045
epha4a	differentiating neuron 1	gli3	ENSDARG00000052131	0.901	1.225	0.149	0	0
epha4a	differentiating neuron 1	agbl4	ENSDARG00000068050	1.019	1.345	0.192	0	0.002
epha4a	differentiating neuron 1	gpm6bb	ENSDARG00000001676	-0.451	-0.641	0.095	0	0.025
epha4a	differentiating neuron 1	her8.2	ENSDARG00000069675	0.908	1.106	0.193	0	0.032
epha4a	differentiating neuron 1	celf3a	ENSDARG00000034668	-0.365	-0.515	0.078	0	0.041
epha4a	differentiating neuron 1	si:ch211-236l14.4	ENSDARG00000062059	1.344	1.227	0.289	0	0.043
epha4a	differentiating neuron 2	bcl11ba	ENSDARG00000062510	1.132	1.533	0.243	0	0.017
epha4a	differentiating neuron 2	CU467822.2	ENSDARG00000101584	1.041	1.479	0.228	0	0.025
epha4a	dorsal spinal cord neuron	plppr1	ENSDARG00000100642	1.739	1.911	0.317	0	0.001
epha4a	dorsal spinal cord neuron	polg	ENSDARG00000060951	2.156	2.083	0.404	0	0.003
epha4a	dorsal spinal cord neuron	rsrp1	ENSDARG00000030440	-1.546	-2.088	0.296	0	0.004
epha4a	dorsal spinal cord neuron	zc3h7ba	ENSDARG00000098540	3.766	1.967	0.725	0	0.005
epha4a	dorsal spinal cord neuron	si:ch73-42p12.2	ENSDARG00000110481	2.065	1.868	0.432	0	0.022
epha4a	dorsal spinal cord neuron	mtmr3	ENSDARG00000098201	1.152	1.482	0.244	0	0.028
epha4a	dorsal spinal cord neuron	rabgap1	ENSDARG00000098967	1.294	1.658	0.274	0	0.029
epha4a	dorsal spinal cord neuron	si:dkeyp-14d3.1	ENSDARG00000075277	-0.844	-1.194	0.18	0	0.032
epha4a	dorsal spinal cord neuron	luc7l3	ENSDARG00000014366	3.486	1.67	0.746	0	0.034
epha4a	dorsal spinal cord neuron	sb:cb81	ENSDARG00000040503	1.301	1.754	0.284	0	0.049
epha4a	endothelium (dorsal aorta)	fmnl3	ENSDARG00000004372	0.357	0.507	0.051	0	0
epha4a	endothelium (dorsal aorta)	nfatc1	ENSDARG00000036168	0.59	0.814	0.103	0	0
epha4a	endothelium (dorsal aorta)	rhag	ENSDARG00000019253	1.497	1.189	0.265	0	0.001
epha4a	endothelium (dorsal aorta)	st3gal3a	ENSDARG00000015374	0.408	0.574	0.074	0	0.001
epha4a	endothelium (dorsal aorta)	plekhg5a	ENSDARG00000025902	0.562	0.783	0.103	0	0.001
epha4a	endothelium (dorsal aorta)	zgc:162239	ENSDARG00000019651	-1.177	-1.369	0.217	0	0.002
epha4a	endothelium (dorsal aorta)	si:ch211-212g7.6	ENSDARG00000079369	0.678	0.865	0.126	0	0.002
epha4a	endothelium (dorsal aorta)	kita	ENSDARG00000043317	1.022	1.202	0.192	0	0.003
epha4a	endothelium (dorsal aorta)	fam102aa	ENSDARG00000102566	0.523	0.728	0.099	0	0.004
epha4a	endothelium (dorsal aorta)	cblb	ENSDARG00000015199	0.482	0.682	0.092	0	0.004
epha4a	endothelium (dorsal aorta)	stc1	ENSDARG00000003303	1.263	1.34	0.241	0	0.004
epha4a	endothelium (dorsal aorta)	itgb1bp1	ENSDARG00000007169	1.835	0.626	0.354	0	0.005
epha4a	endothelium (dorsal aorta)	hivep2a	ENSDARG00000039987	0.394	0.548	0.076	0	0.005
epha4a	endothelium (dorsal aorta)	adamts9	ENSDARG00000077778	0.699	0.956	0.136	0	0.006
epha4a	endothelium (dorsal aorta)	LO018333.1	ENSDARG00000114191	1.701	1.498	0.335	0	0.009
epha4a	endothelium (dorsal aorta)	bcl2l10	ENSDARG00000026766	1.689	0.947	0.342	0	0.016
epha4a	endothelium (dorsal aorta)	sik1	ENSDARG00000058606	0.686	0.896	0.139	0	0.016
epha4a	endothelium (dorsal aorta)	strn4	ENSDARG00000102902	0.534	0.721	0.11	0	0.024
epha4a	endothelium (dorsal aorta)	efna2a	ENSDARG00000031372	-0.796	-1.054	0.165	0	0.027
epha4a	endothelium (dorsal aorta)	znf1183	ENSDARG00000111614	1.13	0.948	0.239	0	0.039
epha4a	endothelium (f8+, clic2+)	macrod2	ENSDARG00000032601	0.716	1.02	0.137	0	0.001
epha4a	endothelium (f8+, clic2+)	BX465862.4	ENSDARG00000096147	0.969	1.341	0.208	0	0.014
epha4a	endothelium (f8+, clic2+)	il4r.1	ENSDARG00000102583	1.88	1.993	0.42	0	0.03
epha4a	endothelium (vein + early artery)	npdc1a	ENSDARG00000074697	1.056	1.306	0.153	0	0
epha4a	endothelium (vein + early artery)	erfl3	ENSDARG00000062801	0.422	0.603	0.066	0	0
epha4a	endothelium (vein + early artery)	BX005396.2	ENSDARG00000099831	1.348	1.683	0.214	0	0
epha4a	endothelium (vein + early artery)	CR383676.2	ENSDARG00000099970	0.229	0.33	0.041	0	0.001
epha4a	endothelium (vein + early artery)	dgkh	ENSDARG00000018716	-0.42	-0.589	0.079	0	0.003
epha4a	endothelium (vein + early artery)	cblb	ENSDARG00000015199	0.478	0.674	0.091	0	0.004
epha4a	endothelium (vein + early artery)	XKR4	ENSDARG00000104264	-0.853	-1.13	0.164	0	0.005
epha4a	endothelium (vein + early artery)	si:dkey-85k7.7	ENSDARG00000101135	1.15	1.327	0.224	0	0.007
epha4a	endothelium (vein + early artery)	fmnl3	ENSDARG00000004372	0.31	0.44	0.062	0	0.013
epha4a	endothelium (vein + early artery)	BX511025.1	ENSDARG00000102446	1.216	1.551	0.25	0	0.025
epha4a	endothelium (vein + early artery)	banp	ENSDARG00000017562	0.795	0.917	0.165	0	0.028
epha4a	endothelium (vein + early artery)	CR383676.3	ENSDARG00000105368	0.217	0.31	0.045	0	0.036
epha4a	endothelium (vein + early artery)	hyal1	ENSDARG00000059916	0.697	0.929	0.147	0	0.038
epha4a	endothelium (vein + early artery)	fam102aa	ENSDARG00000102566	0.579	0.817	0.122	0	0.04
epha4a	endothelium (vein + early artery)	samd4a	ENSDARG00000075759	0.536	0.746	0.113	0	0.042
epha4a	eye, optic cup	agbl4	ENSDARG00000068050	1.159	1.589	0.132	0	0
epha4a	eye, optic cup	daam1b	ENSDARG00000009689	-0.542	-0.761	0.088	0	0
epha4a	eye, optic cup	afg1lb	ENSDARG00000042902	0.654	0.818	0.109	0	0
epha4a	eye, optic cup	slc7a3a	ENSDARG00000020645	0.651	0.847	0.109	0	0
epha4a	eye, optic cup	CR383676.3	ENSDARG00000105368	0.22	0.315	0.037	0	0
epha4a	eye, optic cup	cdh11	ENSDARG00000021442	-0.933	-1.17	0.162	0	0.001
epha4a	eye, optic cup	BX511025.1	ENSDARG00000102446	1.251	1.634	0.217	0	0.001
epha4a	eye, optic cup	rab27a	ENSDARG00000103935	0.922	0.928	0.161	0	0.001
epha4a	eye, optic cup	CR383676.2	ENSDARG00000099970	0.166	0.239	0.03	0	0.002
epha4a	eye, optic cup	zgc:113625	ENSDARG00000054160	-1.872	-2.049	0.341	0	0.002
epha4a	eye, optic cup	rorb	ENSDARG00000033498	0.387	0.554	0.071	0	0.002
epha4a	eye, optic cup	sdc2	ENSDARG00000002731	-0.487	-0.644	0.091	0	0.004
epha4a	eye, optic cup	CABZ01067348.1	ENSDARG00000117691	0.841	1.016	0.158	0	0.004
epha4a	eye, optic cup	stk35	ENSDARG00000086856	0.99	0.946	0.195	0	0.013
epha4a	eye, optic cup	pbx1a	ENSDARG00000100494	0.389	0.527	0.078	0	0.02
epha4a	eye, optic cup	CR388079.3	ENSDARG00000114502	1.578	1.067	0.318	0	0.021
epha4a	eye, optic cup	zeb2a	ENSDARG00000062338	0.267	0.378	0.054	0	0.026
epha4a	eye, optic cup	hint2	ENSDARG00000100938	-0.536	-0.719	0.11	0	0.03
epha4a	eye, optic cup	alcamb	ENSDARG00000058538	-0.905	-1.02	0.188	0	0.043
epha4a	eye, optic cup	kirrel3a	ENSDARG00000075806	0.521	0.73	0.109	0	0.047
epha4a	fast-committed myocyte	zmynd19	ENSDARG00000100773	1.111	1.396	0.127	0	0
epha4a	fast-committed myocyte	CR383676.2	ENSDARG00000099970	0.31	0.447	0.036	0	0
epha4a	fast-committed myocyte	gfra4a	ENSDARG00000056651	1.852	1.756	0.245	0	0
epha4a	fast-committed myocyte	stat3	ENSDARG00000022712	0.656	0.927	0.089	0	0
epha4a	fast-committed myocyte	baiap2a	ENSDARG00000062799	0.854	1.17	0.116	0	0
epha4a	fast-committed myocyte	txlnba	ENSDARG00000020594	0.323	0.462	0.044	0	0
epha4a	fast-committed myocyte	BX005396.2	ENSDARG00000099831	1.515	2.005	0.208	0	0
epha4a	fast-committed myocyte	macrod2	ENSDARG00000032601	0.748	0.956	0.105	0	0
epha4a	fast-committed myocyte	hivep2a	ENSDARG00000039987	0.608	0.861	0.087	0	0
epha4a	fast-committed myocyte	smtnl	ENSDARG00000055632	1.004	1.226	0.144	0	0
epha4a	fast-committed myocyte	inavab	ENSDARG00000070571	0.849	1.047	0.124	0	0
epha4a	fast-committed myocyte	enox2	ENSDARG00000078942	0.361	0.512	0.053	0	0
epha4a	fast-committed myocyte	slc6a8	ENSDARG00000043646	0.426	0.61	0.063	0	0
epha4a	fast-committed myocyte	flnca	ENSDARG00000018566	0.599	0.822	0.09	0	0
epha4a	fast-committed myocyte	acta1b	ENSDARG00000055618	-0.564	-0.79	0.085	0	0
epha4a	fast-committed myocyte	itga5	ENSDARG00000006353	0.763	0.994	0.117	0	0
epha4a	fast-committed myocyte	eef2b	ENSDARG00000100371	-0.512	-0.722	0.078	0	0
epha4a	fast-committed myocyte	iqca1	ENSDARG00000057276	0.898	0.978	0.144	0	0
epha4a	fast-committed myocyte	otud7b	ENSDARG00000017220	0.962	1	0.155	0	0
epha4a	fast-committed myocyte	hdgfl2	ENSDARG00000019530	-0.999	-1.177	0.163	0	0
epha4a	fast-committed myocyte	BX323575.1	ENSDARG00000096826	1.295	1.597	0.212	0	0
epha4a	fast-committed myocyte	traf4a	ENSDARG00000003963	0.391	0.556	0.064	0	0
epha4a	fast-committed myocyte	mybphb	ENSDARG00000003081	0.309	0.44	0.051	0	0
epha4a	fast-committed myocyte	lamc1	ENSDARG00000036279	0.597	0.807	0.1	0	0
epha4a	fast-committed myocyte	tax1bp1b	ENSDARG00000056856	0.534	0.72	0.09	0	0
epha4a	fast-committed myocyte	FP565451.1	ENSDARG00000096700	2.54	1.684	0.431	0	0
epha4a	fast-committed myocyte	nrip1b	ENSDARG00000068894	0.824	1.082	0.14	0	0
epha4a	fast-committed myocyte	edrf1	ENSDARG00000019834	1.202	0.938	0.208	0	0.001
epha4a	fast-committed myocyte	herpud1	ENSDARG00000024314	1.404	1.311	0.244	0	0.001
epha4a	fast-committed myocyte	AL935186.11	ENSDARG00000115988	-1.136	-1.401	0.2	0	0.001
epha4a	fast-committed myocyte	si:dkey-85k7.7	ENSDARG00000101135	1.345	1.67	0.237	0	0.001
epha4a	fast-committed myocyte	fam169ab	ENSDARG00000004177	1.958	0.807	0.345	0	0.001
epha4a	fast-committed myocyte	tulp1b	ENSDARG00000078210	1.14	1.054	0.202	0	0.001
epha4a	fast-committed myocyte	hif1an	ENSDARG00000031915	1.071	1.121	0.191	0	0.002
epha4a	fast-committed myocyte	pdlim7	ENSDARG00000103854	0.282	0.399	0.051	0	0.002
epha4a	fast-committed myocyte	lfng	ENSDARG00000037879	1.553	0.97	0.28	0	0.002
epha4a	fast-committed myocyte	wu:fj59g11	ENSDARG00000006301	0.423	0.602	0.076	0	0.002
epha4a	fast-committed myocyte	bcar1	ENSDARG00000056525	0.393	0.551	0.071	0	0.002
epha4a	fast-committed myocyte	enah	ENSDARG00000032049	0.378	0.54	0.068	0	0.002
epha4a	fast-committed myocyte	col11a1a	ENSDARG00000026165	0.474	0.651	0.086	0	0.002
epha4a	fast-committed myocyte	BX322555.5	ENSDARG00000117678	1.6	1.053	0.292	0	0.003
epha4a	fast-committed myocyte	cbarpb	ENSDARG00000071325	2.145	1.011	0.392	0	0.003
epha4a	fast-committed myocyte	MYO1D	ENSDARG00000036863	-1.573	-1.712	0.289	0	0.003
epha4a	fast-committed myocyte	maco1b	ENSDARG00000012741	0.626	0.77	0.116	0	0.003
epha4a	fast-committed myocyte	elmsan1b	ENSDARG00000053864	0.561	0.794	0.104	0	0.004
epha4a	fast-committed myocyte	si:ch211-220i18.4	ENSDARG00000030262	0.826	0.951	0.154	0	0.004
epha4a	fast-committed myocyte	fbxw7	ENSDARG00000060994	0.222	0.318	0.041	0	0.005
epha4a	fast-committed myocyte	arhgef1b	ENSDARG00000055837	0.533	0.711	0.1	0	0.005
epha4a	fast-committed myocyte	hbp1	ENSDARG00000028517	1.751	0.953	0.33	0	0.005
epha4a	fast-committed myocyte	arpp21	ENSDARG00000061081	0.676	0.896	0.128	0	0.006
epha4a	fast-committed myocyte	gpr146	ENSDARG00000059610	0.718	0.92	0.136	0	0.006
epha4a	fast-committed myocyte	wwtr1	ENSDARG00000067719	0.409	0.568	0.077	0	0.006
epha4a	fast-committed myocyte	myom2a	ENSDARG00000075433	0.499	0.702	0.095	0	0.006
epha4a	fast-committed myocyte	mybpc2b	ENSDARG00000021265	0.763	0.878	0.146	0	0.007
epha4a	fast-committed myocyte	stat1a	ENSDARG00000006266	0.655	0.863	0.126	0	0.009
epha4a	fast-committed myocyte	rps26l	ENSDARG00000030408	-0.89	-0.876	0.172	0	0.009
epha4a	fast-committed myocyte	ldb3b	ENSDARG00000099974	0.498	0.701	0.096	0	0.009
epha4a	fast-committed myocyte	cep192	ENSDARG00000104831	0.84	0.907	0.163	0	0.011
epha4a	fast-committed myocyte	suclg1	ENSDARG00000052712	0.652	0.825	0.127	0	0.011
epha4a	fast-committed myocyte	si:ch211-1e14.1	ENSDARG00000063361	1.232	0.89	0.24	0	0.011
epha4a	fast-committed myocyte	hspa8	ENSDARG00000068992	-0.487	-0.676	0.095	0	0.012
epha4a	fast-committed myocyte	CR762407.2	ENSDARG00000097111	-2.106	-2.026	0.412	0	0.013
epha4a	fast-committed myocyte	sipa1l1	ENSDARG00000020134	-0.759	-0.882	0.149	0	0.013
epha4a	fast-committed myocyte	mdm2	ENSDARG00000033443	0.86	0.963	0.169	0	0.014
epha4a	fast-committed myocyte	unc45b	ENSDARG00000008433	-0.421	-0.592	0.083	0	0.015
epha4a	fast-committed myocyte	si:dkey-157g16.6	ENSDARG00000057062	0.454	0.614	0.09	0	0.018
epha4a	fast-committed myocyte	CR936977.2	ENSDARG00000103638	0.734	1.026	0.147	0	0.019
epha4a	fast-committed myocyte	si:ch211-159i8.4	ENSDARG00000076332	1.763	1.571	0.353	0	0.02
epha4a	fast-committed myocyte	eef1da	ENSDARG00000102291	-0.617	-0.816	0.124	0	0.02
epha4a	fast-committed myocyte	mef2ca	ENSDARG00000029764	0.327	0.466	0.066	0	0.024
epha4a	fast-committed myocyte	sox6	ENSDARG00000015536	0.176	0.253	0.036	0	0.026
epha4a	fast-committed myocyte	ndufv2	ENSDARG00000013044	1.009	0.83	0.205	0	0.026
epha4a	fast-committed myocyte	uvssa	ENSDARG00000100916	1.002	0.942	0.204	0	0.027
epha4a	fast-committed myocyte	tsc2	ENSDARG00000103125	0.642	0.742	0.131	0	0.028
epha4a	fast-committed myocyte	rgmb	ENSDARG00000079323	-1.146	-1.183	0.233	0	0.028
epha4a	fast-committed myocyte	chchd6a	ENSDARG00000003206	1.266	0.922	0.259	0	0.03
epha4a	fast-committed myocyte	paqr4a	ENSDARG00000076960	0.919	0.885	0.189	0	0.035
epha4a	fast-committed myocyte	BX248121.1	ENSDARG00000098049	-1.655	-1.322	0.344	0	0.043
epha4a	fast-committed myocyte	actc1a	ENSDARG00000042535	-0.825	-1.09	0.172	0	0.044
epha4a	fast-committed myocyte	CHST13	ENSDARG00000004018	0.584	0.719	0.122	0	0.047
epha4a	fin fold	itga6b	ENSDARG00000069946	0.536	0.747	0.073	0	0
epha4a	fin fold	ahnak	ENSDARG00000061764	0.227	0.326	0.033	0	0
epha4a	fin fold	epb41l4b	ENSDARG00000061398	0.807	1.057	0.125	0	0
epha4a	fin fold	tuft1a	ENSDARG00000061242	0.928	1.092	0.147	0	0
epha4a	fin fold	epcam	ENSDARG00000040534	0.595	0.822	0.099	0	0
epha4a	fin fold	ptgs2a	ENSDARG00000004539	0.645	0.883	0.112	0	0.001
epha4a	fin fold	adamts8a	ENSDARG00000007709	1.058	1.07	0.184	0	0.001
epha4a	fin fold	pkp3a	ENSDARG00000051861	0.349	0.487	0.062	0	0.002
epha4a	fin fold	tjp2a	ENSDARG00000063309	0.502	0.643	0.09	0	0.002
epha4a	fin fold	mmp28	ENSDARG00000059029	0.632	0.773	0.116	0	0.004
epha4a	fin fold	si:dkey-147f3.8	ENSDARG00000071029	0.989	1.106	0.185	0	0.006
epha4a	fin fold	plek2	ENSDARG00000012789	1.039	1.128	0.196	0	0.008
epha4a	fin fold	ccn1	ENSDARG00000023062	0.641	0.891	0.122	0	0.008
epha4a	fin fold	cavin1b	ENSDARG00000059362	1.007	0.938	0.196	0	0.015
epha4a	fin fold	si:ch211-222k6.3	ENSDARG00000071578	1.221	0.994	0.24	0	0.018
epha4a	fin fold	btr32	ENSDARG00000053940	2.551	0.59	0.504	0	0.02
epha4a	fin fold	igfbp1a	ENSDARG00000099351	0.691	0.906	0.137	0	0.021
epha4a	fin fold	si:ch211-241e1.3	ENSDARG00000022615	1.01	1.135	0.201	0	0.023
epha4a	fin fold	epas1a	ENSDARG00000008697	0.759	0.777	0.152	0	0.027
epha4a	fin fold	msi2b	ENSDARG00000032614	0.367	0.518	0.074	0	0.028
epha4a	fin fold	notch2	ENSDARG00000043130	0.359	0.481	0.073	0	0.031
epha4a	fin fold	dnajb1b	ENSDARG00000041394	-0.696	-0.902	0.141	0	0.032
epha4a	fin fold	epgn	ENSDARG00000104992	0.847	1.133	0.175	0	0.047
epha4a	fin mesenchyme	slc7a3a	ENSDARG00000020645	1.293	1.685	0.166	0	0
epha4a	fin mesenchyme	CR383676.2	ENSDARG00000099970	0.342	0.493	0.045	0	0
epha4a	fin mesenchyme	pleca	ENSDARG00000062590	0.322	0.464	0.053	0	0
epha4a	fin mesenchyme	galnt18b	ENSDARG00000059438	0.543	0.768	0.091	0	0
epha4a	fin mesenchyme	ahnak	ENSDARG00000061764	0.33	0.475	0.058	0	0.001
epha4a	fin mesenchyme	frem2b	ENSDARG00000102626	0.495	0.702	0.089	0	0.001
epha4a	fin mesenchyme	eppk1	ENSDARG00000096359	1.013	1.367	0.196	0	0.008
epha4a	fin mesenchyme	BX548062.1	ENSDARG00000106248	1.69	2.392	0.334	0	0.012
epha4a	fin mesenchyme	ltb4r2a	ENSDARG00000088615	0.778	1.038	0.156	0	0.016
epha4a	fin mesenchyme	ptafr	ENSDARG00000042370	2.044	1.173	0.411	0	0.017
epha4a	fin mesenchyme	flrt2	ENSDARG00000079355	-0.653	-0.938	0.131	0	0.018
epha4a	fin mesenchyme	phrf1	ENSDARG00000075252	0.742	0.956	0.152	0	0.024
epha4a	fin mesenchyme	arrdc3a	ENSDARG00000052690	0.921	1.159	0.189	0	0.026
epha4a	fin mesenchyme	CR381579.3	ENSDARG00000097671	-1.701	-2.325	0.355	0	0.035
epha4a	floor plate	fam107b	ENSDARG00000026865	1.026	1.431	0.159	0	0
epha4a	floor plate	si:dkey-85k7.7	ENSDARG00000101135	1.587	1.95	0.273	0	0
epha4a	floor plate	fosb	ENSDARG00000055751	0.632	0.876	0.111	0	0
epha4a	floor plate	rfx4	ENSDARG00000026395	0.355	0.508	0.063	0	0
epha4a	floor plate	nav2a	ENSDARG00000073688	0.612	0.842	0.121	0	0.006
epha4a	floor plate	sgcd	ENSDARG00000098573	-0.969	-1.344	0.202	0	0.02
epha4a	floor plate	hacl1	ENSDARG00000020529	1.847	1.288	0.4	0	0.04
epha4a	glia	krt8	ENSDARG00000058358	0.824	1.158	0.134	0	0
epha4a	glia	txnipa	ENSDARG00000036107	2.475	1.874	0.411	0	0
epha4a	glia	gusb	ENSDARG00000063126	1.604	1.859	0.271	0	0
epha4a	glia	krt18a.1	ENSDARG00000018404	0.695	0.969	0.131	0	0.002
epha4a	glia	megf10	ENSDARG00000017229	1.291	1.484	0.275	0	0.02
epha4a	glia	cerk	ENSDARG00000069169	0.943	1.208	0.201	0	0.02
epha4a	glia	CR381531.2	ENSDARG00000104767	1.314	1.446	0.282	0	0.023
epha4a	glia	stra6	ENSDARG00000051874	0.967	1.317	0.208	0	0.024
epha4a	glia	timp2b	ENSDARG00000075261	1.568	2.05	0.339	0	0.026
epha4a	glia	unkl	ENSDARG00000037838	1.407	1.372	0.304	0	0.026
epha4a	glia	ddhd1a	ENSDARG00000086808	0.979	1.185	0.214	0	0.033
epha4a	glia	zgc:110699	ENSDARG00000017474	1.244	1.339	0.273	0	0.035
epha4a	glia	fam107b	ENSDARG00000026865	0.83	1.146	0.186	0	0.048
epha4a	hair cell	cdh24b	ENSDARG00000077996	1.88	1.827	0.358	0	0.002
epha4a	hair cell	rnf213a	ENSDARG00000099465	2.508	2.174	0.53	0	0.018
epha4a	hair cell	cabp2b	ENSDARG00000052277	1.015	1.412	0.223	0	0.038
epha4a	hair cell	pip4k2ab	ENSDARG00000063544	3.056	2.99	0.682	0	0.049
epha4a	hatching gland	ptgs2b	ENSDARG00000010276	1.394	1.73	0.125	0	0
epha4a	hatching gland	sox7	ENSDARG00000030125	1.368	1.83	0.129	0	0
epha4a	hatching gland	egfra	ENSDARG00000013847	0.824	1.169	0.085	0	0
epha4a	hatching gland	si:ch1073-340i21.3	ENSDARG00000088885	1.687	2.035	0.175	0	0
epha4a	hatching gland	rnf165a	ENSDARG00000077906	1.393	1.764	0.148	0	0
epha4a	hatching gland	bicdl2l	ENSDARG00000091669	1.081	1.467	0.117	0	0
epha4a	hatching gland	sema4ga	ENSDARG00000076595	1.201	1.597	0.134	0	0
epha4a	hatching gland	si:dkey-221j11.3	ENSDARG00000093304	1.091	1.527	0.123	0	0
epha4a	hatching gland	ptp4a3a	ENSDARG00000039997	1.173	1.348	0.132	0	0
epha4a	hatching gland	trib1	ENSDARG00000110963	1.416	1.418	0.167	0	0
epha4a	hatching gland	gmds	ENSDARG00000026629	0.652	0.934	0.077	0	0
epha4a	hatching gland	ngef	ENSDARG00000076179	0.766	1.047	0.091	0	0
epha4a	hatching gland	si:dkey-79d12.5	ENSDARG00000040284	1.122	1.428	0.134	0	0
epha4a	hatching gland	zgc:92242	ENSDARG00000029443	1.09	1.542	0.131	0	0
epha4a	hatching gland	CABZ01072077.1	ENSDARG00000108535	1.209	1.701	0.146	0	0
epha4a	hatching gland	slc38a2	ENSDARG00000045886	1.434	1.718	0.174	0	0
epha4a	hatching gland	evi5b	ENSDARG00000070839	0.641	0.89	0.078	0	0
epha4a	hatching gland	vdrb	ENSDARG00000070721	0.95	1.304	0.117	0	0
epha4a	hatching gland	epcam	ENSDARG00000040534	0.739	1.029	0.092	0	0
epha4a	hatching gland	mef2d	ENSDARG00000040237	0.611	0.862	0.076	0	0
epha4a	hatching gland	jupa	ENSDARG00000070787	0.584	0.833	0.073	0	0
epha4a	hatching gland	f2rl1.2	ENSDARG00000077540	1.042	1.171	0.13	0	0
epha4a	hatching gland	MARK4	ENSDARG00000024966	0.85	1.158	0.109	0	0
epha4a	hatching gland	samd4a	ENSDARG00000075759	1.279	1.705	0.166	0	0
epha4a	hatching gland	taf2	ENSDARG00000102307	1.171	1.24	0.153	0	0
epha4a	hatching gland	klf8	ENSDARG00000060661	0.804	1.077	0.106	0	0
epha4a	hatching gland	cpeb2	ENSDARG00000052604	0.874	1.166	0.116	0	0
epha4a	hatching gland	dhrs13a.2	ENSDARG00000111240	0.824	1.14	0.111	0	0
epha4a	hatching gland	BX908797.1	ENSDARG00000114676	1.055	1.399	0.143	0	0
epha4a	hatching gland	fosl1a	ENSDARG00000015355	0.776	0.998	0.107	0	0
epha4a	hatching gland	si:ch211-212g7.6	ENSDARG00000079369	1.186	1.303	0.165	0	0
epha4a	hatching gland	dsg2.1	ENSDARG00000076945	0.713	0.977	0.099	0	0
epha4a	hatching gland	cebpb	ENSDARG00000042725	0.843	0.951	0.118	0	0
epha4a	hatching gland	nrip1b	ENSDARG00000068894	0.554	0.771	0.078	0	0
epha4a	hatching gland	fosl2	ENSDARG00000040623	0.791	1.086	0.111	0	0
[truncated: 1,313 more rows]

## Sheet: foxd3
gene_target	cell type	symbol	ensembl id	estimate	normalized_effect	std_err	p_value	q_value
[truncated: 971 more rows]

[truncated: 22 more sheets: foxi1, hand2, hgfa-mut, hoxb1a, mafba, mafba-mut, met, met-mut, noto, noto-mut, phox2a, smo, tbx1, tbx16, tbx16-msgn1, tbx16-mut, tbx16-tbx16l, tbxta, tfap2a, tfap2a-foxd3 …]
