# Supplementary material for: Embryo-scale reverse genetics at single-cell resolution
Source: Nature. 2023 Nov 15;623(7988):782–91. doi: 10.1038/s41586-023-06720-2 (PMC10665197; doi:10.1038/s41586-023-06720-2)
Supplement: Supplementary file 5 — Source Data Fig. 1 [file 41586_2023_6720_MOESM5_ESM.xlsx]

## Sheet: figure1a
timepoint	cell number
18	62497
20	26867
22	49919
24	134395
26	33807
28	30106
30	46157
32	35909
34	31414
36	202388
38	27081
40	17308
42	20364
44	16563
46	22060
48	231457
72	141905
96	25691

## Sheet: figure1b
timepoint	Embryo	cell number
18	18h_ctrl-inj_P12_A1	1802
18	18h_ctrl-inj_P12_B1	2609
18	18h_ctrl-inj_P12_C1	1698
18	18h_ctrl-inj_P12_D1	1580
18	18h_ctrl-inj_P13_A1	3159
18	18h_ctrl-inj_P13_B1	2546
18	18h_ctrl-inj_P13_C1	2970
18	18h_ctrl-inj_P13_D1	2247
18	18h_ctrl-inj_P13_E1	2354
18	18h_ctrl-inj_P13_F1	2209
18	18h_ctrl-inj_P13_G1	2304
18	18h_ctrl-inj_P13_H1	2055
18	18h_ctrl-inj_P3_A7	2574
18	18h_ctrl-inj_P9_A1	1390
18	18h_ctrl-inj_P9_B1	1149
18	18h_ctrl-inj_P9_C1	1523
18	18h_ctrl-inj_P9_D1	1799
18	18h_ctrl-mafba_P9_E1	1974
18	18h_ctrl-mafba_P9_F1	1617
18	18h_ctrl-mafba_P9_G1	1607
18	18h_ctrl-mafba_P9_H1	1207
18	18h_ctrl-noto_P3_C7	1896
18	18h_ctrl-noto_P3_D7	2113
18	18h_tbx16-mut_P12_E1	1345
18	18h_tbx16-mut_P12_F1	1332
18	18h_tbx16-mut_P12_G1	1095
18	18h_tbx16-mut_P12_H1	1048
18	18hpf-P2_A1	96
18	18hpf-P2_A2	202
18	18hpf-P2_A3	274
18	18hpf-P2_A4	258
18	18hpf-P2_A5	195
18	18hpf-P2_A6	305
18	18hpf-P2_B1	27
18	18hpf-P2_B2	255
18	18hpf-P2_B3	285
18	18hpf-P2_B4	275
18	18hpf-P2_B5	128
18	18hpf-P2_B6	283
18	18hpf-P2_C1	302
18	18hpf-P2_C2	195
18	18hpf-P2_C3	276
18	18hpf-P2_C4	238
18	18hpf-P2_C5	232
18	18hpf-P2_C6	352
18	18hpf-P2_D1	231
18	18hpf-P2_D2	239
18	18hpf-P2_D3	213
18	18hpf-P2_D4	184
18	18hpf-P2_D5	228
18	18hpf-P2_D6	245
18	18hpf-P2_E1	159
18	18hpf-P2_E2	260
18	18hpf-P2_E3	227
18	18hpf-P2_E4	187
18	18hpf-P2_E5	1
18	18hpf-P2_E6	272
18	18hpf-P2_F1	333
18	18hpf-P2_F2	267
18	18hpf-P2_F3	199
18	18hpf-P2_F4	260
18	18hpf-P2_F5	186
18	18hpf-P2_F6	277
18	18hpf-P2_G1	290
18	18hpf-P2_G2	313
18	18hpf-P2_G3	290
18	18hpf-P2_G4	203
18	18hpf-P2_G5	272
18	18hpf-P2_G6	300
18	18hpf-P2_H1	241
18	18hpf-P2_H2	293
18	18hpf-P2_H3	155
18	18hpf-P2_H4	306
18	18hpf-P2_H5	219
18	18hpf-P2_H6	267
20	20hpf-P7_A1	592
20	20hpf-P7_A2	501
20	20hpf-P7_A3	396
20	20hpf-P7_A4	493
20	20hpf-P7_A5	284
20	20hpf-P7_A6	524
20	20hpf-P7_B1	790
20	20hpf-P7_B2	589
20	20hpf-P7_B3	412
20	20hpf-P7_B4	479
20	20hpf-P7_B5	514
20	20hpf-P7_B6	879
20	20hpf-P7_C1	617
20	20hpf-P7_C2	491
20	20hpf-P7_C3	680
20	20hpf-P7_C4	408
20	20hpf-P7_C5	352
20	20hpf-P7_C6	506
20	20hpf-P7_D1	711
20	20hpf-P7_D2	456
20	20hpf-P7_D3	484
20	20hpf-P7_D4	693
20	20hpf-P7_D5	484
20	20hpf-P7_D6	434
20	20hpf-P7_E1	687
20	20hpf-P7_E2	854
20	20hpf-P7_E3	652
20	20hpf-P7_E4	398
20	20hpf-P7_E5	488
20	20hpf-P7_E6	283
20	20hpf-P7_F1	732
20	20hpf-P7_F2	669
20	20hpf-P7_F3	740
20	20hpf-P7_F4	535
20	20hpf-P7_F5	611
20	20hpf-P7_F6	456
20	20hpf-P7_G1	494
20	20hpf-P7_G2	515
20	20hpf-P7_G3	608
20	20hpf-P7_G4	477
20	20hpf-P7_G5	601
20	20hpf-P7_G6	602
20	20hpf-P7_H1	519
20	20hpf-P7_H2	599
20	20hpf-P7_H3	853
20	20hpf-P7_H4	626
20	20hpf-P7_H5	527
20	20hpf-P7_H6	572
22	22hpf-P13_A1	1130
22	22hpf-P13_A2	986
22	22hpf-P13_A3	1114
22	22hpf-P13_A4	1118
22	22hpf-P13_A5	932
22	22hpf-P13_A6	1172
22	22hpf-P13_B1	885
22	22hpf-P13_B2	1000
22	22hpf-P13_B3	1132
22	22hpf-P13_B4	808
22	22hpf-P13_B5	1032
22	22hpf-P13_B6	950
22	22hpf-P13_C1	1367
22	22hpf-P13_C2	1107
22	22hpf-P13_C3	963
22	22hpf-P13_C4	433
22	22hpf-P13_C5	1146
22	22hpf-P13_C6	1204
22	22hpf-P13_D1	944
22	22hpf-P13_D2	950
22	22hpf-P13_D3	833
22	22hpf-P13_D4	1201
22	22hpf-P13_D5	922
22	22hpf-P13_D6	836
22	22hpf-P13_E1	1161
22	22hpf-P13_E2	194
22	22hpf-P13_E3	1039
22	22hpf-P13_E4	1191
22	22hpf-P13_E5	1049
22	22hpf-P13_E6	1290
22	22hpf-P13_F1	1052
22	22hpf-P13_F2	881
22	22hpf-P13_F3	1050
22	22hpf-P13_F4	865
22	22hpf-P13_F5	1004
22	22hpf-P13_F6	1257
22	22hpf-P13_G1	971
22	22hpf-P13_G2	1280
22	22hpf-P13_G3	1306
22	22hpf-P13_G4	1108
22	22hpf-P13_G5	1269
22	22hpf-P13_G6	1008
22	22hpf-P13_H1	905
22	22hpf-P13_H2	1330
22	22hpf-P13_H3	1415
22	22hpf-P13_H4	887
22	22hpf-P13_H5	1068
22	22hpf-P13_H6	1174
24	24h_ctrl-inj_P10_A7	2869
24	24h_ctrl-inj_P10_B7	2902
24	24h_ctrl-inj_P10_C7	3069
24	24h_ctrl-inj_P10_D7	2741
24	24h_ctrl-inj_P10_E7	3320
24	24h_ctrl-inj_P10_F7	3500
24	24h_ctrl-inj_P10_G7	3570
24	24h_ctrl-inj_P10_H7	3601
24	24h_ctrl-inj_P12_A6	1133
24	24h_ctrl-inj_P12_B6	1063
24	24h_ctrl-inj_P12_C6	1892
24	24h_ctrl-inj_P12_D6	1288
24	24h_ctrl-inj_P13_A7	2388
24	24h_ctrl-inj_P13_B7	2434
24	24h_ctrl-inj_P13_C7	2701
24	24h_ctrl-inj_P13_D7	2420
24	24h_ctrl-inj_P13_E7	2528
24	24h_ctrl-inj_P13_F7	2953
24	24h_ctrl-inj_P13_G7	2474
24	24h_ctrl-inj_P13_H7	2923
24	24h_ctrl-inj_P3_E7	2144
24	24h_ctrl-inj_P3_F7	3143
24	24h_ctrl-inj_P9_A5	1323
24	24h_ctrl-inj_P9_B5	1584
24	24h_ctrl-inj_P9_C5	1845
24	24h_ctrl-inj_P9_D5	1626
24	24h_ctrl-mafba_P9_E5	2430
24	24h_ctrl-mafba_P9_F5	2234
24	24h_ctrl-mafba_P9_G5	1821
24	24h_ctrl-mafba_P9_H5	1838
24	24h_ctrl-noto_P3_G7	2662
24	24h_ctrl-noto_P3_H7	2158
24	24h_tbx16-mut_P12_E6	718
24	24h_tbx16-mut_P12_F6	920
24	24h_tbx16-mut_P12_G6	1215
24	24h_tbx16-mut_P12_H6	1331
24	24hpf-28C_P2_A1	887
24	24hpf-28C_P2_A2	861
24	24hpf-28C_P2_B1	951
24	24hpf-28C_P2_B2	1125
24	24hpf-28C_P2_C1	986
24	24hpf-28C_P2_C2	1166
24	24hpf-28C_P2_D1	974
24	24hpf-28C_P2_D2	695
24	24hpf-28C_P2_E1	938
24	24hpf-28C_P2_E2	1042
24	24hpf-28C_P2_F1	611
24	24hpf-28C_P2_F2	1005
24	24hpf-28C_P2_G1	926
24	24hpf-28C_P2_G2	987
24	24hpf-28C_P2_H1	1318
24	24hpf-28C_P2_H2	512
24	24hpf-P2_A10	733
24	24hpf-P2_A11	722
24	24hpf-P2_A12	701
24	24hpf-P2_A7	1113
24	24hpf-P2_A8	440
24	24hpf-P2_A9	798
24	24hpf-P2_B10	674
24	24hpf-P2_B11	890
24	24hpf-P2_B12	992
24	24hpf-P2_B7	901
24	24hpf-P2_B8	712
24	24hpf-P2_B9	775
24	24hpf-P2_C10	609
24	24hpf-P2_C11	949
24	24hpf-P2_C12	839
24	24hpf-P2_C7	729
24	24hpf-P2_C8	827
24	24hpf-P2_C9	700
24	24hpf-P2_D10	779
24	24hpf-P2_D11	730
24	24hpf-P2_D12	973
24	24hpf-P2_D7	552
24	24hpf-P2_D8	801
24	24hpf-P2_D9	826
24	24hpf-P2_E10	707
24	24hpf-P2_E11	814
24	24hpf-P2_E12	668
24	24hpf-P2_E7	757
24	24hpf-P2_E8	757
24	24hpf-P2_E9	699
24	24hpf-P2_F10	705
24	24hpf-P2_F11	950
24	24hpf-P2_F12	1166
24	24hpf-P2_F7	797
24	24hpf-P2_F8	688
24	24hpf-P2_F9	913
24	24hpf-P2_G10	1026
24	24hpf-P2_G11	818
24	24hpf-P2_G12	681
24	24hpf-P2_G7	1240
24	24hpf-P2_G8	804
24	24hpf-P2_G9	741
24	24hpf-P2_H10	777
24	24hpf-P2_H11	651
24	24hpf-P2_H12	858
24	24hpf-P2_H7	810
24	24hpf-P2_H8	851
24	24hpf-P2_H9	1007
26	26hpf-P7_A10	511
26	26hpf-P7_A11	581
26	26hpf-P7_A12	745
26	26hpf-P7_A7	715
26	26hpf-P7_A8	519
26	26hpf-P7_A9	481
26	26hpf-P7_B10	594
26	26hpf-P7_B11	625
26	26hpf-P7_B12	610
26	26hpf-P7_B7	635
26	26hpf-P7_B8	1020
26	26hpf-P7_B9	543
26	26hpf-P7_C10	715
26	26hpf-P7_C11	686
26	26hpf-P7_C12	786
26	26hpf-P7_C7	367
26	26hpf-P7_C8	585
26	26hpf-P7_C9	676
26	26hpf-P7_D10	699
26	26hpf-P7_D11	725
26	26hpf-P7_D12	892
26	26hpf-P7_D7	581
26	26hpf-P7_D8	648
26	26hpf-P7_D9	400
26	26hpf-P7_E10	1021
26	26hpf-P7_E11	831
26	26hpf-P7_E12	834
26	26hpf-P7_E7	492
26	26hpf-P7_E8	787
26	26hpf-P7_E9	725
26	26hpf-P7_F10	1065
26	26hpf-P7_F11	613
26	26hpf-P7_F12	1074
26	26hpf-P7_F7	710
26	26hpf-P7_F8	767
26	26hpf-P7_F9	849
26	26hpf-P7_G10	557
26	26hpf-P7_G11	661
26	26hpf-P7_G12	479
26	26hpf-P7_G7	763
26	26hpf-P7_G8	740
26	26hpf-P7_G9	740
26	26hpf-P7_H10	907
26	26hpf-P7_H11	770
26	26hpf-P7_H12	1062
26	26hpf-P7_H7	648
26	26hpf-P7_H8	752
26	26hpf-P7_H9	621
28	28hpf-P13_A10	703
28	28hpf-P13_A11	804
28	28hpf-P13_A12	388
28	28hpf-P13_A7	170
28	28hpf-P13_A8	836
28	28hpf-P13_A9	666
28	28hpf-P13_B10	724
28	28hpf-P13_B11	605
28	28hpf-P13_B12	430
28	28hpf-P13_B7	236
28	28hpf-P13_B8	589
28	28hpf-P13_B9	758
28	28hpf-P13_C10	452
28	28hpf-P13_C11	666
28	28hpf-P13_C12	597
28	28hpf-P13_C7	518
28	28hpf-P13_C8	854
28	28hpf-P13_C9	725
28	28hpf-P13_D10	688
28	28hpf-P13_D11	706
28	28hpf-P13_D12	478
28	28hpf-P13_D7	732
28	28hpf-P13_D8	670
28	28hpf-P13_D9	765
28	28hpf-P13_E10	440
28	28hpf-P13_E11	581
28	28hpf-P13_E12	719
28	28hpf-P13_E7	855
28	28hpf-P13_E8	566
28	28hpf-P13_E9	632
28	28hpf-P13_F10	785
28	28hpf-P13_F11	404
28	28hpf-P13_F12	334
28	28hpf-P13_F7	895
28	28hpf-P13_F8	691
28	28hpf-P13_F9	930
28	28hpf-P13_G10	631
28	28hpf-P13_G11	675
28	28hpf-P13_G12	651
28	28hpf-P13_G7	869
28	28hpf-P13_G8	568
28	28hpf-P13_G9	734
28	28hpf-P13_H10	526
28	28hpf-P13_H11	459
28	28hpf-P13_H12	545
28	28hpf-P13_H7	664
28	28hpf-P13_H8	336
28	28hpf-P13_H9	856
30	30hpf-28C_P9_A1	1248
30	30hpf-28C_P9_A2	1604
30	30hpf-28C_P9_B1	1195
30	30hpf-28C_P9_B2	1353
30	30hpf-28C_P9_C1	1103
30	30hpf-28C_P9_C2	1475
30	30hpf-28C_P9_D1	1704
30	30hpf-28C_P9_D2	874
30	30hpf-28C_P9_E1	1176
30	30hpf-28C_P9_E2	1068
30	30hpf-28C_P9_F1	1047
30	30hpf-28C_P9_F2	1818
30	30hpf-28C_P9_G1	1122
30	30hpf-28C_P9_G2	1496
30	30hpf-28C_P9_H1	1408
30	30hpf-28C_P9_H2	1296
30	30hpf-P4_A1	628
30	30hpf-P4_A2	1091
30	30hpf-P4_A3	477
30	30hpf-P4_A4	789
30	30hpf-P4_A5	195
30	30hpf-P4_A6	707
30	30hpf-P4_B1	422
30	30hpf-P4_B2	656
30	30hpf-P4_B3	712
30	30hpf-P4_B4	726
30	30hpf-P4_B5	830
30	30hpf-P4_B6	664
30	30hpf-P4_C1	269
30	30hpf-P4_C2	549
30	30hpf-P4_C3	839
30	30hpf-P4_C4	612
30	30hpf-P4_C5	786
30	30hpf-P4_C6	591
30	30hpf-P4_D1	705
30	30hpf-P4_D2	21
30	30hpf-P4_D3	417
30	30hpf-P4_D4	636
30	30hpf-P4_D5	900
30	30hpf-P4_D6	615
30	30hpf-P4_E1	628
30	30hpf-P4_E2	769
30	30hpf-P4_E3	598
30	30hpf-P4_E4	389
30	30hpf-P4_E5	15
30	30hpf-P4_E6	533
30	30hpf-P4_F1	677
30	30hpf-P4_F2	453
30	30hpf-P4_F3	1122
30	30hpf-P4_F4	190
30	30hpf-P4_F5	56
30	30hpf-P4_F6	304
30	30hpf-P4_G1	655
30	30hpf-P4_G2	17
30	30hpf-P4_G3	528
30	30hpf-P4_G4	616
30	30hpf-P4_G5	426
30	30hpf-P4_G6	125
30	30hpf-P4_H1	527
30	30hpf-P4_H2	470
30	30hpf-P4_H3	31
30	30hpf-P4_H4	415
30	30hpf-P4_H5	476
30	30hpf-P4_H6	313
32	32hpf-P12_A1	788
32	32hpf-P12_A2	513
32	32hpf-P12_A3	881
32	32hpf-P12_A4	1015
32	32hpf-P12_A5	955
32	32hpf-P12_A6	647
32	32hpf-P12_B1	905
32	32hpf-P12_B2	1075
32	32hpf-P12_B3	833
32	32hpf-P12_B4	914
32	32hpf-P12_B5	749
32	32hpf-P12_B6	828
32	32hpf-P12_C1	842
32	32hpf-P12_C2	831
32	32hpf-P12_C3	629
32	32hpf-P12_C4	908
32	32hpf-P12_C5	1480
32	32hpf-P12_C6	758
32	32hpf-P12_D1	682
32	32hpf-P12_D2	773
32	32hpf-P12_D3	698
32	32hpf-P12_D4	873
32	32hpf-P12_D5	696
32	32hpf-P12_D6	551
32	32hpf-P12_E1	588
32	32hpf-P12_E2	938
32	32hpf-P12_E3	606
32	32hpf-P12_E4	663
32	32hpf-P12_E5	403
32	32hpf-P12_E6	689
32	32hpf-P12_F1	713
32	32hpf-P12_F2	1092
32	32hpf-P12_F3	524
32	32hpf-P12_F4	710
32	32hpf-P12_F5	590
32	32hpf-P12_F6	419
32	32hpf-P12_G1	686
32	32hpf-P12_G2	598
32	32hpf-P12_G3	668
32	32hpf-P12_G4	640
32	32hpf-P12_G5	505
32	32hpf-P12_G6	809
32	32hpf-P12_H1	424
32	32hpf-P12_H2	686
32	32hpf-P12_H3	578
32	32hpf-P12_H4	928
32	32hpf-P12_H5	661
32	32hpf-P12_H6	967
34	34hpf-P19_A1	645
34	34hpf-P19_A2	676
34	34hpf-P19_A3	670
34	34hpf-P19_A4	671
34	34hpf-P19_A5	519
34	34hpf-P19_A6	474
34	34hpf-P19_B1	736
34	34hpf-P19_B2	661
34	34hpf-P19_B3	532
34	34hpf-P19_B4	221
34	34hpf-P19_B5	865
34	34hpf-P19_B6	581
34	34hpf-P19_C1	748
34	34hpf-P19_C2	543
34	34hpf-P19_C3	653
34	34hpf-P19_C4	779
34	34hpf-P19_C5	716
34	34hpf-P19_C6	836
34	34hpf-P19_D1	1040
34	34hpf-P19_D2	605
34	34hpf-P19_D3	648
34	34hpf-P19_D4	706
34	34hpf-P19_D5	645
34	34hpf-P19_D6	464
34	34hpf-P19_E1	765
34	34hpf-P19_E2	631
34	34hpf-P19_E3	528
34	34hpf-P19_E4	747
34	34hpf-P19_E5	506
34	34hpf-P19_E6	606
34	34hpf-P19_F1	777
34	34hpf-P19_F2	548
34	34hpf-P19_F3	664
34	34hpf-P19_F4	999
34	34hpf-P19_F5	775
34	34hpf-P19_F6	408
34	34hpf-P19_G1	644
34	34hpf-P19_G2	526
34	34hpf-P19_G3	456
34	34hpf-P19_G4	763
34	34hpf-P19_G5	913
34	34hpf-P19_G6	398
34	34hpf-P19_H1	816
34	34hpf-P19_H2	674
34	34hpf-P19_H3	432
34	34hpf-P19_H4	675
34	34hpf-P19_H5	780
34	34hpf-P19_H6	749
36	36h_ctrl-inj_P10_A11	4269
36	36h_ctrl-inj_P10_B11	5554
36	36h_ctrl-inj_P10_C11	4034
36	36h_ctrl-inj_P10_D11	1933
36	36h_ctrl-inj_P10_E11	5136
36	36h_ctrl-inj_P10_F11	2899
36	36h_ctrl-inj_P10_G11	3571
36	36h_ctrl-inj_P10_H11	3059
36	36h_ctrl-inj_P16_A5	4182
36	36h_ctrl-inj_P16_B5	3841
36	36h_ctrl-inj_P16_C5	2887
36	36h_ctrl-inj_P16_D5	2562
36	36h_ctrl-inj_P19_A1	3417
36	36h_ctrl-inj_P19_B1	4260
36	36h_ctrl-inj_P19_C1	3749
36	36h_ctrl-inj_P19_D1	3984
36	36h_ctrl-inj_P19_E1	4157
36	36h_ctrl-inj_P19_F1	3532
36	36h_ctrl-inj_P19_G1	3348
36	36h_ctrl-inj_P19_H1	2513
36	36h_ctrl-inj_P2_A11	6406
36	36h_ctrl-inj_P2_B11	5255
36	36h_ctrl-inj_P2_C11	4571
36	36h_ctrl-inj_P2_D11	6979
36	36h_ctrl-inj_P2_E11	4639
36	36h_ctrl-inj_P2_F11	6439
36	36h_ctrl-inj_P2_G11	5649
36	36h_ctrl-inj_P2_H11	5004
36	36h_ctrl-inj_P7_A8	2617
36	36h_ctrl-inj_P7_B8	909
36	36h_ctrl-inj_P7_C8	2912
36	36h_ctrl-inj_P7_D8	3891
36	36h_ctrl-inj_P9_A10	2285
36	36h_ctrl-inj_P9_B10	1748
36	36h_ctrl-inj_P9_C10	2372
36	36h_ctrl-inj_P9_D10	1289
36	36h_ctrl-mafba_P9_E10	1963
36	36h_ctrl-mafba_P9_F10	1828
36	36h_ctrl-mafba_P9_G10	2077
36	36h_ctrl-mafba_P9_H10	1826
36	36h_ctrl-noto_P16_E5	4775
36	36h_ctrl-noto_P16_F5	3708
36	36h_ctrl-noto_P16_G5	2870
36	36h_ctrl-noto_P16_H5	3665
36	36hpf-28C_P12_A1	1384
36	36hpf-28C_P12_A2	906
36	36hpf-28C_P12_B1	1223
36	36hpf-28C_P12_B2	1989
36	36hpf-28C_P12_C1	1051
36	36hpf-28C_P12_C2	1217
36	36hpf-28C_P12_D1	1359
36	36hpf-28C_P12_D2	1681
36	36hpf-28C_P12_E1	1920
36	36hpf-28C_P12_E2	1802
36	36hpf-28C_P12_F1	1222
36	36hpf-28C_P12_F2	1539
36	36hpf-28C_P12_G1	548
36	36hpf-28C_P12_G2	1524
36	36hpf-28C_P12_H1	1852
36	36hpf-28C_P12_H2	826
36	36hpf-P4_A10	672
36	36hpf-P4_A11	653
36	36hpf-P4_A12	537
36	36hpf-P4_A7	526
36	36hpf-P4_A8	483
36	36hpf-P4_A9	548
36	36hpf-P4_B10	533
36	36hpf-P4_B11	483
36	36hpf-P4_B12	560
36	36hpf-P4_B7	616
36	36hpf-P4_B8	640
36	36hpf-P4_B9	693
36	36hpf-P4_C10	584
36	36hpf-P4_C11	577
36	36hpf-P4_C12	395
36	36hpf-P4_C7	591
36	36hpf-P4_C8	178
36	36hpf-P4_C9	576
36	36hpf-P4_D10	595
36	36hpf-P4_D11	578
36	36hpf-P4_D12	471
36	36hpf-P4_D7	453
36	36hpf-P4_D8	453
36	36hpf-P4_D9	472
36	36hpf-P4_E10	540
36	36hpf-P4_E11	350
36	36hpf-P4_E12	533
36	36hpf-P4_E7	650
36	36hpf-P4_E8	691
36	36hpf-P4_E9	668
36	36hpf-P4_F10	389
36	36hpf-P4_F11	107
36	36hpf-P4_F12	108
36	36hpf-P4_F7	81
36	36hpf-P4_F8	269
36	36hpf-P4_F9	263
36	36hpf-P4_G10	447
36	36hpf-P4_G11	308
36	36hpf-P4_G12	346
36	36hpf-P4_G7	397
36	36hpf-P4_G8	540
36	36hpf-P4_G9	348
36	36hpf-P4_H10	279
36	36hpf-P4_H11	213
36	36hpf-P4_H12	294
36	36hpf-P4_H7	456
36	36hpf-P4_H8	320
36	36hpf-P4_H9	317
38	38hpf-P12_A10	586
38	38hpf-P12_A11	620
38	38hpf-P12_A12	505
38	38hpf-P12_A7	802
38	38hpf-P12_A8	522
38	38hpf-P12_A9	496
38	38hpf-P12_B10	706
38	38hpf-P12_B11	391
38	38hpf-P12_B12	700
38	38hpf-P12_B7	789
38	38hpf-P12_B8	518
38	38hpf-P12_B9	675
38	38hpf-P12_C10	533
38	38hpf-P12_C11	554
38	38hpf-P12_C12	528
38	38hpf-P12_C7	416
38	38hpf-P12_C8	214
38	38hpf-P12_C9	635
38	38hpf-P12_D10	459
38	38hpf-P12_D11	669
38	38hpf-P12_D12	669
38	38hpf-P12_D7	564
38	38hpf-P12_D8	506
38	38hpf-P12_D9	673
38	38hpf-P12_E10	776
38	38hpf-P12_E11	606
38	38hpf-P12_E12	626
38	38hpf-P12_E7	641
38	38hpf-P12_E8	599
38	38hpf-P12_E9	506
38	38hpf-P12_F10	619
38	38hpf-P12_F11	257
38	38hpf-P12_F12	549
38	38hpf-P12_F7	169
38	38hpf-P12_F8	459
38	38hpf-P12_F9	788
38	38hpf-P12_G10	615
38	38hpf-P12_G11	531
38	38hpf-P12_G12	838
38	38hpf-P12_G7	605
38	38hpf-P12_G8	503
38	38hpf-P12_G9	623
38	38hpf-P12_H10	614
38	38hpf-P12_H11	476
38	38hpf-P12_H12	712
38	38hpf-P12_H7	297
38	38hpf-P12_H8	459
38	38hpf-P12_H9	483
40	40hpf_P10_A1	345
40	40hpf_P10_A2	323
40	40hpf_P10_A3	446
40	40hpf_P10_A4	370
40	40hpf_P10_A5	389
40	40hpf_P10_A6	332
40	40hpf_P10_B1	357
40	40hpf_P10_B2	411
40	40hpf_P10_B3	359
40	40hpf_P10_B4	264
40	40hpf_P10_B5	240
40	40hpf_P10_B6	368
40	40hpf_P10_C1	357
40	40hpf_P10_C2	413
40	40hpf_P10_C3	402
40	40hpf_P10_C4	462
40	40hpf_P10_C5	412
40	40hpf_P10_C6	398
40	40hpf_P10_D1	339
40	40hpf_P10_D2	311
40	40hpf_P10_D3	369
40	40hpf_P10_D4	422
40	40hpf_P10_D5	382
40	40hpf_P10_D6	374
40	40hpf_P10_E1	347
40	40hpf_P10_E2	355
40	40hpf_P10_E3	449
40	40hpf_P10_E4	346
40	40hpf_P10_E5	340
40	40hpf_P10_E6	350
40	40hpf_P10_F1	272
40	40hpf_P10_F2	371
40	40hpf_P10_F3	327
40	40hpf_P10_F4	315
40	40hpf_P10_F5	297
40	40hpf_P10_F6	338
40	40hpf_P10_G1	217
40	40hpf_P10_G2	677
40	40hpf_P10_G3	387
40	40hpf_P10_G4	257
40	40hpf_P10_G5	430
40	40hpf_P10_G6	479
40	40hpf_P10_H1	301
40	40hpf_P10_H2	278
40	40hpf_P10_H3	317
40	40hpf_P10_H4	226
40	40hpf_P10_H5	363
40	40hpf_P10_H6	424
42	42hpf-P19_H11	2
42	42hpf_P10_A10	383
42	42hpf_P10_A11	486
42	42hpf_P10_A12	551
42	42hpf_P10_A7	445
42	42hpf_P10_A8	474
42	42hpf_P10_A9	479
42	42hpf_P10_B10	438
42	42hpf_P10_B11	484
42	42hpf_P10_B12	370
42	42hpf_P10_B7	436
42	42hpf_P10_B8	340
42	42hpf_P10_B9	390
42	42hpf_P10_C10	400
42	42hpf_P10_C11	450
42	42hpf_P10_C12	426
42	42hpf_P10_C7	376
42	42hpf_P10_C8	204
42	42hpf_P10_C9	525
42	42hpf_P10_D10	386
42	42hpf_P10_D11	347
42	42hpf_P10_D12	481
42	42hpf_P10_D7	515
42	42hpf_P10_D8	352
42	42hpf_P10_D9	542
42	42hpf_P10_E10	520
42	42hpf_P10_E11	456
42	42hpf_P10_E12	485
42	42hpf_P10_E7	527
42	42hpf_P10_E8	470
42	42hpf_P10_E9	512
42	42hpf_P10_F10	446
42	42hpf_P10_F11	461
42	42hpf_P10_F12	462
42	42hpf_P10_F7	373
42	42hpf_P10_F8	456
42	42hpf_P10_F9	380
42	42hpf_P10_G10	270
42	42hpf_P10_G11	444
42	42hpf_P10_G12	437
42	42hpf_P10_G7	359
42	42hpf_P10_G8	330
42	42hpf_P10_G9	323
42	42hpf_P10_H10	417
42	42hpf_P10_H11	348
42	42hpf_P10_H12	389
42	42hpf_P10_H7	418
42	42hpf_P10_H8	445
42	42hpf_P10_H9	354
44	44hpf_P2_A1	331
44	44hpf_P2_A2	260
44	44hpf_P2_A3	324
44	44hpf_P2_A4	281
44	44hpf_P2_A5	384
44	44hpf_P2_A6	230
44	44hpf_P2_B1	284
44	44hpf_P2_B2	291
44	44hpf_P2_B3	349
44	44hpf_P2_B4	347
44	44hpf_P2_B5	310
44	44hpf_P2_B6	345
44	44hpf_P2_C1	287
44	44hpf_P2_C2	200
44	44hpf_P2_C3	387
44	44hpf_P2_C4	381
44	44hpf_P2_C5	407
44	44hpf_P2_C6	482
44	44hpf_P2_D1	247
44	44hpf_P2_D2	179
44	44hpf_P2_D3	284
44	44hpf_P2_D4	325
44	44hpf_P2_D5	352
44	44hpf_P2_D6	463
44	44hpf_P2_E1	237
44	44hpf_P2_E2	247
44	44hpf_P2_E3	333
44	44hpf_P2_E4	335
44	44hpf_P2_E5	454
44	44hpf_P2_E6	465
44	44hpf_P2_F1	352
44	44hpf_P2_F2	265
44	44hpf_P2_F3	274
44	44hpf_P2_F5	553
44	44hpf_P2_F6	412
44	44hpf_P2_G1	401
44	44hpf_P2_G2	391
44	44hpf_P2_G3	464
44	44hpf_P2_G4	508
44	44hpf_P2_G5	464
44	44hpf_P2_G6	394
44	44hpf_P2_H1	317
44	44hpf_P2_H2	449
44	44hpf_P2_H3	338
44	44hpf_P2_H4	461
44	44hpf_P2_H5	375
44	44hpf_P2_H6	344
46	46hpf_P2_A10	458
46	46hpf_P2_A11	32
46	46hpf_P2_A12	463
46	46hpf_P2_A7	424
46	46hpf_P2_A8	435
46	46hpf_P2_A9	485
46	46hpf_P2_B10	554
46	46hpf_P2_B11	483
46	46hpf_P2_B12	386
46	46hpf_P2_B7	469
46	46hpf_P2_B8	575
46	46hpf_P2_B9	421
46	46hpf_P2_C10	540
46	46hpf_P2_C11	510
46	46hpf_P2_C12	335
46	46hpf_P2_C7	452
46	46hpf_P2_C8	487
46	46hpf_P2_C9	480
46	46hpf_P2_D10	348
46	46hpf_P2_D11	457
46	46hpf_P2_D12	459
46	46hpf_P2_D7	370
46	46hpf_P2_D8	283
46	46hpf_P2_D9	430
46	46hpf_P2_E10	436
46	46hpf_P2_E11	564
46	46hpf_P2_E12	271
46	46hpf_P2_E7	494
46	46hpf_P2_E8	486
46	46hpf_P2_E9	506
46	46hpf_P2_F10	378
46	46hpf_P2_F11	360
46	46hpf_P2_F12	437
46	46hpf_P2_F7	508
46	46hpf_P2_F8	499
46	46hpf_P2_F9	577
46	46hpf_P2_G10	635
46	46hpf_P2_G11	509
46	46hpf_P2_G12	393
46	46hpf_P2_G7	503
46	46hpf_P2_G8	730
46	46hpf_P2_G9	494
46	46hpf_P2_H10	430
46	46hpf_P2_H11	542
46	46hpf_P2_H12	353
46	46hpf_P2_H7	397
46	46hpf_P2_H8	585
46	46hpf_P2_H9	637
48	48h_ctrl-hgfa_P16_A2	4483
48	48h_ctrl-hgfa_P16_B2	3614
48	48h_ctrl-hgfa_P16_C2	5705
48	48h_ctrl-hgfa_P16_D2	7109
48	48h_ctrl-hgfa_P16_E2	5134
48	48h_ctrl-hgfa_P16_F2	4169
48	48h_ctrl-hgfa_P16_G2	2151
48	48h_ctrl-hgfa_P16_H2	4975
48	48h_ctrl-inj_P10_A2	3145
48	48h_ctrl-inj_P10_B2	5904
48	48h_ctrl-inj_P10_C2	5535
48	48h_ctrl-inj_P10_D2	4704
48	48h_ctrl-inj_P16_A9	7032
48	48h_ctrl-inj_P16_B9	7927
48	48h_ctrl-inj_P16_C9	9489
48	48h_ctrl-inj_P16_D9	6878
48	48h_ctrl-inj_P2_A8	4019
48	48h_ctrl-inj_P2_B8	8026
48	48h_ctrl-inj_P2_C8	5377
48	48h_ctrl-inj_P2_D8	5518
48	48h_ctrl-inj_P3_A3	3677
48	48h_ctrl-inj_P3_B3	4258
48	48h_ctrl-inj_P3_C3	1655
48	48h_ctrl-inj_P3_D3	3632
48	48h_ctrl-inj_P3_E3	2605
48	48h_ctrl-inj_P3_F3	3467
48	48h_ctrl-inj_P3_G3	2674
48	48h_ctrl-inj_P3_H3	3615
48	48h_ctrl-inj_P7_A3	2540
48	48h_ctrl-inj_P7_B3	2835
48	48h_ctrl-inj_P7_C3	2334
48	48h_ctrl-inj_P7_D3	2498
48	48h_ctrl-mafba_P7_E3	3229
48	48h_ctrl-mafba_P7_F3	2724
48	48h_ctrl-mafba_P7_G3	1977
48	48h_ctrl-mafba_P7_H3	4602
48	48h_ctrl-met_P10_E2	4833
48	48h_ctrl-met_P10_F2	8316
48	48h_ctrl-met_P10_G2	4840
48	48h_ctrl-met_P10_H2	1797
48	48h_ctrl-noto_P16_E9	5777
48	48h_ctrl-noto_P16_F9	4682
48	48h_ctrl-noto_P16_G9	6107
48	48h_ctrl-noto_P16_H9	8759
48	P9_A1	355
48	P9_A10	2
48	P9_A11	236
48	P9_A12	213
48	P9_A2	326
48	P9_A3	359
48	P9_A4	393
48	P9_A5	240
48	P9_A6	381
48	P9_A7	360
48	P9_A8	316
48	P9_A9	271
48	P9_B1	287
48	P9_B10	231
48	P9_B11	251
48	P9_B12	226
48	P9_B2	302
48	P9_B3	242
48	P9_B4	315
48	P9_B5	210
48	P9_B6	157
48	P9_B7	250
48	P9_B8	240
48	P9_B9	298
48	P9_C1	336
48	P9_C10	286
48	P9_C11	198
48	P9_C12	201
48	P9_C2	282
48	P9_C3	270
48	P9_C4	307
48	P9_C5	379
48	P9_C6	237
48	P9_C7	311
48	P9_C8	234
48	P9_C9	325
48	P9_D1	385
48	P9_D10	231
48	P9_D11	259
48	P9_D12	239
48	P9_D2	181
48	P9_D3	385
48	P9_D4	273
48	P9_D5	280
48	P9_D6	332
48	P9_D7	179
48	P9_D8	292
48	P9_D9	377
48	P9_E1	260
48	P9_E10	283
48	P9_E11	175
48	P9_E12	280
48	P9_E2	267
48	P9_E3	371
48	P9_E4	255
48	P9_E5	300
48	P9_E6	373
48	P9_E7	240
48	P9_E8	235
48	P9_E9	259
48	P9_F1	306
48	P9_F10	312
48	P9_F11	310
48	P9_F12	345
48	P9_F2	368
48	P9_F3	346
48	P9_F4	280
48	P9_F5	300
48	P9_F6	346
48	P9_F7	230
48	P9_F8	372
48	P9_F9	260
48	P9_G1	243
48	P9_G10	249
48	P9_G11	337
48	P9_G12	305
48	P9_G2	294
48	P9_G3	268
48	P9_G4	323
48	P9_G5	402
48	P9_G6	65
48	P9_G7	253
48	P9_G8	233
48	P9_G9	392
48	P9_H1	121
48	P9_H10	335
48	P9_H11	234
48	P9_H12	311
48	P9_H2	297
48	P9_H3	304
48	P9_H4	330
48	P9_H5	312
48	P9_H6	266
48	P9_H7	383
48	P9_H8	267
48	P9_H9	293
72	72h_ctrl-hgfa_P17_A2	10879
72	72h_ctrl-hgfa_P17_B2	12440
72	72h_ctrl-hgfa_P17_C2	9820
72	72h_ctrl-hgfa_P17_D2	9798
72	72h_ctrl-hgfa_P17_E2	5562
72	72h_ctrl-hgfa_P17_F2	10234
72	72h_ctrl-hgfa_P17_G2	10606
72	72h_ctrl-hgfa_P17_H2	9869
72	72h_ctrl-inj_P10_A6	4089
72	72h_ctrl-inj_P10_B6	4190
72	72h_ctrl-inj_P10_C6	5506
72	72h_ctrl-inj_P10_D6	4372
72	72h_ctrl-met_P10_E6	3710
72	72h_ctrl-met_P10_F6	4814
72	72h_ctrl-met_P10_G6	5919
72	72h_ctrl-met_P10_H6	4177
72	P4_A1	312
72	P4_A10	344
72	P4_A11	226
72	P4_A12	281
72	P4_A2	494
72	P4_A3	166
72	P4_A4	309
72	P4_A5	176
72	P4_A6	367
72	P4_A7	252
72	P4_A8	210
72	P4_A9	244
72	P4_B1	171
72	P4_B10	135
72	P4_B11	134
72	P4_B12	334
72	P4_B2	428
72	P4_B3	288
72	P4_B4	293
72	P4_B5	384
72	P4_B6	192
72	P4_B7	339
72	P4_B8	251
72	P4_B9	404
72	P4_C1	66
72	P4_C10	201
72	P4_C11	289
72	P4_C12	360
72	P4_C2	257
72	P4_C3	301
72	P4_C4	219
72	P4_C5	402
72	P4_C6	255
72	P4_C7	354
72	P4_C8	177
72	P4_C9	290
72	P4_D1	310
72	P4_D10	329
72	P4_D11	159
72	P4_D12	157
72	P4_D2	238
72	P4_D3	287
72	P4_D4	34
72	P4_D5	287
72	P4_D6	259
72	P4_D7	189
72	P4_D8	169
72	P4_D9	137
72	P4_E1	191
72	P4_E10	195
72	P4_E11	220
72	P4_E12	217
72	P4_E2	315
72	P4_E3	270
72	P4_E4	352
72	P4_E5	177
72	P4_E6	365
72	P4_E7	158
72	P4_E8	366
72	P4_E9	266
72	P4_F1	291
72	P4_F10	324
72	P4_F11	217
72	P4_F12	362
72	P4_F2	306
72	P4_F3	314
72	P4_F4	337
72	P4_F5	61
72	P4_F6	200
72	P4_F7	285
72	P4_F8	236
72	P4_F9	324
72	P4_G1	210
72	P4_G10	318
72	P4_G11	415
72	P4_G12	60
72	P4_G2	225
72	P4_G3	448
72	P4_G4	306
72	P4_G5	299
72	P4_G6	404
72	P4_G7	456
72	P4_G8	20
72	P4_G9	214
72	P4_H1	444
72	P4_H10	472
72	P4_H11	241
72	P4_H12	263
72	P4_H2	218
72	P4_H3	374
72	P4_H4	212
72	P4_H5	226
72	P4_H6	466
72	P4_H7	248
72	P4_H8	196
72	P4_H9	376
96	P2_A1	229
96	P2_A10	341
96	P2_A11	351
96	P2_A12	225
96	P2_A2	352
96	P2_A3	299
96	P2_A4	293
96	P2_A5	23
96	P2_A6	239
96	P2_A7	159
96	P2_A8	254
96	P2_A9	262
96	P2_B1	368
96	P2_B10	26
96	P2_B11	200
96	P2_B12	247
96	P2_B2	280
96	P2_B3	298
96	P2_B4	17
96	P2_B5	270
96	P2_B6	76
96	P2_B7	310
96	P2_B8	372
96	P2_B9	50
96	P2_C1	309
96	P2_C10	21
96	P2_C11	258
96	P2_C12	212
96	P2_C2	85
96	P2_C3	426
96	P2_C4	471
96	P2_C5	361
96	P2_C6	238
96	P2_C7	44
96	P2_C8	480
96	P2_C9	469
96	P2_D1	292
96	P2_D10	448
96	P2_D11	288
96	P2_D12	235
96	P2_D2	123
96	P2_D3	17
96	P2_D4	12
96	P2_D5	284
96	P2_D6	273
96	P2_D7	223
96	P2_D8	19
96	P2_D9	15
96	P2_E1	250
96	P2_E10	327
96	P2_E11	261
96	P2_E12	246
96	P2_E2	280
96	P2_E3	309
96	P2_E4	267
96	P2_E5	291
96	P2_E6	368
96	P2_E7	353
96	P2_E8	322
96	P2_E9	289
96	P2_F1	264
96	P2_F10	264
96	P2_F11	265
96	P2_F12	353
96	P2_F2	379
96	P2_F3	239
96	P2_F4	304
96	P2_F5	413
96	P2_F6	249
96	P2_F7	390
96	P2_F8	376
96	P2_F9	387
96	P2_G1	282
96	P2_G10	466
96	P2_G11	324
96	P2_G12	253
96	P2_G2	291
96	P2_G3	371
96	P2_G4	369
96	P2_G5	281
96	P2_G6	249
96	P2_G7	325
96	P2_G8	268
96	P2_G9	215
96	P2_H1	18
96	P2_H10	227
96	P2_H11	262
96	P2_H12	127
96	P2_H2	359
96	P2_H3	186
96	P2_H4	338
96	P2_H5	315
96	P2_H6	337
96	P2_H7	306
96	P2_H8	370
96	P2_H9	562

## Sheet: figure1e
timepoint	cell_group	cells_per_embryo	cells_per_embryo.stddev	cells_per_embryo.stderr	cells_per_embryo_cv	cells_per_embryo_cv.stddev	cells_per_embryo_cv.stderr	model_fit	model_fit_lower	model_fit_upper	cv_test_stat	cv_z_stat_p_val
20	connective tissue-meninges-dermal FB	28.5035	7.92288	1.14357	0.278142	0.0288362	0.00416214	0.286047	0.124638	0.447455	-0.0979437	0.539011
20	cranial muscle (progenitor)	6.38938	2.94758	0.425447	0.462031	0.0523676	0.00755861	0.485538	0.278959	0.692118	-0.227588	0.590017
20	enveloping layer (EVL)	4.08208	4.43787	0.640551	1.08812	0.127264	0.018369	0.622305	0.391358	0.853252	4.03396	2.74225e-05
20	eye, optic cup	12.9279	4.46553	0.644544	0.345577	0.0389948	0.00562841	0.35711	0.177891	0.53633	-0.128702	0.551203
20	fast-committed myocyte	30.4842	8.30035	1.19805	0.272387	0.0306112	0.00441834	0.282163	0.1218	0.442527	-0.121923	0.54852
20	fin mesenchyme	20.1875	5.45265	0.787023	0.270198	0.0271728	0.00392206	0.310545	0.142729	0.478362	-0.480844	0.684686
20	head mesenchyme	5.48021	2.69049	0.388339	0.491432	0.0507101	0.00731937	0.526398	0.312102	0.740695	-0.326341	0.627917
20	head mesenchyme (maybe ventral, hand2+)	9.62646	3.26597	0.471403	0.339471	0.0364647	0.00526323	0.400813	0.211682	0.589945	-0.648673	0.741725
20	head mesenchyme/PA cartilage	9.0625	3.70963	0.535439	0.409685	0.0416444	0.00601086	0.41136	0.219938	0.602783	-0.0175058	0.506983
20	ionocyte/goblet cell	9.20167	2.98658	0.431076	0.324973	0.0353013	0.0050953	0.408641	0.217806	0.599477	-0.876864	0.80972
20	lens	5.5675	2.92915	0.422787	0.526825	0.0625279	0.00902512	0.521926	0.308455	0.735397	0.0458982	0.481696
20	mature slow muscle	40.7294	10.0619	1.45231	0.24713	0.0266144	0.00384146	0.268061	0.111564	0.424559	-0.267504	0.605459
20	mesodermal progenitor cells (contains PSM)	6.21146	5.76978	0.832795	0.932717	0.115109	0.0166146	0.492637	0.284687	0.700586	4.23257	1.15519e-05
20	myeloid cell	3.24292	1.92178	0.277385	0.595028	0.0690066	0.00996024	0.716203	0.470621	0.961784	-0.986835	0.838138
20	myoblast	3.40563	2.96661	0.428193	0.873573	0.0982558	0.014182	0.694675	0.452319	0.93703	1.47633	0.0699274
20	neural progenitor (hindbrain R7/8)	10.2323	3.68941	0.53252	0.361446	0.0411511	0.00593966	0.390741	0.203833	0.57765	-0.313473	0.623039
20	neural progenitor (hindbrain)	22.469	7.54546	1.08909	0.336257	0.0396899	0.00572875	0.302043	0.136416	0.46767	0.413143	0.339751
20	neural progenitor (MHB)	10.2683	3.52508	0.508801	0.343709	0.0367707	0.00530739	0.390179	0.203396	0.576962	-0.497579	0.69061
20	neural progenitor (telencephalon/diencephalon)	11.0865	4.37195	0.631037	0.394909	0.0432282	0.00623945	0.378361	0.194235	0.562488	0.179736	0.42868
20	notochord	7.01958	5.68418	0.820441	0.810764	0.0817445	0.0117988	0.463171	0.260996	0.665345	3.43855	0.000292422
20	periderm	166.926	36.4779	5.26513	0.218683	0.025066	0.00361796	0.236084	0.088807	0.383361	-0.2363	0.5934
20	pharyngeal arch (NC-derived)	14.236	4.04685	0.584113	0.28459	0.0294203	0.00424646	0.345285	0.168872	0.521697	-0.6881	0.754305
20	red blood cell	4.44458	3.01051	0.43453	0.678284	0.0817775	0.0118036	0.592013	0.366122	0.817904	0.763829	0.222484
20	satellite cells	3.46437	1.96427	0.283518	0.568776	0.0669714	0.00966648	0.687359	0.446116	0.928601	-0.983098	0.83722
20	anterior migratory muscle	7.35958	3.0889	0.445844	0.420529	0.0452999	0.00653848	0.452631	0.25258	0.652683	-0.320939	0.625872
20	contains head vasculature?	4.60854	2.11985	0.305974	0.460896	0.0511092	0.00737698	0.579781	0.355983	0.803579	-1.06243	0.85598
20	differentiating neuron 1	3.58583	1.86593	0.269323	0.522745	0.0555449	0.00801721	0.672934	0.433912	0.911957	-1.25669	0.895568
20	head/eye connective tissue	12.8735	3.61817	0.522238	0.281369	0.0280064	0.00404238	0.357653	0.178306	0.537	-0.850683	0.802527
20	slow-committed myocyte	3.94437	3.27041	0.472043	0.831038	0.0885932	0.0127873	0.635168	0.402126	0.86821	1.68098	0.0463836
20	support cells/otic vesicle	3.18396	2.18717	0.315691	0.687518	0.0858545	0.012392	0.7245	0.477694	0.971305	-0.299678	0.617789
20	endothelium (vein + early artery)	9.1725	4.15567	0.599819	0.453501	0.0506693	0.00731349	0.409205	0.218247	0.600162	0.463943	0.321344
20	intestine	5.02	2.4016	0.346642	0.479243	0.0595633	0.00859723	0.552403	0.333401	0.771406	-0.668122	0.747972
20	mature fast muscle	4.82354	2.84626	0.410822	0.59012	0.0648963	0.00936698	0.564927	0.343711	0.786143	0.227773	0.409911
20	neural crest + pigment cell progenitor	4.56333	2.11024	0.304587	0.464212	0.0501856	0.00724367	0.583071	0.358707	0.807436	-1.05953	0.85532
20	neural tube-like connective tissue (+ taste bud)	5.93	2.52205	0.364026	0.425814	0.0504578	0.00728295	0.504694	0.294445	0.714942	-0.750348	0.773477
20	pectoral fin bud (osteoblast+)	5.40062	3.34785	0.48322	0.621391	0.0662014	0.00955534	0.530595	0.315529	0.745661	0.844356	0.199235
22	connective tissue-meninges-dermal FB	25.6233	5.77326	0.833299	0.225485	0.0238995	0.0034496	0.287508	0.157432	0.417584	-0.953654	0.829871
22	cranial muscle (progenitor)	13.4154	3.66378	0.528821	0.273392	0.0288688	0.00416686	0.326299	0.188198	0.464401	-0.766205	0.778223
22	eye, optic cup	15.6744	5.99061	0.86467	0.382364	0.0388805	0.00561192	0.314621	0.178874	0.450369	0.998068	0.159123
22	fast-committed myocyte	17.4952	6.05909	0.874555	0.346183	0.0346731	0.00500463	0.307379	0.173118	0.44164	0.578041	0.281618
22	fin mesenchyme	15.5221	3.87508	0.55932	0.249707	0.0271857	0.00392392	0.315303	0.179417	0.451189	-0.965457	0.832842
22	head mesenchyme	12.2125	3.46196	0.499691	0.283833	0.0325239	0.00469443	0.334253	0.194577	0.473929	-0.721956	0.764839
22	head mesenchyme (maybe ventral, hand2+)	12.275	3.46904	0.500713	0.28286	0.0277797	0.00400966	0.333802	0.194215	0.47339	-0.729893	0.767272
22	head mesenchyme/PA cartilage	15.289	3.79876	0.548304	0.248737	0.0256256	0.00369874	0.316373	0.180269	0.452476	-0.993887	0.839861
22	ionocyte/goblet cell	9.98583	3.12388	0.450893	0.313376	0.0403805	0.00582842	0.353936	0.210457	0.497416	-0.565384	0.714094
22	lens	7.48042	3.02053	0.435976	0.404393	0.0418424	0.00603943	0.389739	0.239657	0.539822	0.195274	0.422589
22	mature slow muscle	36.9133	9.29397	1.34147	0.251777	0.0270613	0.00390596	0.274351	0.14714	0.401562	-0.354903	0.638669
22	mesodermal progenitor cells (contains PSM)	6.66104	3.6227	0.522891	0.544683	0.0564839	0.00815275	0.407127	0.253971	0.560282	1.79629	0.0362242
22	myoblast	4.15125	2.10338	0.303597	0.50729	0.048618	0.0070174	0.501189	0.332697	0.66968	0.0724202	0.471134
22	neural progenitor (hindbrain R7/8)	13.62	3.88668	0.560994	0.285506	0.0286405	0.00413391	0.325084	0.187226	0.462943	-0.574192	0.717081
22	neural progenitor (hindbrain)	32.91	9.57706	1.38233	0.291048	0.0282791	0.00408174	0.27799	0.149978	0.406001	0.204014	0.419171
22	neural progenitor (MHB)	15.215	5.98702	0.864151	0.393648	0.0420515	0.0060696	0.316719	0.180545	0.452893	1.12987	0.129265
22	neural progenitor (telencephalon/diencephalon)	12.3467	5.01342	0.723625	0.406448	0.0397111	0.0057318	0.333291	0.193804	0.472777	1.04895	0.1471
22	notochord	5.89375	3.79152	0.547259	0.645754	0.0884667	0.0127691	0.427653	0.270973	0.584333	2.78403	0.00268443
22	periderm	64.864	23.5415	3.39792	0.363177	0.0344496	0.00497237	0.261424	0.137106	0.385743	1.63696	0.0508196
22	pharyngeal arch (NC-derived)	27.284	5.03928	0.727357	0.18474	0.0178292	0.00257343	0.284895	0.155382	0.414408	-1.54663	0.939024
22	red blood cell	4.51167	3.52011	0.508084	0.782478	0.0937459	0.0135311	0.481512	0.316065	0.646958	3.63822	0.000137263
22	satellite cells	3.75292	1.91116	0.275852	0.510125	0.04886	0.00705233	0.527116	0.35473	0.699502	-0.197122	0.578134
22	anterior migratory muscle	13.8615	3.70909	0.535361	0.267947	0.028907	0.00417236	0.323696	0.186115	0.461277	-0.810417	0.79115
22	contains head vasculature?	5.48625	2.51764	0.36339	0.459647	0.0510015	0.00736143	0.440808	0.281925	0.599692	0.237142	0.406273
22	differentiating neuron 1	7.67896	2.72905	0.393905	0.355702	0.038794	0.00559944	0.386071	0.236647	0.535494	-0.406472	0.657802
22	head/eye connective tissue	16.2354	3.95788	0.571271	0.243954	0.0258112	0.00372552	0.312219	0.176962	0.447475	-1.00941	0.843612
22	neuron (cranial ganglion)	3.30979	1.78261	0.257298	0.541092	0.0625683	0.00903096	0.562885	0.38533	0.740439	-0.245475	0.596956
22	neurons (differentiating, contains peripheral)	4.95937	2.20742	0.318613	0.445823	0.049431	0.00713475	0.460902	0.298732	0.623071	-0.185959	0.573761
22	posterior spinal cord progenitors	3.26583	1.76987	0.255459	0.543059	0.0614588	0.00887081	0.566933	0.388807	0.745058	-0.268055	0.605671
22	slow-committed myocyte	3.08729	1.74595	0.252006	0.566871	0.0538155	0.00776759	0.584488	0.403918	0.765057	-0.195127	0.577353
22	support cells/otic vesicle	3.73792	1.93109	0.278729	0.517636	0.0541097	0.00781006	0.528195	0.355649	0.70074	-0.122393	0.548706
22	cranial neural crest	4.06813	2.01513	0.290859	0.49618	0.0487062	0.00703014	0.506199	0.336945	0.675453	-0.118385	0.547119
22	endothelium (vein + early artery)	12.2677	3.44292	0.496943	0.28083	0.0293588	0.00423757	0.333855	0.194257	0.473452	-0.75968	0.776277
22	intestine	5.19792	2.26583	0.327044	0.436348	0.048925	0.00706171	0.451318	0.290704	0.611932	-0.186404	0.573936
22	mature fast muscle	26.0054	8.61534	1.24352	0.331548	0.0384598	0.00555119	0.286878	0.156937	0.416818	0.68755	0.245868
22	neural crest + pigment cell progenitor	5.72792	2.44029	0.352226	0.427219	0.0527602	0.00761528	0.432788	0.275243	0.590333	-0.0706987	0.528181
22	neural tube-like connective tissue (+ taste bud)	7.8225	2.78846	0.40248	0.356926	0.0378288	0.00546012	0.383532	0.234567	0.532497	-0.357207	0.639531
22	pectoral fin bud (osteoblast+)	7.38021	2.64674	0.382025	0.358969	0.0398487	0.00575167	0.391664	0.241237	0.542091	-0.434692	0.668107
22	xanthophore	6.14917	2.49155	0.359624	0.405733	0.0389545	0.0056226	0.420269	0.264844	0.575693	-0.187043	0.574187
22	endothelium (dorsal aorta)	3.15354	1.73431	0.250326	0.5512	0.0563389	0.00813182	0.577755	0.398117	0.757393	-0.295648	0.61625
24	connective tissue-meninges-dermal FB	34.346	8.37679	1.20909	0.244045	0.0222975	0.00321836	0.247177	0.109221	0.385134	-0.0454176	0.518113
24	cranial muscle (progenitor)	5.60917	2.60747	0.376356	0.465575	0.0449989	0.00649503	0.455483	0.271639	0.639327	0.109785	0.45629
24	eye, optic cup	12.5808	3.59541	0.518953	0.286038	0.0285597	0.00412224	0.319251	0.163453	0.475049	-0.426365	0.665079
24	fast-committed myocyte	10.0773	3.5792	0.516613	0.355694	0.044172	0.00637568	0.347015	0.184982	0.509048	0.107127	0.457344
24	fin mesenchyme	18.5298	5.2161	0.752879	0.281863	0.0276506	0.00399102	0.282964	0.135819	0.43011	-0.0149747	0.505974
24	head mesenchyme	9.02688	2.98062	0.430216	0.330565	0.0311552	0.00449686	0.363125	0.197611	0.528639	-0.393443	0.653004
24	head mesenchyme (maybe ventral, hand2+)	6.07313	2.42236	0.349638	0.399554	0.0432874	0.006248	0.437093	0.256699	0.617486	-0.416189	0.661364
24	head mesenchyme/PA cartilage	8.84292	3.08471	0.44524	0.349684	0.0387321	0.00559049	0.366329	0.200133	0.532525	-0.2003	0.579377
24	ionocyte/goblet cell	18.8125	4.33289	0.625399	0.230451	0.0233841	0.00337521	0.281804	0.134946	0.428662	-0.699356	0.757835
24	lens	4.91437	2.48017	0.357981	0.505992	0.0590534	0.00852363	0.489198	0.299253	0.679144	0.176832	0.42982
24	mature slow muscle	40.5517	9.6946	1.3993	0.239094	0.0255503	0.00368787	0.240714	0.104496	0.376931	-0.0237839	0.509488
24	neural progenitor (hindbrain R7/8)	9.10958	3.01689	0.435451	0.331595	0.0361122	0.00521235	0.361725	0.19651	0.526941	-0.364741	0.642347
24	neural progenitor (hindbrain)	18.2937	5.60863	0.809537	0.306658	0.0301555	0.00435258	0.283961	0.13657	0.431352	0.307982	0.379048
24	neural progenitor (MHB)	9.16563	3.25527	0.469858	0.355218	0.0341074	0.00492298	0.360791	0.195775	0.525807	-0.0675464	0.526927
24	neural progenitor (telencephalon/diencephalon)	7.49042	3.23836	0.467416	0.432417	0.0503427	0.00726635	0.39456	0.222513	0.566607	0.440083	0.329938
24	notochord	3.87771	3.28347	0.473929	0.850017	0.100332	0.0144817	0.560582	0.358574	0.762591	2.86557	0.00208127
24	periderm	130.969	24.6172	3.55319	0.187956	0.0175654	0.00253535	0.215882	0.0866035	0.34516	-0.432021	0.667137
24	pharyngeal arch (NC-derived)	19.971	5.29468	0.764221	0.265147	0.0270983	0.00391131	0.277386	0.131627	0.423144	-0.167929	0.56668
24	satellite cells	6.23417	2.46794	0.356216	0.396121	0.0373476	0.00539066	0.431324	0.252032	0.610616	-0.392689	0.652725
24	anterior migratory muscle	7.6375	3.24352	0.468162	0.425019	0.0479909	0.00692688	0.391021	0.219693	0.562349	0.396878	0.345729
24	contains head vasculature?	4.58979	2.11036	0.304604	0.460572	0.0458647	0.00662001	0.508263	0.314988	0.701539	-0.493506	0.689173
24	differentiating neuron 1	4.72271	2.56878	0.370772	0.54499	0.0555526	0.00801833	0.500156	0.308286	0.692025	0.467342	0.320128
24	hatching gland	6.94042	3.85645	0.55663	0.55701	0.0680769	0.00982606	0.409075	0.23412	0.584031	1.69111	0.0454083
24	head/eye connective tissue	22.554	5.00323	0.722154	0.221943	0.021629	0.00312188	0.269151	0.125469	0.412834	-0.65713	0.744451
24	neuromast support cell	4.90958	2.32192	0.33514	0.473898	0.0517609	0.00747104	0.489462	0.29947	0.679454	-0.163837	0.56507
24	neuron (cranial ganglion)	4.05271	1.98753	0.286876	0.491067	0.0526461	0.00759881	0.546121	0.34647	0.745772	-0.551509	0.709357
24	neurons (differentiating, contains peripheral)	3.58688	1.88258	0.271727	0.526361	0.0555874	0.00802335	0.58753	0.381238	0.793823	-0.593033	0.723421
24	support cells/otic vesicle	4.85042	2.19689	0.317094	0.454201	0.0492459	0.00710804	0.492763	0.302189	0.683338	-0.404689	0.657147
24	endothelium (vein + early artery)	7.55375	2.68349	0.387328	0.35587	0.0385789	0.00556838	0.393019	0.221285	0.564754	-0.432638	0.667361
24	mature fast muscle	43.846	7.63791	1.10244	0.174241	0.0173356	0.00250218	0.238022	0.102536	0.373507	-0.941514	0.826779
24	neural tube-like connective tissue (+ taste bud)	4.53125	2.21494	0.319699	0.490133	0.0503354	0.00726529	0.511977	0.318063	0.705892	-0.225296	0.589125
24	pectoral fin bud (osteoblast+)	8.87042	4.57989	0.66105	0.51751	0.0558346	0.00805903	0.365842	0.199749	0.531934	1.82631	0.0339019
42	basal cell	31.2288	9.31553	1.33079	0.29861	0.0349623	0.00499461	0.370978	0.198077	0.543878	-0.837109	0.798734
42	connective tissue-meninges-dermal FB	33.6722	9.96156	1.42308	0.295844	0.0339378	0.00484826	0.367528	0.19538	0.539675	-0.83282	0.797527
42	differentiating neuron (hindbrain)	5.33163	2.78937	0.398482	0.524025	0.0583239	0.00833199	0.592665	0.378482	0.806848	-0.640946	0.739221
42	eye, optic cup	10.0137	4.59718	0.65674	0.460086	0.0543873	0.00776961	0.469872	0.277006	0.662738	-0.101482	0.540416
42	head mesenchyme	21.0278	8.75361	1.25052	0.416431	0.0454295	0.00648993	0.393934	0.216129	0.57174	0.253046	0.400116
42	head mesenchyme (maybe ventral, hand2+)	16.9071	5.86568	0.837954	0.34748	0.0369437	0.00527767	0.410941	0.229614	0.592267	-0.699954	0.758022
42	head mesenchyme/PA cartilage	11.0429	5.19387	0.741982	0.470845	0.0555675	0.00793822	0.456512	0.266178	0.646846	0.150615	0.44014
42	ionocyte/goblet cell	3.63388	2.47401	0.35343	0.682618	0.0791403	0.0113058	0.710024	0.478155	0.941892	-0.236391	0.593436
42	lens	4.35898	2.475	0.353571	0.569074	0.0678321	0.0096903	0.64936	0.426348	0.872373	-0.720018	0.764243
42	mature slow muscle	3.56429	2.38322	0.340461	0.67048	0.07495	0.0107071	0.717054	0.484195	0.949912	-0.400015	0.655427
42	myeloid cell	4.37816	2.07078	0.295825	0.474183	0.0553112	0.0079016	0.648012	0.425203	0.870821	-1.56034	0.940661
42	neural progenitor (hindbrain R7/8)	10.742	15.7636	2.25195	1.47683	0.220506	0.0315009	0.460158	0.269129	0.651188	10.6442	0
42	neural progenitor (MHB)	4.97061	3.1434	0.449057	0.634103	0.0689769	0.00985385	0.611251	0.394111	0.828391	0.210483	0.416645
42	neural progenitor (telencephalon/diencephalon)	12.3612	5.4022	0.771742	0.437697	0.0457946	0.00654209	0.442578	0.254936	0.630221	-0.0520262	0.520746
42	notochord	10.561	4.87871	0.696958	0.462382	0.0469274	0.00670391	0.462451	0.270985	0.653916	-0.000717008	0.500286
42	periderm	28.9949	20.8776	2.98252	0.720729	0.0840905	0.0120129	0.374636	0.200942	0.54833	3.98508	3.37291e-05
42	pronephros proximal tubule	3.7698	2.74296	0.391851	0.728439	0.0827616	0.0118231	0.696992	0.466978	0.927007	0.273433	0.39226
42	retinal neuron	19.1749	6.78523	0.969319	0.354355	0.0371176	0.00530251	0.400689	0.221474	0.579904	-0.517077	0.697449
42	anterior migratory muscle	15.0763	5.10418	0.729168	0.338653	0.0362055	0.00517222	0.421428	0.237975	0.60488	-0.902403	0.816579
42	differentiating neuron 1	8.48571	5.28971	0.755673	0.624775	0.0700335	0.0100048	0.495504	0.297908	0.6931	1.30844	0.0953623
42	motor neuron	3.87878	2.76403	0.394862	0.715431	0.0825645	0.0117949	0.687161	0.458563	0.91576	0.247326	0.402328
42	neuromast support cell	3.25694	2.42592	0.346561	0.747486	0.0855357	0.0122194	0.751423	0.513828	0.989018	-0.033136	0.513217
42	neuron (cranial ganglion)	5.5751	2.92733	0.41819	0.52615	0.0542023	0.00774319	0.581428	0.369065	0.793791	-0.520597	0.698676
42	neurons (differentiating, contains peripheral)	30.3004	10.2708	1.46726	0.339147	0.0396732	0.0056676	0.372433	0.199216	0.54565	-0.384329	0.649633
42	support cells/otic vesicle	6.86061	3.63401	0.519144	0.529739	0.0598798	0.00855425	0.534825	0.330274	0.739376	-0.0497297	0.519831
42	cranial neural crest	5.64939	2.74198	0.391711	0.486644	0.0564295	0.00806136	0.578184	0.36635	0.790017	-0.864264	0.806278
42	endothelium (vein + early artery)	8.30918	3.27067	0.467239	0.394099	0.0388928	0.00555612	0.499054	0.300815	0.697292	-1.05887	0.85517
42	intestine	3.70224	2.26866	0.324094	0.614465	0.0724527	0.0103504	0.703357	0.472434	0.93428	-0.769884	0.779316
42	mature fast muscle	33.5273	11.1815	1.59736	0.333566	0.0332708	0.00475298	0.367718	0.195529	0.539907	-0.396689	0.654202
42	neural tube-like connective tissue (+ taste bud)	8.57102	4.22038	0.602911	0.492915	0.0571037	0.00815767	0.493839	0.296545	0.691133	-0.00936385	0.503736
42	xanthophore	5.16898	3.33966	0.477094	0.647318	0.0782575	0.0111796	0.600733	0.385259	0.816207	0.432392	0.332728
42	endothelium (dorsal aorta)	9.7702	4.37645	0.625207	0.448924	0.0428699	0.00612428	0.473434	0.279901	0.666967	-0.253289	0.599978
42	retinal pigmented epithelium (early)	3.92612	2.61189	0.373127	0.666607	0.0755618	0.0107945	0.683049	0.455048	0.911051	-0.144227	0.55734
42	neurons (gabaergic, glutamatergic)	21.5671	9.30034	1.32862	0.431687	0.0453925	0.00648464	0.392183	0.214746	0.569621	0.445265	0.328064
42	pharyngeal arch (early)	34.2035	10.5668	1.50954	0.308952	0.0311789	0.00445413	0.366842	0.194845	0.53884	-0.673157	0.749576
42	pharyngeal arch (contains muscle, early cartilage)	17.0061	6.36618	0.909454	0.374634	0.0395435	0.00564906	0.410437	0.229213	0.591661	-0.395123	0.653624
42	neurons (gabaergic, glutamatergic; contains Purkinje)	12.9096	5.73914	0.819878	0.444843	0.0453243	0.00647491	0.437604	0.250935	0.624273	0.0775574	0.46909
42	cranial muscle (early)	8.65694	4.39243	0.62749	0.507764	0.0589225	0.0084175	0.492195	0.2952	0.689189	0.158067	0.437202
42	fin fold	13.7137	5.98997	0.85571	0.437107	0.0492373	0.0070339	0.431016	0.245647	0.616384	0.0657231	0.473799
42	fin bud mesoderm (pectoral)	4.19633	2.79544	0.399349	0.667912	0.0778122	0.011116	0.661253	0.436458	0.886048	0.0592422	0.47638
42	periocular mesenchyme	4.80163	2.78847	0.398353	0.581591	0.0618347	0.00883353	0.62086	0.402215	0.839505	-0.359206	0.64028
42	cranial muscle (mid)	4.14918	2.51365	0.359094	0.607524	0.0680343	0.00971918	0.664864	0.439533	0.890195	-0.508934	0.694601
