# Supplementary material for: Embryo-scale reverse genetics at single-cell resolution
Source: Nature. 2023 Nov 15;623(7988):782–91. doi: 10.1038/s41586-023-06720-2 (PMC10665197; doi:10.1038/s41586-023-06720-2)
Supplement: Supplementary file 6 — Source Data Fig. 2 [file 41586_2023_6720_MOESM6_ESM.xlsx]

## Sheet: Fig2c
embryo	timepoint	gene_target	Size_Factor	gene_target_test	emb_short	umap1	umap2	is_ctrl	dact_n
GAP16.36.36h_ctrl-inj_P7_A8	36	ctrl-inj	0.811728	ctrl	36h_ctrl-inj_P7_A8	-5.13506	0.245834	TRUE
GAP16.36.36h_ctrl-inj_P16_C5	36	ctrl-inj	0.895475	ctrl	36h_ctrl-inj_P16_C5	-3.269	3.1821	TRUE
GAP16.36.36h_ctrl-inj_P2_A11	36	ctrl-inj	1.98698	ctrl	36h_ctrl-inj_P2_A11	2.84863	-5.14186	TRUE
GAP16.36.36h_ctrl-inj_P19_D1	36	ctrl-inj	1.23574	ctrl	36h_ctrl-inj_P19_D1	3.69446	-3.35616	TRUE
GAP16.36.36h_ctrl-inj_P7_D8	36	ctrl-inj	1.20689	ctrl	36h_ctrl-inj_P7_D8	-4.82378	-0.200435	TRUE
GAP16.36.36h_ctrl-inj_P10_D11	36	ctrl-inj	0.599568	ctrl	36h_ctrl-inj_P10_D11	-2.07968	1.06601	TRUE
GAP16.36.36h_ctrl-inj_P10_E11	36	ctrl-inj	1.59306	ctrl	36h_ctrl-inj_P10_E11	0.817861	-5.5995	TRUE
GAP16.36.36h_ctrl-inj_P19_A1	36	ctrl-inj	1.05987	ctrl	36h_ctrl-inj_P19_A1	-2.16479	0.435887	TRUE
GAP16.36.36h_ctrl-inj_P2_G11	36	ctrl-inj	1.75218	ctrl	36h_ctrl-inj_P2_G11	-4.35108	1.13053	TRUE
GAP16.36.36h_ctrl-inj_P16_B5	36	ctrl-inj	1.19138	ctrl	36h_ctrl-inj_P16_B5	-4.2883	3.27359	TRUE
GAP16.36.36h_ctrl-inj_P19_E1	36	ctrl-inj	1.2894	ctrl	36h_ctrl-inj_P19_E1	3.63842	-3.00171	TRUE
GAP16.36.36h_ctrl-inj_P2_D11	36	ctrl-inj	2.16471	ctrl	36h_ctrl-inj_P2_D11	2.18742	-4.58753	TRUE
GAP16.36.36h_ctrl-inj_P19_G1	36	ctrl-inj	1.03847	ctrl	36h_ctrl-inj_P19_G1	-1.78239	0.214981	TRUE
GAP16.36.36h_ctrl-inj_P19_B1	36	ctrl-inj	1.32135	ctrl	36h_ctrl-inj_P19_B1	3.24383	-4.10673	TRUE
GAP16.36.36h_ctrl-inj_P10_A11	36	ctrl-inj	1.32414	ctrl	36h_ctrl-inj_P10_A11	0.608504	-5.20796	TRUE
GAP16.36.36h_ctrl-inj_P7_C8	36	ctrl-inj	0.90323	ctrl	36h_ctrl-inj_P7_C8	-5.45575	0.63528	TRUE
GAP16.36.36h_ctrl-inj_P19_H1	36	ctrl-inj	0.77947	ctrl	36h_ctrl-inj_P19_H1	-4.34566	0.11857	TRUE
GAP16.36.36h_ctrl-inj_P2_E11	36	ctrl-inj	1.4389	ctrl	36h_ctrl-inj_P2_E11	-5.11119	0.964766	TRUE
GAP16.36.36h_ctrl-inj_P2_B11	36	ctrl-inj	1.62997	ctrl	36h_ctrl-inj_P2_B11	-0.0347594	-0.895106	TRUE
GAP16.36.36h_ctrl-inj_P10_B11	36	ctrl-inj	1.72271	ctrl	36h_ctrl-inj_P10_B11	0.559592	-5.60385	TRUE
GAP16.36.36h_ctrl-inj_P2_H11	36	ctrl-inj	1.55212	ctrl	36h_ctrl-inj_P2_H11	-4.63264	0.460561	TRUE
GAP16.36.36h_ctrl-inj_P19_F1	36	ctrl-inj	1.09554	ctrl	36h_ctrl-inj_P19_F1	-4.31841	0.0587138	TRUE
GAP16.36.36h_ctrl-inj_P10_G11	36	ctrl-inj	1.10763	ctrl	36h_ctrl-inj_P10_G11	0.913993	-4.25739	TRUE
GAP16.36.36h_ctrl-inj_P10_H11	36	ctrl-inj	0.948825	ctrl	36h_ctrl-inj_P10_H11	-2.51881	1.05111	TRUE
GAP16.36.36h_ctrl-inj_P2_C11	36	ctrl-inj	1.41781	ctrl	36h_ctrl-inj_P2_C11	-0.0760697	-1.42961	TRUE
GAP16.36.36h_ctrl-inj_P16_A5	36	ctrl-inj	1.29715	ctrl	36h_ctrl-inj_P16_A5	-4.16417	2.78207	TRUE
GAP16.36.36h_ctrl-inj_P2_F11	36	ctrl-inj	1.99722	ctrl	36h_ctrl-inj_P2_F11	-5.29686	1.05311	TRUE
GAP16.36.36h_ctrl-inj_P10_F11	36	ctrl-inj	0.899197	ctrl	36h_ctrl-inj_P10_F11	1.0219	-4.1896	TRUE
GAP16.36.36h_ctrl-inj_P10_C11	36	ctrl-inj	1.25125	ctrl	36h_ctrl-inj_P10_C11	0.747227	-4.53497	TRUE
GAP16.36.36h_ctrl-inj_P9_C10	36	ctrl-inj	0.735735	ctrl	36h_ctrl-inj_P9_C10	-6.51825	2.96997	TRUE
GAP16.36.36h_ctrl-inj_P7_B8	36	ctrl-inj	0.281949	ctrl	36h_ctrl-inj_P7_B8	-3.37192	2.05843	TRUE
GAP16.36.36h_ctrl-inj_P19_C1	36	ctrl-inj	1.16285	ctrl	36h_ctrl-inj_P19_C1	-2.60228	2.84243	TRUE
GAP16.36.36h_ctrl-inj_P16_D5	36	ctrl-inj	0.794668	ctrl	36h_ctrl-inj_P16_D5	-3.81104	3.73008	TRUE
GAP16.36.36h_ctrl-inj_P9_D10	36	ctrl-inj	0.399816	ctrl	36h_ctrl-inj_P9_D10	-5.75513	3.63454	TRUE
GAP16.36.36h_ctrl-inj_P9_A10	36	ctrl-inj	0.70875	ctrl	36h_ctrl-inj_P9_A10	-5.78758	3.09015	TRUE
GAP16.36.36h_ctrl-inj_P9_B10	36	ctrl-inj	0.542186	ctrl	36h_ctrl-inj_P9_B10	-4.90495	4.38674	TRUE
GAP16.36.36h_met_P7_F10	36	met	0.843676	met	36h_met_P7_F10	-5.44446	-0.0084893	FALSE	13
GAP16.36.36h_cdx4-cdx1a_P2_G7	36	cdx4-cdx1a	1.00311	cdx4-cdx1a	36h_cdx4-cdx1a_P2_G7	3.10156	-6.11316	FALSE	27
GAP16.36.36h_mafba_P9_C12	36	mafba	0.626243	mafba	36h_mafba_P9_C12	-5.66042	3.48982	FALSE	21
GAP16.36.36h_noto_P19_E5	36	noto	0.809247	noto	36h_noto_P19_E5	6.35807	-1.85378	FALSE	23
GAP16.36.36h_noto_P19_C5	36	noto	0.907262	noto	36h_noto_P19_C5	5.68422	-1.80554	FALSE	23
GAP16.36.36h_egr2b_P16_F7	36	egr2b	1.509	egr2b	36h_egr2b_P16_F7	-1.21995	-0.0564273	FALSE	12
GAP16.36.36h_noto-mut_P16_G6	36	noto-mut	1.18301	noto-mut	36h_noto-mut_P16_G6	4.07209	-3.10696	FALSE	21
GAP16.36.36h_tfap2a_P7_D9	36	tfap2a	0.594295	tfap2a	36h_tfap2a_P7_D9	-3.31304	0.26678	FALSE	23
GAP16.36.36h_cdx4_P2_C6	36	cdx4	1.01303	cdx4	36h_cdx4_P2_C6	3.85599	-5.56066	FALSE	18
GAP16.36.36h_zc4h2_P2_F2	36	zc4h2	1.00714	zc4h2	36h_zc4h2_P2_F2	1.0547	-2.62425	FALSE	12
GAP16.36.36h_cdx4-cdx1a_P2_H7	36	cdx4-cdx1a	0.734805	cdx4-cdx1a	36h_cdx4-cdx1a_P2_H7	3.29516	-6.53325	FALSE	27
GAP16.36.36h_tfap2a_P7_F8	36	tfap2a	1.17122	tfap2a	36h_tfap2a_P7_F8	-3.34181	0.190508	FALSE	23
GAP16.36.36h_mafba_P9_G12	36	mafba	1.10236	mafba	36h_mafba_P9_G12	-4.38958	4.59312	FALSE	21
GAP16.36.36h_noto_P19_A5	36	noto	1.07476	noto	36h_noto_P19_A5	6.26052	-2.03414	FALSE	23
GAP16.36.36h_met_P7_D10	36	met	1.16564	met	36h_met_P7_D10	-5.23256	0.187381	FALSE	13
GAP16.36.36h_tfap2a-foxd3_P3_G1	36	tfap2a-foxd3	1.64176	tfap2a-foxd3	36h_tfap2a-foxd3_P3_G1	-1.74247	-0.868795	FALSE	20
GAP16.36.36h_smo_P19_A6	36	smo	1.8899	smo	36h_smo_P19_A6	21.8005	11.2507	FALSE	35
GAP16.36.36h_tbx1_P10_D12	36	tbx1	0.854222	tbx1	36h_tbx1_P10_D12	-1.8174	0.664292	FALSE	5
GAP16.36.36h_wnt3a-wnt8_P2_E5	36	wnt3a-wnt8	0.552422	wnt3a-wnt8	36h_wnt3a-wnt8_P2_E5	-2.0709	-7.98926	FALSE	36
GAP16.36.36h_cdx4-cdx1a_P2_C7	36	cdx4-cdx1a	1.1157	cdx4-cdx1a	36h_cdx4-cdx1a_P2_C7	3.41027	-5.86251	FALSE	27
GAP16.36.36h_tfap2a_P7_B9	36	tfap2a	0.803974	tfap2a	36h_tfap2a_P7_B9	-3.35475	0.98323	FALSE	23
GAP16.36.36h_mafba_P9_H12	36	mafba	0.802113	mafba	36h_mafba_P9_H12	-5.38286	4.43141	FALSE	21
GAP16.36.36h_tbx16-msgn1_P19_C3	36	tbx16-msgn1	0.86818	tbx16-msgn1	36h_tbx16-msgn1_P19_C3	3.59734	5.22644	FALSE	31
GAP16.36.36h_mafba-mut_P9_G11	36	mafba-mut	0.617558	mafba-mut	36h_mafba-mut_P9_G11	-0.840844	-6.5841	FALSE	23
GAP16.36.36h_met_P7_E10	36	met	0.919359	met	36h_met_P7_E10	-5.57051	0.154226	FALSE	13
GAP16.36.36h_tfap2a-foxd3_P3_B1	36	tfap2a-foxd3	1.98977	tfap2a-foxd3	36h_tfap2a-foxd3_P3_B1	-1.56209	-0.890139	FALSE	20
GAP16.36.36h_noto_P19_H5	36	noto	0.997213	noto	36h_noto_P19_H5	6.41533	-1.73396	FALSE	23
GAP16.36.36h_zc4h2_P2_D2	36	zc4h2	0.910364	zc4h2	36h_zc4h2_P2_D2	-5.58319	1.30973	FALSE	12
GAP16.36.36h_phox2a_P2_H3	36	phox2a	0.753725	phox2a	36h_phox2a_P2_H3	-0.0225669	-4.81982	FALSE	10
GAP16.36.36h_egr2b_P16_C7	36	egr2b	0.614767	egr2b	36h_egr2b_P16_C7	-3.31397	1.79018	FALSE	12
GAP16.36.36h_tbx16-msgn1_P19_H3	36	tbx16-msgn1	1.04312	tbx16-msgn1	36h_tbx16-msgn1_P19_H3	2.49021	4.94113	FALSE	31
GAP16.36.36h_foxd3_P2_A12	36	foxd3	1.62439	foxd3	36h_foxd3_P2_A12	-1.53763	1.16575	FALSE	14
GAP16.36.36h_foxd3_P2_F12	36	foxd3	2.03568	foxd3	36h_foxd3_P2_F12	-0.701623	-1.11988	FALSE	14
GAP16.36.36h_hand2_P2_D1	36	hand2	1.01924	hand2	36h_hand2_P2_D1	-1.75206	1.33534	FALSE	10
GAP16.36.36h_noto-mut_P16_H6	36	noto-mut	0.818242	noto-mut	36h_noto-mut_P16_H6	3.89763	-2.42613	FALSE	21
GAP16.36.36h_hgfa_P3_D2	36	hgfa	2.16936	hgfa	36h_hgfa_P3_D2	3.22067	-3.19538	FALSE	14
GAP16.36.36h_mafba_P9_A12	36	mafba	0.805835	mafba	36h_mafba_P9_A12	-5.74367	3.05362	FALSE	21
GAP16.36.36h_mafba-mut_P9_D11	36	mafba-mut	0.842745	mafba-mut	36h_mafba-mut_P9_D11	-6.64043	2.84114	FALSE	23
GAP16.36.36h_tbxta_P2_G4	36	tbxta	0.802113	tbxta	36h_tbxta_P2_G4	-1.1008	-7.74409	FALSE	28
GAP16.36.36h_foxd3_P2_C12	36	foxd3	1.53692	foxd3	36h_foxd3_P2_C12	-1.15505	0.791109	FALSE	14
GAP16.36.36h_wnt3a-wnt8_P2_C5	36	wnt3a-wnt8	1.0577	wnt3a-wnt8	36h_wnt3a-wnt8_P2_C5	-1.14606	-8.23454	FALSE	36
GAP16.36.36h_foxd3_P2_E12	36	foxd3	0.994111	foxd3	36h_foxd3_P2_E12	-1.94503	1.55037	FALSE	14
GAP16.36.36h_smo_P19_F6	36	smo	0.834991	smo	36h_smo_P19_F6	22.3653	11.8154	FALSE	35
GAP16.36.36h_egr2b_P16_E7	36	egr2b	0.730462	egr2b	36h_egr2b_P16_E7	3.6237	3.90636	FALSE	12
GAP16.36.36h_hgfa_P3_E2	36	hgfa	1.40075	hgfa	36h_hgfa_P3_E2	-3.221	1.174	FALSE	14
GAP16.36.36h_smo_P19_B6	36	smo	0.756827	smo	36h_smo_P19_B6	21.812	11.2623	FALSE	35
GAP16.36.36h_wnt3a-wnt8_P2_D5	36	wnt3a-wnt8	1.00342	wnt3a-wnt8	36h_wnt3a-wnt8_P2_D5	-1.72592	-8.26035	FALSE	36
GAP16.36.36h_epha4a_P16_B8	36	epha4a	1.13648	epha4a	36h_epha4a_P16_B8	-4.60895	3.64404	FALSE	13
GAP16.36.36h_phox2a_P2_B3	36	phox2a	1.63214	phox2a	36h_phox2a_P2_B3	0.10479	-5.38829	FALSE	10
GAP16.36.36h_met_P7_H10	36	met	1.16347	met	36h_met_P7_H10	-4.66338	0.291161	FALSE	13
GAP16.36.36h_foxd3_P2_D12	36	foxd3	1.52234	foxd3	36h_foxd3_P2_D12	-1.28237	1.06377	FALSE	14
GAP16.36.36h_egr2b_P16_A7	36	egr2b	1.17804	egr2b	36h_egr2b_P16_A7	-3.26723	2.70516	FALSE	12
GAP16.36.36h_phox2a_P2_C3	36	phox2a	1.34678	phox2a	36h_phox2a_P2_C3	2.86048	-4.53613	FALSE	10
GAP16.36.36h_mafba_P9_B12	36	mafba	1.06018	mafba	36h_mafba_P9_B12	-5.04114	3.59489	FALSE	21
GAP16.36.36h_tbx16_P19_B2	36	tbx16	0.949446	tbx16	36h_tbx16_P19_B2	3.39692	5.18386	FALSE	28
GAP16.36.36h_tbx16-tbx16l_P19_G4	36	tbx16-tbx16l	1.16502	tbx16-tbx16l	36h_tbx16-tbx16l_P19_G4	2.62001	5.58641	FALSE	32
GAP16.36.36h_hgfa_P3_A2	36	hgfa	2.16533	hgfa	36h_hgfa_P3_A2	-4.72472	0.956682	FALSE	14
GAP16.36.36h_mafba-mut_P9_B11	36	mafba-mut	0.834991	mafba-mut	36h_mafba-mut_P9_B11	-6.29063	3.20779	FALSE	23
GAP16.36.36h_met_P7_A10	36	met	0.851741	met	36h_met_P7_A10	-4.40434	0.867827	FALSE	13
GAP16.36.36h_tbx16-msgn1_P19_A3	36	tbx16-msgn1	0.563278	tbx16-msgn1	36h_tbx16-msgn1_P19_A3	5.19863	-2.14922	FALSE	31
GAP16.36.36h_cdx4_P2_E6	36	cdx4	1.61973	cdx4	36h_cdx4_P2_E6	3.88381	-5.43999	FALSE	18
GAP16.36.36h_mafba-mut_P9_E11	36	mafba-mut	1.03474	mafba-mut	36h_mafba-mut_P9_E11	-6.2555	3.51123	FALSE	23
GAP16.36.36h_tbx16_P19_E2	36	tbx16	1.06235	tbx16	36h_tbx16_P19_E2	2.16433	4.93486	FALSE	28
GAP16.36.36h_mafba-mut_P9_F11	36	mafba-mut	1.22023	mafba-mut	36h_mafba-mut_P9_F11	-6.48387	3.26153	FALSE	23
GAP16.36.36h_tbxta_P2_C4	36	tbxta	0.704407	tbxta	36h_tbxta_P2_C4	-1.51344	-7.04315	FALSE	28
GAP16.36.36h_hand2_P2_H1	36	hand2	1.05925	hand2	36h_hand2_P2_H1	0.00911687	-4.981	FALSE	10
GAP16.36.36h_foxd3_P2_B12	36	foxd3	1.67619	foxd3	36h_foxd3_P2_B12	-0.811462	-0.159848	FALSE	14
GAP16.36.36h_foxd3_P2_H12	36	foxd3	1.14703	foxd3	36h_foxd3_P2_H12	-5.90789	1.03906	FALSE	14
GAP16.36.36h_tbx16_P19_D2	36	tbx16	1.13555	tbx16	36h_tbx16_P19_D2	2.21745	4.97517	FALSE	28
GAP16.36.36h_zc4h2_P2_B2	36	zc4h2	1.41192	zc4h2	36h_zc4h2_P2_B2	3.22267	-5.0062	FALSE	12
GAP16.36.36h_tfap2a_P7_E8	36	tfap2a	1.03102	tfap2a	36h_tfap2a_P7_E8	-3.24714	0.184139	FALSE	23
GAP16.36.36h_tfap2a_P7_F9	36	tfap2a	0.72612	tfap2a	36h_tfap2a_P7_F9	-3.26809	0.208415	FALSE	23
GAP16.36.36h_cdx4_P2_H6	36	cdx4	1.19821	cdx4	36h_cdx4_P2_H6	1.42514	-4.62514	FALSE	18
GAP16.36.36h_cdx4-cdx1a_P2_B7	36	cdx4-cdx1a	0.982945	cdx4-cdx1a	36h_cdx4-cdx1a_P2_B7	3.9342	-6.09832	FALSE	27
GAP16.36.36h_tbx16-tbx16l_P19_F4	36	tbx16-tbx16l	1.00621	tbx16-tbx16l	36h_tbx16-tbx16l_P19_F4	2.57311	4.74224	FALSE	32
GAP16.36.36h_tfap2a_P7_A9	36	tfap2a	0.887101	tfap2a	36h_tfap2a_P7_A9	-3.65582	0.405531	FALSE	23
GAP16.36.36h_cdx4_P2_F6	36	cdx4	1.24783	cdx4	36h_cdx4_P2_F6	2.90799	-6.02917	FALSE	18
GAP16.36.36h_noto-mut_P16_C6	36	noto-mut	1.33685	noto-mut	36h_noto-mut_P16_C6	3.92003	-2.8599	FALSE	21
GAP16.36.36h_hgfa_P3_F2	36	hgfa	2.05026	hgfa	36h_hgfa_P3_F2	-4.88622	1.71012	FALSE	14
GAP16.36.36h_tbx16-tbx16l_P19_E4	36	tbx16-tbx16l	0.854532	tbx16-tbx16l	36h_tbx16-tbx16l_P19_E4	2.16588	5.01606	FALSE	32
GAP16.36.36h_smo_P19_E6	36	smo	0.824135	smo	36h_smo_P19_E6	22.2852	11.7354	FALSE	35
GAP16.36.36h_hoxb1a_P7_G2	36	hoxb1a	0.826306	hoxb1a	36h_hoxb1a_P7_G2	-4.16034	4.1789	FALSE	29
GAP16.36.36h_tbx16-tbx16l_P19_C4	36	tbx16-tbx16l	0.769854	tbx16-tbx16l	36h_tbx16-tbx16l_P19_C4	3.42667	5.38225	FALSE	32
GAP16.36.36h_tbx16-msgn1_P19_D3	36	tbx16-msgn1	0.981704	tbx16-msgn1	36h_tbx16-msgn1_P19_D3	3.69175	4.19232	FALSE	31
GAP16.36.36h_mafba_P9_E12	36	mafba	1.02668	mafba	36h_mafba_P9_E12	-5.23508	3.71787	FALSE	21
GAP16.36.36h_cdx4-cdx1a_P2_E7	36	cdx4-cdx1a	1.17432	cdx4-cdx1a	36h_cdx4-cdx1a_P2_E7	3.21503	-6.42514	FALSE	27
GAP16.36.36h_smo_P19_H6	36	smo	0.81576	smo	36h_smo_P19_H6	22.0531	11.5032	FALSE	35
GAP16.36.36h_tbxta_P2_D4	36	tbxta	1.08096	tbxta	36h_tbxta_P2_D4	-1.04105	-7.73129	FALSE	28
GAP16.36.36h_hoxb1a_P7_E2	36	hoxb1a	0.88679	hoxb1a	36h_hoxb1a_P7_E2	-5.34381	4.41046	FALSE	29
GAP16.36.36h_tbx1_P10_A12	36	tbx1	1.37842	tbx1	36h_tbx1_P10_A12	0.619462	-5.28091	FALSE	5
GAP16.36.36h_mafba_P9_D12	36	mafba	0.574754	mafba	36h_mafba_P9_D12	-5.18178	2.98065	FALSE	21
GAP16.36.36h_tbx1_P10_F12	36	tbx1	0.883999	tbx1	36h_tbx1_P10_F12	2.40277	-5.35093	FALSE	5
GAP16.36.36h_tbx16-msgn1_P19_F3	36	tbx16-msgn1	0.874383	tbx16-msgn1	36h_tbx16-msgn1_P19_F3	3.67121	6.06839	FALSE	31
GAP16.36.36h_phox2a_P2_G3	36	phox2a	0.945103	phox2a	36h_phox2a_P2_G3	0.986342	-2.74414	FALSE	10
GAP16.36.36h_tfap2a-foxd3_P3_D1	36	tfap2a-foxd3	1.74504	tfap2a-foxd3	36h_tfap2a-foxd3_P3_D1	-1.09102	-1.01962	FALSE	20
GAP16.36.36h_mafba-mut_P9_A11	36	mafba-mut	1.34058	mafba-mut	36h_mafba-mut_P9_A11	-6.35423	3.10066	FALSE	23
GAP16.36.36h_epha4a_P16_G8	36	epha4a	1.45131	epha4a	36h_epha4a_P16_G8	1.64557	-3.45244	FALSE	13
GAP16.36.36h_tfap2a_P7_H9	36	tfap2a	1.1796	tfap2a	36h_tfap2a_P7_H9	-3.93919	3.88309	FALSE	23
GAP16.36.36h_met_P7_B10	36	met	1.05832	met	36h_met_P7_B10	-5.75642	0.447205	FALSE	13
GAP16.36.36h_hand2_P2_B1	36	hand2	1.2652	hand2	36h_hand2_P2_B1	1.35908	-5.51561	FALSE	10
GAP16.36.36h_tfap2a-foxd3_P3_H1	36	tfap2a-foxd3	1.74225	tfap2a-foxd3	36h_tfap2a-foxd3_P3_H1	-1.0069	-1.03035	FALSE	20
GAP16.36.36h_tfap2a-foxd3_P3_F1	36	tfap2a-foxd3	2.07414	tfap2a-foxd3	36h_tfap2a-foxd3_P3_F1	-1.45635	-0.99876	FALSE	20
GAP16.36.36h_tbx16_P19_A2	36	tbx16	1.12531	tbx16	36h_tbx16_P19_A2	2.74953	4.54015	FALSE	28
GAP16.36.36h_hgfa_P3_H2	36	hgfa	1.08375	hgfa	36h_hgfa_P3_H2	-6.11624	1.39219	FALSE	14
GAP16.36.36h_hgfa_P3_G2	36	hgfa	1.52792	hgfa	36h_hgfa_P3_G2	3.34639	-3.35608	FALSE	14
GAP16.36.36h_wnt3a-wnt8_P2_B5	36	wnt3a-wnt8	0.685177	wnt3a-wnt8	36h_wnt3a-wnt8_P2_B5	-2.00973	-7.88013	FALSE	36
GAP16.36.36h_cdx4-cdx1a_P2_F7	36	cdx4-cdx1a	1.19138	cdx4-cdx1a	36h_cdx4-cdx1a_P2_F7	3.45112	-6.37367	FALSE	27
GAP16.36.36h_zc4h2_P2_H2	36	zc4h2	1.15478	zc4h2	36h_zc4h2_P2_H2	0.62929	-3.08544	FALSE	12
GAP16.36.36h_mafba_P9_F12	36	mafba	0.781951	mafba	36h_mafba_P9_F12	-3.79212	3.57963	FALSE	21
GAP16.36.36h_phox2a_P2_D3	36	phox2a	1.28816	phox2a	36h_phox2a_P2_D3	0.16196	-4.88981	FALSE	10
GAP16.36.36h_noto_P19_D5	36	noto	0.952858	noto	36h_noto_P19_D5	6.23838	-1.57142	FALSE	23
GAP16.36.36h_hoxb1a_P7_F2	36	hoxb1a	0.883689	hoxb1a	36h_hoxb1a_P7_F2	-4.75732	3.53053	FALSE	29
GAP16.36.36h_noto_P19_F5	36	noto	0.879036	noto	36h_noto_P19_F5	5.6066	-1.65302	FALSE	23
GAP16.36.36h_met_P7_C10	36	met	1.59895	met	36h_met_P7_C10	-4.46824	0.70881	FALSE	13
GAP16.36.36h_tbx16-tbx16l_P19_B4	36	tbx16-tbx16l	0.781331	tbx16-tbx16l	36h_tbx16-tbx16l_P19_B4	3.74825	4.46441	FALSE	32
GAP16.36.36h_zc4h2_P2_C2	36	zc4h2	1.09957	zc4h2	36h_zc4h2_P2_C2	1.09433	-2.68913	FALSE	12
GAP16.36.36h_tbx1_P10_E12	36	tbx1	1.16378	tbx1	36h_tbx1_P10_E12	2.56489	-4.81451	FALSE	5
GAP16.36.36h_egr2b_P16_G7	36	egr2b	1.31204	egr2b	36h_egr2b_P16_G7	-1.04555	-0.0303667	FALSE	12
GAP16.36.36h_epha4a_P16_F8	36	epha4a	1.12004	epha4a	36h_epha4a_P16_F8	-3.9021	2.64443	FALSE	13
GAP16.36.36h_epha4a_P16_H8	36	epha4a	1.19293	epha4a	36h_epha4a_P16_H8	-3.18862	2.58567	FALSE	13
GAP16.36.36h_cdx4_P2_D6	36	cdx4	1.36694	cdx4	36h_cdx4_P2_D6	3.01259	-5.5736	FALSE	18
GAP16.36.36h_noto_P19_B5	36	noto	1.07321	noto	36h_noto_P19_B5	5.54966	-2.16379	FALSE	23
GAP16.36.36h_noto-mut_P16_A6	36	noto-mut	0.81576	noto-mut	36h_noto-mut_P16_A6	-5.7007	2.16044	FALSE	21
GAP16.36.36h_epha4a_P16_A8	36	epha4a	1.23419	epha4a	36h_epha4a_P16_A8	-4.38829	2.4956	FALSE	13
GAP16.36.36h_egr2b_P16_B7	36	egr2b	1.42184	egr2b	36h_egr2b_P16_B7	-3.70063	2.2863	FALSE	12
GAP16.36.36h_tbx16-msgn1_P19_G3	36	tbx16-msgn1	0.758688	tbx16-msgn1	36h_tbx16-msgn1_P19_G3	3.73281	4.1538	FALSE	31
GAP16.36.36h_phox2a_P2_F3	36	phox2a	0.973019	phox2a	36h_phox2a_P2_F3	-6.06252	1.82995	FALSE	10
GAP16.36.36h_epha4a_P16_E8	36	epha4a	1.20255	epha4a	36h_epha4a_P16_E8	-1.39845	0.0681544	FALSE	13
GAP16.36.36h_tfap2a_P7_G9	36	tfap2a	0.924942	tfap2a	36h_tfap2a_P7_G9	-3.05639	2.31932	FALSE	23
GAP16.36.36h_tbx16-msgn1_P19_E3	36	tbx16-msgn1	0.977051	tbx16-msgn1	36h_tbx16-msgn1_P19_E3	2.09184	5.37286	FALSE	31
GAP16.36.36h_tbx16-tbx16l_P19_A4	36	tbx16-tbx16l	0.725499	tbx16-tbx16l	36h_tbx16-tbx16l_P19_A4	2.75298	5.62416	FALSE	32
GAP16.36.36h_wnt3a-wnt8_P2_A5	36	wnt3a-wnt8	0.632137	wnt3a-wnt8	36h_wnt3a-wnt8_P2_A5	-2.11955	-7.74353	FALSE	36
GAP16.36.36h_tbx1_P10_C12	36	tbx1	1.03785	tbx1	36h_tbx1_P10_C12	-6.11135	1.92207	FALSE	5
GAP16.36.36h_smo_P19_G6	36	smo	0.871592	smo	36h_smo_P19_G6	22.2967	11.7468	FALSE	35
GAP16.36.36h_tbx16-tbx16l_P19_D4	36	tbx16-tbx16l	0.970538	tbx16-tbx16l	36h_tbx16-tbx16l_P19_D4	3.03903	5.31023	FALSE	32
GAP16.36.36h_hgfa_P3_B2	36	hgfa	2.19449	hgfa	36h_hgfa_P3_B2	-5.12985	0.0858659	FALSE	14
GAP16.36.36h_hoxb1a_P7_D2	36	hoxb1a	1.05739	hoxb1a	36h_hoxb1a_P7_D2	-5.04286	3.93592	FALSE	29
GAP16.36.36h_hand2_P2_C1	36	hand2	1.08158	hand2	36h_hand2_P2_C1	-2.93566	1.57323	FALSE	10
GAP16.36.36h_cdx4_P2_A6	36	cdx4	1.03692	cdx4	36h_cdx4_P2_A6	2.79627	-5.77354	FALSE	18
GAP16.36.36h_met_P7_G10	36	met	0.379344	met	36h_met_P7_G10	-3.83575	0.51723	FALSE	13
GAP16.36.36h_tfap2a_P7_G8	36	tfap2a	0.698514	tfap2a	36h_tfap2a_P7_G8	-3.22599	1.32444	FALSE	23
GAP16.36.36h_hand2_P2_G1	36	hand2	1.42898	hand2	36h_hand2_P2_G1	2.50981	-4.97526	FALSE	10
GAP16.36.36h_tbx16_P19_G2	36	tbx16	0.878416	tbx16	36h_tbx16_P19_G2	3.24616	5.72906	FALSE	28
GAP16.36.36h_noto-mut_P16_E6	36	noto-mut	1.16657	noto-mut	36h_noto-mut_P16_E6	4.23883	-2.8959	FALSE	21
GAP16.36.36h_cdx4_P2_B6	36	cdx4	1.37501	cdx4	36h_cdx4_P2_B6	3.52836	-5.85579	FALSE	18
GAP16.36.36h_tfap2a_P7_E9	36	tfap2a	1.08995	tfap2a	36h_tfap2a_P7_E9	-3.07741	0.0822663	FALSE	23
GAP16.36.36h_cdx4-cdx1a_P2_D7	36	cdx4-cdx1a	0.809557	cdx4-cdx1a	36h_cdx4-cdx1a_P2_D7	3.9917	-6.17421	FALSE	27
GAP16.36.36h_zc4h2_P2_A2	36	zc4h2	1.11229	zc4h2	36h_zc4h2_P2_A2	3.56387	-5.09325	FALSE	12
GAP16.36.36h_hoxb1a_P7_B2	36	hoxb1a	0.714953	hoxb1a	36h_hoxb1a_P7_B2	-4.76904	4.5131	FALSE	29
GAP16.36.36h_hand2_P2_F1	36	hand2	1.23326	hand2	36h_hand2_P2_F1	0.364495	-3.28089	FALSE	10
GAP16.36.36h_cdx4_P2_G6	36	cdx4	1.08499	cdx4	36h_cdx4_P2_G6	3.6063	-5.6514	FALSE	18
GAP16.36.36h_noto_P19_G5	36	noto	0.989768	noto	36h_noto_P19_G5	6.49367	-1.63624	FALSE	23
GAP16.36.36h_hgfa_P3_C2	36	hgfa	1.34058	hgfa	36h_hgfa_P3_C2	-2.34357	-0.386835	FALSE	14
GAP16.36.36h_mafba-mut_P9_C11	36	mafba-mut	0.569481	mafba-mut	36h_mafba-mut_P9_C11	-6.48626	3.23026	FALSE	23
GAP16.36.36h_foxd3_P2_G12	36	foxd3	1.50466	foxd3	36h_foxd3_P2_G12	-0.844888	0.528785	FALSE	14
GAP16.36.36h_hoxb1a_P7_A2	36	hoxb1a	0.843986	hoxb1a	36h_hoxb1a_P7_A2	-4.33534	4.54724	FALSE	29
GAP16.36.36h_tfap2a-foxd3_P3_C1	36	tfap2a-foxd3	1.2804	tfap2a-foxd3	36h_tfap2a-foxd3_P3_C1	-1.35995	-1.14405	FALSE	20
GAP16.36.36h_tbx16-msgn1_P19_B3	36	tbx16-msgn1	1.07693	tbx16-msgn1	36h_tbx16-msgn1_P19_B3	3.35276	4.41319	FALSE	31
GAP16.36.36h_smo_P19_C6	36	smo	0.871282	smo	36h_smo_P19_C6	22.4609	11.9109	FALSE	35
GAP16.36.36h_phox2a_P2_E3	36	phox2a	0.952858	phox2a	36h_phox2a_P2_E3	-0.0164899	-5.31509	FALSE	10
GAP16.36.36h_tfap2a-foxd3_P3_A1	36	tfap2a-foxd3	1.27575	tfap2a-foxd3	36h_tfap2a-foxd3_P3_A1	-1.95647	-0.675381	FALSE	20
GAP16.36.36h_zc4h2_P2_E2	36	zc4h2	1.38493	zc4h2	36h_zc4h2_P2_E2	0.657293	-3.2139	FALSE	12
GAP16.36.36h_wnt3a-wnt8_P2_H5	36	wnt3a-wnt8	0.589333	wnt3a-wnt8	36h_wnt3a-wnt8_P2_H5	-1.19508	-8.22534	FALSE	36
GAP16.36.36h_noto-mut_P16_B6	36	noto-mut	0.747522	noto-mut	36h_noto-mut_P16_B6	-5.9332	2.42185	FALSE	21
GAP16.36.36h_tbx16_P19_C2	36	tbx16	0.911915	tbx16	36h_tbx16_P19_C2	3.62734	5.95674	FALSE	28
GAP16.36.36h_tbx1_P10_G12	36	tbx1	0.835301	tbx1	36h_tbx1_P10_G12	-0.662968	-1.48938	FALSE	5
GAP16.36.36h_wnt3a-wnt8_P2_G5	36	wnt3a-wnt8	0.576305	wnt3a-wnt8	36h_wnt3a-wnt8_P2_G5	-1.36814	-8.32819	FALSE	36
GAP16.36.36h_epha4a_P16_D8	36	epha4a	0.819482	epha4a	36h_epha4a_P16_D8	-3.47876	3.34721	FALSE	13
GAP16.36.36h_tbxta_P2_E4	36	tbxta	0.857634	tbxta	36h_tbxta_P2_E4	-1.24244	-7.41043	FALSE	28
GAP16.36.36h_phox2a_P2_A3	36	phox2a	1.12345	phox2a	36h_phox2a_P2_A3	0.34206	-2.4385	FALSE	10
GAP16.36.36h_tfap2a_P7_C9	36	tfap2a	0.906021	tfap2a	36h_tfap2a_P7_C9	-4.13521	1.20695	FALSE	23
GAP16.36.36h_tbxta_P2_H4	36	tbxta	0.793117	tbxta	36h_tbxta_P2_H4	-1.09557	-7.49001	FALSE	28
GAP16.36.36h_tbx1_P10_H12	36	tbx1	0.971468	tbx1	36h_tbx1_P10_H12	1.13276	-4.53003	FALSE	5
GAP16.36.36h_smo_P19_D6	36	smo	0.598328	smo	36h_smo_P19_D6	21.7741	11.2243	FALSE	35
GAP16.36.36h_hand2_P2_E1	36	hand2	0.81607	hand2	36h_hand2_P2_E1	-6.15517	1.88732	FALSE	10
GAP16.36.36h_wnt3a-wnt8_P2_F5	36	wnt3a-wnt8	0.721777	wnt3a-wnt8	36h_wnt3a-wnt8_P2_F5	-1.74338	-7.56989	FALSE	36
GAP16.36.36h_noto-mut_P16_F6	36	noto-mut	0.449133	noto-mut	36h_noto-mut_P16_F6	6.0756	-2.15027	FALSE	21
GAP16.36.36h_tfap2a_P7_H8	36	tfap2a	0.536913	tfap2a	36h_tfap2a_P7_H8	-2.91773	1.07388	FALSE	23
GAP16.36.36h_tbx16_P19_H2	36	tbx16	0.92246	tbx16	36h_tbx16_P19_H2	3.60575	5.47648	FALSE	28
GAP16.36.36h_mafba-mut_P9_H11	36	mafba-mut	0.906952	mafba-mut	36h_mafba-mut_P9_H11	-6.28778	2.71313	FALSE	23
GAP16.36.36h_tbx16-tbx16l_P19_H4	36	tbx16-tbx16l	0.824135	tbx16-tbx16l	36h_tbx16-tbx16l_P19_H4	3.82857	4.47989	FALSE	32
GAP16.36.36h_hand2_P2_A1	36	hand2	1.25187	hand2	36h_hand2_P2_A1	2.88318	-5.17299	FALSE	10
GAP16.36.36h_noto-mut_P16_D6	36	noto-mut	0.79777	noto-mut	36h_noto-mut_P16_D6	4.28112	-2.86993	FALSE	21
GAP16.36.36h_tbx1_P10_B12	36	tbx1	0.670288	tbx1	36h_tbx1_P10_B12	-2.99642	1.33296	FALSE	5
GAP16.36.36h_egr2b_P16_H7	36	egr2b	1.13741	egr2b	36h_egr2b_P16_H7	21.7388	11.189	FALSE	12
GAP16.36.36h_zc4h2_P2_G2	36	zc4h2	0.990389	zc4h2	36h_zc4h2_P2_G2	1.16557	-3.07649	FALSE	12
GAP16.36.36h_tbxta_P2_B4	36	tbxta	0.846468	tbxta	36h_tbxta_P2_B4	-1.39929	-7.17626	FALSE	28
GAP16.36.36h_tbxta_P2_A4	36	tbxta	0.90354	tbxta	36h_tbxta_P2_A4	-1.69732	-7.27487	FALSE	28
GAP16.36.36h_tbx16_P19_F2	36	tbx16	0.47922	tbx16	36h_tbx16_P19_F2	-2.79241	3.05703	FALSE	28
GAP16.36.36h_epha4a_P16_C8	36	epha4a	0.824755	epha4a	36h_epha4a_P16_C8	-3.152	3.0728	FALSE	13
GAP16.36.36h_egr2b_P16_D7	36	egr2b	0.400126	egr2b	36h_egr2b_P16_D7	-4.04014	0.809117	FALSE	12
GAP16.36.36h_cdx4-cdx1a_P2_A7	36	cdx4-cdx1a	0.984185	cdx4-cdx1a	36h_cdx4-cdx1a_P2_A7	3.34832	-6.31588	FALSE	27
GAP16.36.36h_hoxb1a_P7_H2	36	hoxb1a	0.809247	hoxb1a	36h_hoxb1a_P7_H2	-4.35896	4.10627	FALSE	29
GAP16.36.36h_hoxb1a_P7_C2	36	hoxb1a	0.438587	hoxb1a	36h_hoxb1a_P7_C2	-5.10868	4.48822	FALSE	29

## Sheet: Fig2d
gene_target	timepoint	dact_number
cdx4	18	27
cdx4	24	20
cdx4	36	18
cdx4-cdx1a	18	29
cdx4-cdx1a	24	27
cdx4-cdx1a	36	27
egr2b	18	19
egr2b	24	19
egr2b	36	12
egr2b	48	21
epha4a	18	13
epha4a	24	20
epha4a	36	13
epha4a	48	19
foxd3	36	14
foxd3	48	19
foxd3	72	25
foxi1	48	30
foxi1	72	21
hand2	24	9
hand2	36	10
hand2	48	14
hgfa-mut	48	26
hgfa-mut	72	32
hoxb1a	24	15
hoxb1a	36	29
hoxb1a	48	25
mafba	18	16
mafba	24	22
mafba	36	21
mafba	48	27
met	36	13
met	48	12
noto	18	13
noto	24	15
noto	36	23
phox2a	36	10
phox2a	48	6
smo	18	22
smo	24	22
smo	36	35
tbx1	24	12
tbx1	36	5
tbx1	48	14
tbx16	18	19
tbx16	24	21
tbx16	36	28
tbx16-msgn1	18	23
tbx16-msgn1	24	24
tbx16-msgn1	36	31
tbx16-tbx16l	18	23
tbx16-tbx16l	24	27
tbx16-tbx16l	36	32
tbxta	18	27
tbxta	24	25
tbxta	36	28
tfap2a	36	23
tfap2a	48	25
tfap2a	72	5
tfap2a-foxd3	36	20
tfap2a-foxd3	48	30
tfap2a-foxd3	72	26
wnt3a-wnt8	18	39
wnt3a-wnt8	24	41
wnt3a-wnt8	36	36
zc4h2	24	9
zc4h2	36	12
zc4h2	48	10

## Sheet: Fig2f
timepoint	genotype	embryo	total_cells	cell_type	cells	cells_per_1000
24	ctrl-inj	GAP16.24.24h_ctrl-inj_P10_A7	1877	fast-committed myocyte	52	28
24	ctrl-inj	GAP16.24.24h_ctrl-inj_P10_A7	1877	mesodermal progenitor cells (contains PSM)	11	6
24	ctrl-inj	GAP16.24.24h_ctrl-inj_P10_A7	1877	posterior spinal cord progenitors	6	3
24	ctrl-inj	GAP16.24.24h_ctrl-inj_P10_B7	1873	fast-committed myocyte	54	29
24	ctrl-inj	GAP16.24.24h_ctrl-inj_P10_B7	1873	mesodermal progenitor cells (contains PSM)	7	4
24	ctrl-inj	GAP16.24.24h_ctrl-inj_P10_B7	1873	posterior spinal cord progenitors	8	4
24	ctrl-inj	GAP16.24.24h_ctrl-inj_P10_C7	1872	fast-committed myocyte	61	33
24	ctrl-inj	GAP16.24.24h_ctrl-inj_P10_C7	1872	mesodermal progenitor cells (contains PSM)	10	5
24	ctrl-inj	GAP16.24.24h_ctrl-inj_P10_C7	1872	posterior spinal cord progenitors	12	6
24	ctrl-inj	GAP16.24.24h_ctrl-inj_P10_D7	1872	fast-committed myocyte	32	17
24	ctrl-inj	GAP16.24.24h_ctrl-inj_P10_D7	1872	mesodermal progenitor cells (contains PSM)	8	4
24	ctrl-inj	GAP16.24.24h_ctrl-inj_P10_D7	1872	posterior spinal cord progenitors	10	5
24	ctrl-inj	GAP16.24.24h_ctrl-inj_P10_E7	1878	fast-committed myocyte	31	17
24	ctrl-inj	GAP16.24.24h_ctrl-inj_P10_E7	1878	mesodermal progenitor cells (contains PSM)	7	4
24	ctrl-inj	GAP16.24.24h_ctrl-inj_P10_E7	1878	posterior spinal cord progenitors	8	4
24	ctrl-inj	GAP16.24.24h_ctrl-inj_P10_F7	1879	fast-committed myocyte	49	26
24	ctrl-inj	GAP16.24.24h_ctrl-inj_P10_F7	1879	mesodermal progenitor cells (contains PSM)	9	5
24	ctrl-inj	GAP16.24.24h_ctrl-inj_P10_F7	1879	posterior spinal cord progenitors	7	4
24	ctrl-inj	GAP16.24.24h_ctrl-inj_P10_G7	1878	fast-committed myocyte	35	19
24	ctrl-inj	GAP16.24.24h_ctrl-inj_P10_G7	1878	mesodermal progenitor cells (contains PSM)	8	4
24	ctrl-inj	GAP16.24.24h_ctrl-inj_P10_G7	1878	posterior spinal cord progenitors	9	5
24	ctrl-inj	GAP16.24.24h_ctrl-inj_P10_H7	1876	fast-committed myocyte	47	25
24	ctrl-inj	GAP16.24.24h_ctrl-inj_P10_H7	1876	mesodermal progenitor cells (contains PSM)	7	4
24	ctrl-inj	GAP16.24.24h_ctrl-inj_P10_H7	1876	posterior spinal cord progenitors	9	5
24	ctrl-inj	GAP16.24.24h_ctrl-inj_P12_A6	1875	fast-committed myocyte	31	17
24	ctrl-inj	GAP16.24.24h_ctrl-inj_P12_A6	1875	mesodermal progenitor cells (contains PSM)	12	6
24	ctrl-inj	GAP16.24.24h_ctrl-inj_P12_A6	1875	posterior spinal cord progenitors	8	4
24	ctrl-inj	GAP16.24.24h_ctrl-inj_P12_B6	1878	fast-committed myocyte	26	14
24	ctrl-inj	GAP16.24.24h_ctrl-inj_P12_B6	1878	mesodermal progenitor cells (contains PSM)	4	2
24	ctrl-inj	GAP16.24.24h_ctrl-inj_P12_B6	1878	posterior spinal cord progenitors	5	3
24	ctrl-inj	GAP16.24.24h_ctrl-inj_P12_C6	1881	fast-committed myocyte	48	26
24	ctrl-inj	GAP16.24.24h_ctrl-inj_P12_C6	1881	mesodermal progenitor cells (contains PSM)	6	3
24	ctrl-inj	GAP16.24.24h_ctrl-inj_P12_C6	1881	posterior spinal cord progenitors	7	4
24	ctrl-inj	GAP16.24.24h_ctrl-inj_P12_D6	1867	fast-committed myocyte	60	32
24	ctrl-inj	GAP16.24.24h_ctrl-inj_P12_D6	1867	mesodermal progenitor cells (contains PSM)	12	6
24	ctrl-inj	GAP16.24.24h_ctrl-inj_P12_D6	1867	posterior spinal cord progenitors	10	5
24	ctrl-inj	GAP16.24.24h_ctrl-inj_P13_A7	1876	fast-committed myocyte	75	40
24	ctrl-inj	GAP16.24.24h_ctrl-inj_P13_A7	1876	mesodermal progenitor cells (contains PSM)	15	8
24	ctrl-inj	GAP16.24.24h_ctrl-inj_P13_A7	1876	posterior spinal cord progenitors	16	9
24	ctrl-inj	GAP16.24.24h_ctrl-inj_P13_B7	1875	fast-committed myocyte	86	46
24	ctrl-inj	GAP16.24.24h_ctrl-inj_P13_B7	1875	mesodermal progenitor cells (contains PSM)	18	10
24	ctrl-inj	GAP16.24.24h_ctrl-inj_P13_B7	1875	posterior spinal cord progenitors	15	8
24	ctrl-inj	GAP16.24.24h_ctrl-inj_P13_C7	1872	fast-committed myocyte	80	43
24	ctrl-inj	GAP16.24.24h_ctrl-inj_P13_C7	1872	mesodermal progenitor cells (contains PSM)	23	12
24	ctrl-inj	GAP16.24.24h_ctrl-inj_P13_C7	1872	posterior spinal cord progenitors	15	8
24	ctrl-inj	GAP16.24.24h_ctrl-inj_P13_D7	1880	fast-committed myocyte	115	61
24	ctrl-inj	GAP16.24.24h_ctrl-inj_P13_D7	1880	mesodermal progenitor cells (contains PSM)	15	8
24	ctrl-inj	GAP16.24.24h_ctrl-inj_P13_D7	1880	posterior spinal cord progenitors	18	10
24	ctrl-inj	GAP16.24.24h_ctrl-inj_P13_E7	1868	fast-committed myocyte	52	28
24	ctrl-inj	GAP16.24.24h_ctrl-inj_P13_E7	1868	mesodermal progenitor cells (contains PSM)	13	7
24	ctrl-inj	GAP16.24.24h_ctrl-inj_P13_E7	1868	posterior spinal cord progenitors	14	7
24	ctrl-inj	GAP16.24.24h_ctrl-inj_P13_F7	1877	fast-committed myocyte	93	50
24	ctrl-inj	GAP16.24.24h_ctrl-inj_P13_F7	1877	mesodermal progenitor cells (contains PSM)	19	10
24	ctrl-inj	GAP16.24.24h_ctrl-inj_P13_F7	1877	posterior spinal cord progenitors	11	6
24	ctrl-inj	GAP16.24.24h_ctrl-inj_P13_G7	1875	fast-committed myocyte	64	34
24	ctrl-inj	GAP16.24.24h_ctrl-inj_P13_G7	1875	mesodermal progenitor cells (contains PSM)	11	6
24	ctrl-inj	GAP16.24.24h_ctrl-inj_P13_G7	1875	posterior spinal cord progenitors	16	9
24	ctrl-inj	GAP16.24.24h_ctrl-inj_P13_H7	1877	fast-committed myocyte	44	23
24	ctrl-inj	GAP16.24.24h_ctrl-inj_P13_H7	1877	mesodermal progenitor cells (contains PSM)	13	7
24	ctrl-inj	GAP16.24.24h_ctrl-inj_P13_H7	1877	posterior spinal cord progenitors	11	6
24	ctrl-inj	GAP16.24.24h_ctrl-inj_P3_E7	1873	fast-committed myocyte	99	53
24	ctrl-inj	GAP16.24.24h_ctrl-inj_P3_E7	1873	mesodermal progenitor cells (contains PSM)	14	7
24	ctrl-inj	GAP16.24.24h_ctrl-inj_P3_E7	1873	posterior spinal cord progenitors	27	14
24	ctrl-inj	GAP16.24.24h_ctrl-inj_P3_F7	1871	fast-committed myocyte	86	46
24	ctrl-inj	GAP16.24.24h_ctrl-inj_P3_F7	1871	mesodermal progenitor cells (contains PSM)	30	16
24	ctrl-inj	GAP16.24.24h_ctrl-inj_P3_F7	1871	posterior spinal cord progenitors	14	7
24	ctrl-inj	GAP16.24.24h_ctrl-inj_P9_A5	1872	fast-committed myocyte	72	38
24	ctrl-inj	GAP16.24.24h_ctrl-inj_P9_A5	1872	mesodermal progenitor cells (contains PSM)	8	4
24	ctrl-inj	GAP16.24.24h_ctrl-inj_P9_A5	1872	posterior spinal cord progenitors	8	4
24	ctrl-inj	GAP16.24.24h_ctrl-inj_P9_B5	1872	fast-committed myocyte	84	45
24	ctrl-inj	GAP16.24.24h_ctrl-inj_P9_B5	1872	mesodermal progenitor cells (contains PSM)	19	10
24	ctrl-inj	GAP16.24.24h_ctrl-inj_P9_B5	1872	posterior spinal cord progenitors	12	6
24	ctrl-inj	GAP16.24.24h_ctrl-inj_P9_C5	1865	fast-committed myocyte	107	57
24	ctrl-inj	GAP16.24.24h_ctrl-inj_P9_C5	1865	mesodermal progenitor cells (contains PSM)	20	11
24	ctrl-inj	GAP16.24.24h_ctrl-inj_P9_C5	1865	posterior spinal cord progenitors	17	9
24	ctrl-inj	GAP16.24.24h_ctrl-inj_P9_D5	1869	fast-committed myocyte	101	54
24	ctrl-inj	GAP16.24.24h_ctrl-inj_P9_D5	1869	mesodermal progenitor cells (contains PSM)	18	10
24	ctrl-inj	GAP16.24.24h_ctrl-inj_P9_D5	1869	posterior spinal cord progenitors	13	7
24	tbx16	GAP16.24.24h_tbx16_P13_A8	1879	fast-committed myocyte	31	16
24	tbx16	GAP16.24.24h_tbx16_P13_A8	1879	mesodermal progenitor cells (contains PSM)	108	57
24	tbx16	GAP16.24.24h_tbx16_P13_A8	1879	posterior spinal cord progenitors	33	18
24	tbx16	GAP16.24.24h_tbx16_P13_B8	1876	fast-committed myocyte	30	16
24	tbx16	GAP16.24.24h_tbx16_P13_B8	1876	mesodermal progenitor cells (contains PSM)	119	63
24	tbx16	GAP16.24.24h_tbx16_P13_B8	1876	posterior spinal cord progenitors	29	15
24	tbx16	GAP16.24.24h_tbx16_P13_C8	1874	fast-committed myocyte	21	11
24	tbx16	GAP16.24.24h_tbx16_P13_C8	1874	mesodermal progenitor cells (contains PSM)	118	63
24	tbx16	GAP16.24.24h_tbx16_P13_C8	1874	posterior spinal cord progenitors	24	13
24	tbx16	GAP16.24.24h_tbx16_P13_D8	1875	fast-committed myocyte	9	5
24	tbx16	GAP16.24.24h_tbx16_P13_D8	1875	mesodermal progenitor cells (contains PSM)	117	62
24	tbx16	GAP16.24.24h_tbx16_P13_D8	1875	posterior spinal cord progenitors	19	10
24	tbx16	GAP16.24.24h_tbx16_P13_E8	1868	fast-committed myocyte	15	8
24	tbx16	GAP16.24.24h_tbx16_P13_E8	1868	mesodermal progenitor cells (contains PSM)	71	38
24	tbx16	GAP16.24.24h_tbx16_P13_E8	1868	posterior spinal cord progenitors	11	6
24	tbx16	GAP16.24.24h_tbx16_P13_F8	1872	fast-committed myocyte	22	12
24	tbx16	GAP16.24.24h_tbx16_P13_F8	1872	mesodermal progenitor cells (contains PSM)	116	62
24	tbx16	GAP16.24.24h_tbx16_P13_F8	1872	posterior spinal cord progenitors	19	10
24	tbx16	GAP16.24.24h_tbx16_P13_G8	1878	fast-committed myocyte	19	10
24	tbx16	GAP16.24.24h_tbx16_P13_G8	1878	mesodermal progenitor cells (contains PSM)	116	62
24	tbx16	GAP16.24.24h_tbx16_P13_G8	1878	posterior spinal cord progenitors	22	12
24	tbx16	GAP16.24.24h_tbx16_P13_H8	1872	fast-committed myocyte	16	9
24	tbx16	GAP16.24.24h_tbx16_P13_H8	1872	mesodermal progenitor cells (contains PSM)	159	85
24	tbx16	GAP16.24.24h_tbx16_P13_H8	1872	posterior spinal cord progenitors	25	13
24	tbx16-msgn1	GAP16.24.24h_tbx16-msgn1_P13_A9	1872	fast-committed myocyte	12	6
24	tbx16-msgn1	GAP16.24.24h_tbx16-msgn1_P13_A9	1872	mesodermal progenitor cells (contains PSM)	148	79
24	tbx16-msgn1	GAP16.24.24h_tbx16-msgn1_P13_A9	1872	posterior spinal cord progenitors	40	21
24	tbx16-msgn1	GAP16.24.24h_tbx16-msgn1_P13_B9	1876	fast-committed myocyte	15	8
24	tbx16-msgn1	GAP16.24.24h_tbx16-msgn1_P13_B9	1876	mesodermal progenitor cells (contains PSM)	121	64
24	tbx16-msgn1	GAP16.24.24h_tbx16-msgn1_P13_B9	1876	posterior spinal cord progenitors	26	14
24	tbx16-msgn1	GAP16.24.24h_tbx16-msgn1_P13_C9	1879	fast-committed myocyte	11	6
24	tbx16-msgn1	GAP16.24.24h_tbx16-msgn1_P13_C9	1879	mesodermal progenitor cells (contains PSM)	151	80
24	tbx16-msgn1	GAP16.24.24h_tbx16-msgn1_P13_C9	1879	posterior spinal cord progenitors	23	12
24	tbx16-msgn1	GAP16.24.24h_tbx16-msgn1_P13_D9	1874	fast-committed myocyte	10	5
24	tbx16-msgn1	GAP16.24.24h_tbx16-msgn1_P13_D9	1874	mesodermal progenitor cells (contains PSM)	171	91
24	tbx16-msgn1	GAP16.24.24h_tbx16-msgn1_P13_D9	1874	posterior spinal cord progenitors	33	18
24	tbx16-msgn1	GAP16.24.24h_tbx16-msgn1_P13_E9	1871	fast-committed myocyte	8	4
24	tbx16-msgn1	GAP16.24.24h_tbx16-msgn1_P13_E9	1871	mesodermal progenitor cells (contains PSM)	205	110
24	tbx16-msgn1	GAP16.24.24h_tbx16-msgn1_P13_E9	1871	posterior spinal cord progenitors	36	19
24	tbx16-msgn1	GAP16.24.24h_tbx16-msgn1_P13_F9	1872	fast-committed myocyte	5	3
24	tbx16-msgn1	GAP16.24.24h_tbx16-msgn1_P13_F9	1872	mesodermal progenitor cells (contains PSM)	144	77
24	tbx16-msgn1	GAP16.24.24h_tbx16-msgn1_P13_F9	1872	posterior spinal cord progenitors	25	13
24	tbx16-msgn1	GAP16.24.24h_tbx16-msgn1_P13_G9	1873	fast-committed myocyte	11	6
24	tbx16-msgn1	GAP16.24.24h_tbx16-msgn1_P13_G9	1873	mesodermal progenitor cells (contains PSM)	103	55
24	tbx16-msgn1	GAP16.24.24h_tbx16-msgn1_P13_G9	1873	posterior spinal cord progenitors	27	14
24	tbx16-msgn1	GAP16.24.24h_tbx16-msgn1_P13_H9	1878	fast-committed myocyte	3	2
24	tbx16-msgn1	GAP16.24.24h_tbx16-msgn1_P13_H9	1878	mesodermal progenitor cells (contains PSM)	253	135
24	tbx16-msgn1	GAP16.24.24h_tbx16-msgn1_P13_H9	1878	posterior spinal cord progenitors	38	20
24	tbx16-tbx16l	GAP16.24.24h_tbx16-tbx16l_P13_A10	1879	fast-committed myocyte	17	9
24	tbx16-tbx16l	GAP16.24.24h_tbx16-tbx16l_P13_A10	1879	mesodermal progenitor cells (contains PSM)	200	106
24	tbx16-tbx16l	GAP16.24.24h_tbx16-tbx16l_P13_A10	1879	posterior spinal cord progenitors	30	16
24	tbx16-tbx16l	GAP16.24.24h_tbx16-tbx16l_P13_B10	1877	fast-committed myocyte	3	2
24	tbx16-tbx16l	GAP16.24.24h_tbx16-tbx16l_P13_B10	1877	mesodermal progenitor cells (contains PSM)	207	110
24	tbx16-tbx16l	GAP16.24.24h_tbx16-tbx16l_P13_B10	1877	posterior spinal cord progenitors	42	22
24	tbx16-tbx16l	GAP16.24.24h_tbx16-tbx16l_P13_C10	1876	fast-committed myocyte	3	2
24	tbx16-tbx16l	GAP16.24.24h_tbx16-tbx16l_P13_C10	1876	mesodermal progenitor cells (contains PSM)	258	138
24	tbx16-tbx16l	GAP16.24.24h_tbx16-tbx16l_P13_C10	1876	posterior spinal cord progenitors	53	28
24	tbx16-tbx16l	GAP16.24.24h_tbx16-tbx16l_P13_D10	1871	fast-committed myocyte	2	1
24	tbx16-tbx16l	GAP16.24.24h_tbx16-tbx16l_P13_D10	1871	mesodermal progenitor cells (contains PSM)	161	86
24	tbx16-tbx16l	GAP16.24.24h_tbx16-tbx16l_P13_D10	1871	posterior spinal cord progenitors	34	18
24	tbx16-tbx16l	GAP16.24.24h_tbx16-tbx16l_P13_E10	1873	fast-committed myocyte	3	2
24	tbx16-tbx16l	GAP16.24.24h_tbx16-tbx16l_P13_E10	1873	mesodermal progenitor cells (contains PSM)	230	123
24	tbx16-tbx16l	GAP16.24.24h_tbx16-tbx16l_P13_E10	1873	posterior spinal cord progenitors	30	16
24	tbx16-tbx16l	GAP16.24.24h_tbx16-tbx16l_P13_F10	1865	fast-committed myocyte	1	1
24	tbx16-tbx16l	GAP16.24.24h_tbx16-tbx16l_P13_F10	1865	mesodermal progenitor cells (contains PSM)	194	104
24	tbx16-tbx16l	GAP16.24.24h_tbx16-tbx16l_P13_F10	1865	posterior spinal cord progenitors	17	9
24	tbx16-tbx16l	GAP16.24.24h_tbx16-tbx16l_P13_G10	1867	fast-committed myocyte	1	1
24	tbx16-tbx16l	GAP16.24.24h_tbx16-tbx16l_P13_G10	1867	mesodermal progenitor cells (contains PSM)	235	126
24	tbx16-tbx16l	GAP16.24.24h_tbx16-tbx16l_P13_G10	1867	posterior spinal cord progenitors	44	24
24	tbx16-tbx16l	GAP16.24.24h_tbx16-tbx16l_P13_H10	1881	fast-committed myocyte	4	2
24	tbx16-tbx16l	GAP16.24.24h_tbx16-tbx16l_P13_H10	1881	mesodermal progenitor cells (contains PSM)	173	92
24	tbx16-tbx16l	GAP16.24.24h_tbx16-tbx16l_P13_H10	1881	posterior spinal cord progenitors	27	14
