# Supplementary material for: Embryo-scale reverse genetics at single-cell resolution
Source: Nature. 2023 Nov 15;623(7988):782–91. doi: 10.1038/s41586-023-06720-2 (PMC10665197; doi:10.1038/s41586-023-06720-2)
Supplement: Supplementary file 7 — Source Data Fig. 3 [file 41586_2023_6720_MOESM7_ESM.xlsx]

## Sheet: Fig3a
cell_type	n_degs	tissue
periderm	5389	Epidermis
mature fast muscle	5082	Muscle
basal cell	5028	Connective Tissue
basal cell	5028	Epidermis
connective tissue-meninges-dermal FB	1257	Connective Tissue
mesodermal progenitor cells (contains PSM)	1054	Paraxial Mesoderm
fast-committed myocyte	939	Muscle
hatching gland	900	Hatching Gland
mature slow muscle	893	Muscle
fin fold	875	Fin
neural progenitor (hindbrain)	866	Central Nervous System
head mesenchyme	802	Pharyngeal Arch
retinal neuron	801	Eye
anterior migratory muscle	692	Muscle
notochord	656	Notochord
fin mesenchyme	568	Fin
lens	521	Eye
head mesenchyme (maybe ventral, hand2+)	518	Pharyngeal Arch
pharyngeal arch (contains muscle, early cartilage)	464	Pharyngeal Arch
head-eye connective tissue	404	Connective Tissue
glia	398	Central Nervous System
glia	398	CNS/Neural crest
neural progenitor (hindbrain R7-8)	394	Central Nervous System
neurons (differentiating, contains peripheral)	367	Central Nervous System
endothelium (dorsal aorta)	366	Endothelial
intestine	339	Intestine
melanophore	339	Epidermis
eye, optic cup	330	Eye
pharyngeal arch (early)	328	Pharyngeal Arch
pharyngeal arch (NC-derived)	313	Pharyngeal Arch
retinal pigmented epithelium (early)	298	Eye
neural progenitor (telencephalon-diencephalon)	297	Central Nervous System
neurons (gabaergic, glutamatergic)	282	Central Nervous System
floor plate	274	Central Nervous System
neural tube-like connective tissue (+ taste bud)	268	Connective Tissue
endothelium (vein + early artery)	256	Endothelial
neurons (gabaergic, glutamatergic; contains Purkinje)	254	Central Nervous System
pronephros distal tubule	223	Kidney
neural progenitor (MHB)	218	Central Nervous System
pronephros proximal tubule	201	Kidney
cranial muscle (early)	180	Pharyngeal Arch
support cells-otic vesicle	175	Ear
differentiating neuron (hindbrain)	173	Central Nervous System
satellite cells	173	Muscle
xanthophore	171	Epidermis
cranial muscle (progenitor)	154	Pharyngeal Arch
head mesenchyme-PA cartilage	151	Pharyngeal Arch
neuron (cranial ganglia sensory, Rohon-Beard)	148	Peripheral Nervous System
pectoral fin bud (osteoblast+)	144	Fin
cranial muscle (mid)	139	Pharyngeal Arch
posterior spinal cord progenitors	136	Central Nervous System
contains head vasculature?	129	Connective Tissue
neuromast support cell	125	Lateral Line
cardiomyocyte	120	Heart
thyroid follicle cell	120	Endocrine
pancreas	118	Pancreas
red blood cell	116	Blood
differentiating neuron 1	112	Central Nervous System
unknown (dcn+, col6+)	112	Muscle
cranial neural crest	108	Cranial NC
cranial muscle (non-somitic, fast-twitch)	106	Muscle
ionocyte-goblet cell	104	Epidermis
fin bud mesoderm (pectoral)	101	Fin
myeloid cell	98	Blood
neural crest + pigment cell progenitor	97	Pigment
dorsal spinal cord neuron	96	Central Nervous System
iridophore	96	Pigment
jaw chondrocyte	93	Pharyngeal Arch
cranial muscle (late)	89	Muscle
myoblast	85	Muscle
slow-committed myocyte	80	Muscle
periocular mesenchyme	78	Head Mesoderm
liver	77	Liver
chondrocranium	72	Pharyngeal Arch
retinal pigmented epithelium (late)	63	Retina
pronephric duct	59	Kidney
endothelium (f8+, clic2+)	58	Endothelial
hypochord	57	Hypochord
hair cell	53	Lateral Line
neuron (+ spinal cord)	51	Central Nervous System
differentiating neuron 2	50	Central Nervous System
KA neuron	45	Central Nervous System
motor neuron	44	Central Nervous System
olfactory vesicle-bulb	42	Olfactory
pronephric podocyte	36	Kidney
posterior lateral line primordium	35	Lateral Line
neuron (telencephalon, glutamatergic)	34	Central Nervous System
roof plate, flexural + subcommissural organ	34	Central Nervous System
osteoblast	30	Bone
pharynx	27	Pharynx
primordial germ cell	26	Germ Line
hypophysis-locus coeruleus	24	Central Nervous System
adrenal gland	10	Endocrine
odontoblast	5	Tooth
vascular smooth muscle	3	Pharyngeal Arch
enveloping layer (EVL)	1	Epidermis
neuron (dopaminergic)	1	Central Nervous System

## Sheet: Fig3b
gene_target	cell.type	abund_qval	abund_log2fc	n.degs	tissue	abund_dir
cdx4	floor plate	0.0415941	0.447459	12	Central Nervous System	up
cdx4	differentiating neuron 2	0.582872	0	9	Central Nervous System	up
cdx4	differentiating neuron 1	0.562956	0.0671142	16	Central Nervous System	up
cdx4	neural progenitor (hindbrain)	0.934268	-0.122336	17	Central Nervous System	down
cdx4	neurons (differentiating, contains peripheral)	0.871551	-0.160465	77	Central Nervous System	down
cdx4	neurons (gabaergic, glutamatergic; contains Purkinje)	0.629935	-0.289507	1	Central Nervous System	down
cdx4	roof plate, flexural + subcommissural organ	0.627647	-0.321928	2	Central Nervous System	down
cdx4	differentiating neuron (hindbrain)	0.290068	-0.289507	29	Central Nervous System	down
cdx4	neurons (gabaergic, glutamatergic)	0.327527	-0.415037	19	Central Nervous System	down
cdx4	motor neuron	0.184079	-0.485427	1	Central Nervous System	down
cdx4	neural progenitor (hindbrain R7-8)	0.00808462	-0.599462	19	Central Nervous System	down
cdx4	posterior spinal cord progenitors	7.84008e-05	-1.37851	4	Central Nervous System	down
cdx4-cdx1a	differentiating neuron 2	0.170511	0	1	Central Nervous System	up
cdx4-cdx1a	floor plate	0.060759	0.447459	38	Central Nervous System	up
cdx4-cdx1a	neural progenitor (telencephalon-diencephalon)	0.0350848	0	7	Central Nervous System	up
cdx4-cdx1a	neural progenitor (hindbrain)	0.0871636	-0.187627	33	Central Nervous System	down
cdx4-cdx1a	neural progenitor (MHB)	0.102446	-0.115477	4	Central Nervous System	down
cdx4-cdx1a	neurons (differentiating, contains peripheral)	0.907151	-0.341037	56	Central Nervous System	down
cdx4-cdx1a	roof plate, flexural + subcommissural organ	0.960404	0	1	Central Nervous System	up
cdx4-cdx1a	differentiating neuron 1	0.989281	-0.304855	7	Central Nervous System	down
cdx4-cdx1a	neurons (gabaergic, glutamatergic)	0.804907	-0.415037	18	Central Nervous System	down
cdx4-cdx1a	neurons (gabaergic, glutamatergic; contains Purkinje)	0.633427	-0.289507	9	Central Nervous System	down
cdx4-cdx1a	differentiating neuron (hindbrain)	0.544408	-0.459432	14	Central Nervous System	down
cdx4-cdx1a	neural progenitor (hindbrain R7-8)	0.0111429	-0.836501	28	Central Nervous System	down
cdx4-cdx1a	motor neuron	0.151863	-0.807355	3	Central Nervous System	down
cdx4-cdx1a	posterior spinal cord progenitors	3.79552e-05	-1.70044	5	Central Nervous System	down
egr2b	floor plate	1.18652e-07	0.932886	8	Central Nervous System	up
egr2b	neurons (gabaergic, glutamatergic; contains Purkinje)	0.000835852	0.628031	19	Central Nervous System	up
egr2b	posterior spinal cord progenitors	0.00110067	0.691878	9	Central Nervous System	up
egr2b	neural progenitor (hindbrain R7-8)	0.000120918	0.62293	43	Central Nervous System	up
egr2b	motor neuron	0.0271601	0.652077	10	Central Nervous System	up
egr2b	roof plate, flexural + subcommissural organ	0.140087	0.485427	1	Central Nervous System	up
egr2b	neural progenitor (MHB)	0.0301331	0.428843	24	Central Nervous System	up
egr2b	neural progenitor (telencephalon-diencephalon)	0.0455952	0.409391	25	Central Nervous System	up
egr2b	neurons (differentiating, contains peripheral)	0.417117	0.337035	23	Central Nervous System	up
egr2b	neurons (gabaergic, glutamatergic)	0.61729	0.321928	20	Central Nervous System	up
egr2b	neural progenitor (hindbrain)	0.566979	0.237395	114	Central Nervous System	up
egr2b	differentiating neuron 1	0.953678	0.131245	8	Central Nervous System	up
egr2b	differentiating neuron 2	0.612391	-0.192645	7	Central Nervous System	down
egr2b	differentiating neuron (hindbrain)	0.263174	-0.137504	5	Central Nervous System	down
epha4a	floor plate	0.00159201	0.628031	7	Central Nervous System	up
epha4a	posterior spinal cord progenitors	0.000360911	0.758992	5	Central Nervous System	up
epha4a	neurons (gabaergic, glutamatergic; contains Purkinje)	0.00382064	0.628031	6	Central Nervous System	up
epha4a	neural progenitor (telencephalon-diencephalon)	0.000216823	0.658211	13	Central Nervous System	up
epha4a	neural progenitor (hindbrain R7-8)	0.00136986	0.604071	33	Central Nervous System	up
epha4a	neurons (differentiating, contains peripheral)	0.076676	0.559427	26	Central Nervous System	up
epha4a	motor neuron	0.328942	0.514573	3	Central Nervous System	up
epha4a	neural progenitor (MHB)	0.0606023	0.469485	17	Central Nervous System	up
epha4a	neural progenitor (hindbrain)	0.12872	0.432525	98	Central Nervous System	up
epha4a	differentiating neuron 2	0.568589	0.321928	2	Central Nervous System	up
epha4a	differentiating neuron 1	0.391661	0.415037	6	Central Nervous System	up
epha4a	roof plate, flexural + subcommissural organ	0.804907	0.263034	3	Central Nervous System	up
epha4a	neurons (gabaergic, glutamatergic)	0.925969	0.321928	9	Central Nervous System	up
epha4a	differentiating neuron (hindbrain)	0.424897	0	7	Central Nervous System	up
hand2	neurons (differentiating, contains peripheral)	0.101488	0.14439	2	Central Nervous System	up
hand2	neurons (gabaergic, glutamatergic; contains Purkinje)	0.260772	0.125531	1	Central Nervous System	up
hand2	floor plate	0.385778	0.241008	2	Central Nervous System	up
hand2	differentiating neuron 2	0.945016	-0.192645	2	Central Nervous System	down
hand2	neural progenitor (MHB)	0.775714	-0.208587	1	Central Nervous System	down
hand2	neurons (gabaergic, glutamatergic)	0.853431	-0.192645	4	Central Nervous System	down
hand2	neural progenitor (hindbrain R7-8)	0.683211	-0.217591	1	Central Nervous System	down
hand2	posterior spinal cord progenitors	0.577813	-0.241008	2	Central Nervous System	down
hand2	neural progenitor (telencephalon-diencephalon)	0.283102	-0.327575	1	Central Nervous System	down
hand2	neural progenitor (hindbrain)	0.151513	-0.403356	15	Central Nervous System	down
hand2	differentiating neuron (hindbrain)	0.0641076	-0.652077	4	Central Nervous System	down
hoxb1a	floor plate	0.00291376	0.628031	4	Central Nervous System	up
hoxb1a	motor neuron	0.0806561	0.514573	2	Central Nervous System	up
hoxb1a	neurons (gabaergic, glutamatergic; contains Purkinje)	0.0674104	0.447459	3	Central Nervous System	up
hoxb1a	neurons (gabaergic, glutamatergic)	0.760342	0.321928	3	Central Nervous System	up
hoxb1a	neural progenitor (telencephalon-diencephalon)	0.54631	0.209453	7	Central Nervous System	up
hoxb1a	roof plate, flexural + subcommissural organ	0.983274	0	1	Central Nervous System	up
hoxb1a	posterior spinal cord progenitors	0.940161	0	3	Central Nervous System	up
hoxb1a	neurons (differentiating, contains peripheral)	0.481516	0	4	Central Nervous System	up
hoxb1a	differentiating neuron 2	0.579161	-0.192645	1	Central Nervous System	down
hoxb1a	neural progenitor (hindbrain R7-8)	0.112751	-0.217591	7	Central Nervous System	down
hoxb1a	neural progenitor (hindbrain)	0.00720547	-0.270089	20	Central Nervous System	down
hoxb1a	neural progenitor (MHB)	0.00400676	-0.342888	7	Central Nervous System	down
hoxb1a	differentiating neuron 1	0.0402111	-0.392317	2	Central Nervous System	down
hoxb1a	differentiating neuron (hindbrain)	3.83396e-05	-1.1375	5	Central Nervous System	down
mafba	floor plate	6.97434e-05	0.710493	9	Central Nervous System	up
mafba	neurons (gabaergic, glutamatergic; contains Purkinje)	0.000387802	0.710493	1	Central Nervous System	up
mafba	neurons (gabaergic, glutamatergic)	0.0526787	0.70044	1	Central Nervous System	up
mafba	posterior spinal cord progenitors	0.420608	0.29956	2	Central Nervous System	up
mafba	neurons (differentiating, contains peripheral)	0.410031	0.337035	2	Central Nervous System	up
mafba	neural progenitor (telencephalon-diencephalon)	0.808668	0.209453	17	Central Nervous System	up
mafba	differentiating neuron 1	0.871551	0.131245	5	Central Nervous System	up
mafba	neural progenitor (MHB)	0.472616	0.08092	9	Central Nervous System	up
mafba	neural progenitor (hindbrain R7-8)	0.482811	0.0285692	25	Central Nervous System	up
mafba	neural progenitor (hindbrain)	0.00509017	-0.187627	42	Central Nervous System	down
mafba	roof plate, flexural + subcommissural organ	0.15829	-0.321928	2	Central Nervous System	down
mafba	differentiating neuron (hindbrain)	0.0130711	-0.459432	7	Central Nervous System	down
mafba-mut	floor plate	0.0164673	0.447459	7	Central Nervous System	up
mafba-mut	neurons (gabaergic, glutamatergic; contains Purkinje)	0.0567027	0.347923	4	Central Nervous System	up
mafba-mut	neurons (gabaergic, glutamatergic)	0.145607	0.459432	3	Central Nervous System	up
mafba-mut	motor neuron	0.538674	0.192645	1	Central Nervous System	up
mafba-mut	neural progenitor (MHB)	0.692575	0.106915	19	Central Nervous System	up
mafba-mut	neurons (differentiating, contains peripheral)	0.925969	0	6	Central Nervous System	up
mafba-mut	neural progenitor (telencephalon-diencephalon)	0.672617	-0.0458037	3	Central Nervous System	down
mafba-mut	differentiating neuron (hindbrain)	0.656977	-0.137504	6	Central Nervous System	down
mafba-mut	posterior spinal cord progenitors	0.488738	-0.241008	2	Central Nervous System	down
mafba-mut	differentiating neuron 2	0.418022	-0.192645	2	Central Nervous System	down
mafba-mut	roof plate, flexural + subcommissural organ	0.458794	0	2	Central Nervous System	up
mafba-mut	neural progenitor (hindbrain R7-8)	0.00749968	-0.473931	9	Central Nervous System	down
mafba-mut	differentiating neuron 1	0.0315433	-0.485427	3	Central Nervous System	down
mafba-mut	neural progenitor (hindbrain)	0.000676204	-0.466781	54	Central Nervous System	down
noto	neural progenitor (MHB)	8.96833e-05	0.791413	7	Central Nervous System	up
noto	neural progenitor (hindbrain)	0.00552191	0.664816	13	Central Nervous System	up
noto	neurons (gabaergic, glutamatergic; contains Purkinje)	0.171142	0.447459	2	Central Nervous System	up
noto	neural progenitor (hindbrain R7-8)	0.0526787	0.545968	3	Central Nervous System	up
noto	neural progenitor (telencephalon-diencephalon)	0.119911	0.523562	8	Central Nervous System	up
noto	differentiating neuron 1	0.444225	0.465664	3	Central Nervous System	up
noto	neurons (differentiating, contains peripheral)	0.519264	0.452512	2	Central Nervous System	up
noto	posterior spinal cord progenitors	0.760342	0	2	Central Nervous System	up
noto	roof plate, flexural + subcommissural organ	0.773354	0	1	Central Nervous System	up
noto	floor plate	0.697346	-0.137504	3	Central Nervous System	down
noto	differentiating neuron (hindbrain)	0.296245	0	1	Central Nervous System	up
noto	motor neuron	0.139622	0	1	Central Nervous System	up
noto	neurons (gabaergic, glutamatergic)	0.132572	0	3	Central Nervous System	up
noto-mut	neurons (gabaergic, glutamatergic; contains Purkinje)	1.56409e-10	1.06413	15	Central Nervous System	up
noto-mut	neurons (differentiating, contains peripheral)	1.54776e-07	0.881356	21	Central Nervous System	up
noto-mut	neurons (gabaergic, glutamatergic)	0.0079617	0.807355	25	Central Nervous System	up
noto-mut	roof plate, flexural + subcommissural organ	0.0559203	0.678072	3	Central Nervous System	up
noto-mut	differentiating neuron (hindbrain)	0.00607882	0.710493	7	Central Nervous System	up
noto-mut	neural progenitor (telencephalon-diencephalon)	0.00864794	0.475733	43	Central Nervous System	up
noto-mut	neural progenitor (MHB)	0.00824905	0.489385	47	Central Nervous System	up
noto-mut	differentiating neuron 1	0.182633	0.415037	10	Central Nervous System	up
noto-mut	floor plate	0.342781	0.241008	24	Central Nervous System	up
noto-mut	neural progenitor (hindbrain R7-8)	0.12639	0.378512	85	Central Nervous System	up
noto-mut	motor neuron	0.65343	0.36257	4	Central Nervous System	up
noto-mut	neural progenitor (hindbrain)	0.828666	0.123575	212	Central Nervous System	up
noto-mut	differentiating neuron 2	0.914188	0	1	Central Nervous System	up
noto-mut	posterior spinal cord progenitors	0.00197731	-0.893085	9	Central Nervous System	down
smo	floor plate	0.00150791	0.628031	7	Central Nervous System	up
smo	neural progenitor (MHB)	0.00011383	0.742504	29	Central Nervous System	up
smo	neural progenitor (hindbrain R7-8)	0.00474604	0.641546	47	Central Nervous System	up
smo	roof plate, flexural + subcommissural organ	0.313731	0.485427	2	Central Nervous System	up
smo	differentiating neuron 1	0.299588	0.514573	15	Central Nervous System	up
smo	differentiating neuron 2	0.683211	0.321928	4	Central Nervous System	up
smo	neural progenitor (telencephalon-diencephalon)	0.510601	0.375039	56	Central Nervous System	up
smo	differentiating neuron (hindbrain)	0.934998	0.241008	16	Central Nervous System	up
smo	neural progenitor (hindbrain)	0.593889	0.217357	86	Central Nervous System	up
smo	neurons (differentiating, contains peripheral)	0.128212	0	9	Central Nervous System	up
smo	neurons (gabaergic, glutamatergic)	0.242822	0	2	Central Nervous System	up
smo	neurons (gabaergic, glutamatergic; contains Purkinje)	0.0521218	-0.289507	7	Central Nervous System	down
smo	motor neuron	0.000361828	-0.807355	4	Central Nervous System	down
smo	posterior spinal cord progenitors	7.40777e-06	-1.37851	33	Central Nervous System	down
tbx1	neurons (gabaergic, glutamatergic; contains Purkinje)	0.034832	0.347923	3	Central Nervous System	up
tbx1	floor plate	0.159112	0.241008	2	Central Nervous System	up
tbx1	motor neuron	0.790801	0	2	Central Nervous System	up
tbx1	differentiating neuron 1	0.914933	-0.14439	1	Central Nervous System	down
tbx1	neurons (gabaergic, glutamatergic)	0.976142	-0.192645	2	Central Nervous System	down
tbx1	differentiating neuron 2	0.954493	-0.192645	1	Central Nervous System	down
tbx1	neurons (differentiating, contains peripheral)	0.890287	-0.160465	2	Central Nervous System	down
tbx1	neural progenitor (hindbrain)	0.0694602	-0.483083	11	Central Nervous System	down
tbx1	neural progenitor (telencephalon-diencephalon)	0.0804189	-0.476438	1	Central Nervous System	down
tbx1	differentiating neuron (hindbrain)	0.0559203	-0.652077	1	Central Nervous System	down
tbx16	floor plate	1.18104e-08	0.932886	5	Central Nervous System	up
tbx16	posterior spinal cord progenitors	4.71441e-05	0.884523	3	Central Nervous System	up
tbx16	neural progenitor (MHB)	1.9023e-06	0.838719	1	Central Nervous System	up
tbx16	neural progenitor (telencephalon-diencephalon)	0.00474884	0.643856	1	Central Nervous System	up
tbx16	differentiating neuron 1	0.098149	0.607683	5	Central Nervous System	up
tbx16	neural progenitor (hindbrain)	0.0314465	0.56528	6	Central Nervous System	up
tbx16	differentiating neuron 2	0.48848	0.459432	1	Central Nervous System	up
tbx16	neural progenitor (hindbrain R7-8)	0.522179	0.356144	2	Central Nervous System	up
tbx16	neurons (gabaergic, glutamatergic; contains Purkinje)	0.731941	0.241008	1	Central Nervous System	up
tbx16	neurons (differentiating, contains peripheral)	0.955235	0.275634	1	Central Nervous System	up
tbx16	neurons (gabaergic, glutamatergic)	0.60262	0.169925	1	Central Nervous System	up
tbx16	differentiating neuron (hindbrain)	0.362369	0	4	Central Nervous System	up
tbx16-msgn1	floor plate	1.06904e-08	1	10	Central Nervous System	up
tbx16-msgn1	neural progenitor (MHB)	1.47109e-09	0.928917	6	Central Nervous System	up
tbx16-msgn1	differentiating neuron 1	0.0014879	0.777608	2	Central Nervous System	up
tbx16-msgn1	neural progenitor (telencephalon-diencephalon)	0.00243431	0.629357	5	Central Nervous System	up
tbx16-msgn1	differentiating neuron 2	0.161065	0.584963	2	Central Nervous System	up
tbx16-msgn1	neural progenitor (hindbrain)	0.0178012	0.557331	16	Central Nervous System	up
tbx16-msgn1	neurons (gabaergic, glutamatergic; contains Purkinje)	0.683211	0.241008	5	Central Nervous System	up
tbx16-msgn1	neurons (differentiating, contains peripheral)	0.670232	0.337035	3	Central Nervous System	up
tbx16-msgn1	neural progenitor (hindbrain R7-8)	0.691942	0.286881	4	Central Nervous System	up
tbx16-msgn1	differentiating neuron (hindbrain)	0.221707	-0.137504	2	Central Nervous System	down
tbx16-mut	posterior spinal cord progenitors	0.00321641	0.691878	1	Central Nervous System	up
tbx16-mut	neurons (differentiating, contains peripheral)	0.00219355	0.706269	1	Central Nervous System	up
tbx16-mut	differentiating neuron 2	0.0749647	0.584963	1	Central Nervous System	up
tbx16-mut	motor neuron	0.059982	0.652077	1	Central Nervous System	up
tbx16-mut	neurons (gabaergic, glutamatergic; contains Purkinje)	0.156682	0.447459	3	Central Nervous System	up
tbx16-mut	differentiating neuron (hindbrain)	0.945016	0.125531	2	Central Nervous System	up
tbx16-mut	neural progenitor (MHB)	0.816306	0.0274807	6	Central Nervous System	up
tbx16-mut	neural progenitor (hindbrain R7-8)	0.680086	-0.0291463	10	Central Nervous System	down
tbx16-mut	neural progenitor (hindbrain)	0.510171	-0.0476967	9	Central Nervous System	down
tbx16-mut	neural progenitor (telencephalon-diencephalon)	0.23577	-0.192645	4	Central Nervous System	down
tbx16-tbx16l	floor plate	8.01222e-15	1.24101	31	Central Nervous System	up
tbx16-tbx16l	posterior spinal cord progenitors	4.13365e-16	1.46949	12	Central Nervous System	up
tbx16-tbx16l	neural progenitor (MHB)	1.31989e-07	0.91427	25	Central Nervous System	up
tbx16-tbx16l	roof plate, flexural + subcommissural organ	0.134956	0.678072	2	Central Nervous System	up
tbx16-tbx16l	differentiating neuron 1	0.0181925	0.736966	6	Central Nervous System	up
tbx16-tbx16l	neural progenitor (telencephalon-diencephalon)	0.00474798	0.672425	13	Central Nervous System	up
tbx16-tbx16l	motor neuron	0.25464	0.652077	3	Central Nervous System	up
tbx16-tbx16l	differentiating neuron 2	0.296245	0.584963	2	Central Nervous System	up
tbx16-tbx16l	neural progenitor (hindbrain)	0.1576	0.533219	55	Central Nervous System	up
tbx16-tbx16l	neurons (gabaergic, glutamatergic; contains Purkinje)	0.824265	0.241008	11	Central Nervous System	up
tbx16-tbx16l	neurons (differentiating, contains peripheral)	0.976142	0.337035	8	Central Nervous System	up
tbx16-tbx16l	neurons (gabaergic, glutamatergic)	0.683211	0.321928	3	Central Nervous System	up
tbx16-tbx16l	neural progenitor (hindbrain R7-8)	0.255797	0.0840643	30	Central Nervous System	up
tbx16-tbx16l	differentiating neuron (hindbrain)	0.12639	-0.137504	7	Central Nervous System	down
tbxta	floor plate	1.64357e-13	1.29546	41	Central Nervous System	up
tbxta	motor neuron	0.0675184	0.192645	1	Central Nervous System	up
tbxta	neural progenitor (MHB)	0.337987	-0.241008	4	Central Nervous System	down
tbxta	differentiating neuron 2	0.813218	-0.415037	2	Central Nervous System	down
tbxta	neural progenitor (telencephalon-diencephalon)	0.739972	-0.476438	3	Central Nervous System	down
tbxta	neural progenitor (hindbrain R7-8)	0.725215	-0.434403	11	Central Nervous System	down
tbxta	neural progenitor (hindbrain)	0.445403	-0.602665	10	Central Nervous System	down
tbxta	differentiating neuron 1	0.603979	-0.584963	9	Central Nervous System	down
tbxta	neurons (differentiating, contains peripheral)	0.457178	-0.547488	60	Central Nervous System	down
tbxta	neurons (gabaergic, glutamatergic; contains Purkinje)	0.517485	-0.459432	4	Central Nervous System	down
tbxta	neurons (gabaergic, glutamatergic)	0.258609	-0.678072	25	Central Nervous System	down
tbxta	differentiating neuron (hindbrain)	0.120468	-0.652077	24	Central Nervous System	down
tbxta	posterior spinal cord progenitors	6.47336e-05	-1.37851	15	Central Nervous System	down
wnt3a-wnt8	floor plate	4.03e-18	1.44746	40	Central Nervous System	up
wnt3a-wnt8	floor plate	4.03e-18	1.44746	40	Central Nervous System	up
wnt3a-wnt8	neural progenitor (telencephalon-diencephalon)	0.00308258	0.189825	51	Central Nervous System	up
wnt3a-wnt8	neural progenitor (telencephalon-diencephalon)	0.00308258	0.189825	51	Central Nervous System	up
wnt3a-wnt8	neurons (gabaergic, glutamatergic; contains Purkinje)	0.808668	-0.289507	15	Central Nervous System	down
wnt3a-wnt8	neurons (gabaergic, glutamatergic; contains Purkinje)	0.808668	-0.289507	15	Central Nervous System	down
wnt3a-wnt8	differentiating neuron (hindbrain)	0.283102	-0.652077	6	Central Nervous System	down
wnt3a-wnt8	differentiating neuron (hindbrain)	0.283102	-0.652077	6	Central Nervous System	down
wnt3a-wnt8	neurons (differentiating, contains peripheral)	0.0566705	-0.662965	10	Central Nervous System	down
wnt3a-wnt8	neurons (differentiating, contains peripheral)	0.0566705	-0.662965	10	Central Nervous System	down
wnt3a-wnt8	posterior spinal cord progenitors	0.102617	-0.70044	19	Central Nervous System	down
wnt3a-wnt8	posterior spinal cord progenitors	0.102617	-0.70044	19	Central Nervous System	down
wnt3a-wnt8	neural progenitor (MHB)	0.00144259	-0.842459	4	Central Nervous System	down
wnt3a-wnt8	neural progenitor (MHB)	0.00144259	-0.842459	4	Central Nervous System	down
wnt3a-wnt8	differentiating neuron 1	0.0301582	-0.691878	2	Central Nervous System	down
wnt3a-wnt8	differentiating neuron 1	0.0301582	-0.691878	2	Central Nervous System	down
wnt3a-wnt8	neural progenitor (hindbrain R7-8)	0.00134523	-0.888969	12	Central Nervous System	down
wnt3a-wnt8	neural progenitor (hindbrain R7-8)	0.00134523	-0.888969	12	Central Nervous System	down
wnt3a-wnt8	neural progenitor (hindbrain)	2.36965e-05	-1.08453	31	Central Nervous System	down
wnt3a-wnt8	neural progenitor (hindbrain)	2.36965e-05	-1.08453	31	Central Nervous System	down
wnt3a-wnt8	motor neuron	0.0467971	-0.807355	4	Central Nervous System	down
wnt3a-wnt8	neurons (gabaergic, glutamatergic)	0.00607882	-1	21	Central Nervous System	down
wnt3a-wnt8	neurons (gabaergic, glutamatergic)	0.00607882	-1	21	Central Nervous System	down
wnt3a-wnt8	differentiating neuron 2	0.00720547	-1.41504	4	Central Nervous System	down
wnt3a-wnt8	differentiating neuron 2	0.00720547	-1.41504	4	Central Nervous System	down
wnt3a-wnt8	roof plate, flexural + subcommissural organ	0.00306453	-1.32193	2	Central Nervous System	down
wnt3a-wnt8	roof plate, flexural + subcommissural organ	0.00306453	-1.32193	2	Central Nervous System	down
zc4h2	posterior spinal cord progenitors	0.0452498	0.387023	6	Central Nervous System	up
zc4h2	neurons (gabaergic, glutamatergic; contains Purkinje)	0.0665895	0.347923	2	Central Nervous System	up
zc4h2	floor plate	0.120291	0.347923	7	Central Nervous System	up
zc4h2	differentiating neuron 1	0.259744	0.131245	2	Central Nervous System	up
zc4h2	neural progenitor (hindbrain R7-8)	0.184079	0.111031	3	Central Nervous System	up
zc4h2	roof plate, flexural + subcommissural organ	0.790348	0	3	Central Nervous System	up
zc4h2	neural progenitor (MHB)	0.683211	-0.0565835	1	Central Nervous System	down
zc4h2	motor neuron	0.871551	0	1	Central Nervous System	up
zc4h2	differentiating neuron (hindbrain)	0.871551	-0.137504	4	Central Nervous System	down
zc4h2	neural progenitor (hindbrain)	0.276416	-0.327805	16	Central Nervous System	down
zc4h2	neurons (gabaergic, glutamatergic)	0.525466	-0.415037	3	Central Nervous System	down

## Sheet: Fig3c
id	normalized_effect	mutant
ENSDARG00000000019	-0.327006	cdx4-cdx1a
ENSDARG00000000068	0.180787	cdx4-cdx1a
ENSDARG00000000069	0.0834653	cdx4-cdx1a
ENSDARG00000000103	0.0334416	cdx4-cdx1a
ENSDARG00000000151	0.555101	cdx4-cdx1a
ENSDARG00000000161	-0.0288476	cdx4-cdx1a
ENSDARG00000000175	-0.157071	cdx4-cdx1a
ENSDARG00000000183	0.0657102	cdx4-cdx1a
ENSDARG00000000189	0.0962438	cdx4-cdx1a
ENSDARG00000000229	0.113208	cdx4-cdx1a
ENSDARG00000000324	-0.319853	cdx4-cdx1a
ENSDARG00000000370	-0.21002	cdx4-cdx1a
ENSDARG00000000394	0.263045	cdx4-cdx1a
ENSDARG00000000472	0.19051	cdx4-cdx1a
ENSDARG00000000476	0.59266	cdx4-cdx1a
ENSDARG00000000503	-0.563106	cdx4-cdx1a
ENSDARG00000000542	-0.162233	cdx4-cdx1a
ENSDARG00000000551	0.145832	cdx4-cdx1a
ENSDARG00000000563	-0.178547	cdx4-cdx1a
ENSDARG00000000567	-0.343245	cdx4-cdx1a
ENSDARG00000000568	0.136634	cdx4-cdx1a
ENSDARG00000000588	0.690382	cdx4-cdx1a
ENSDARG00000000606	0.101847	cdx4-cdx1a
ENSDARG00000000631	0.144207	cdx4-cdx1a
ENSDARG00000000729	-0.342448	cdx4-cdx1a
ENSDARG00000000796	0.246131	cdx4-cdx1a
ENSDARG00000000804	-0.222774	cdx4-cdx1a
ENSDARG00000000857	0.423209	cdx4-cdx1a
ENSDARG00000000906	-0.0479524	cdx4-cdx1a
ENSDARG00000000935	-0.147052	cdx4-cdx1a
ENSDARG00000000943	0.235267	cdx4-cdx1a
ENSDARG00000000966	0.217988	cdx4-cdx1a
ENSDARG00000001014	-0.0782464	cdx4-cdx1a
ENSDARG00000001015	-0.00396379	cdx4-cdx1a
ENSDARG00000001057	-0.0123176	cdx4-cdx1a
ENSDARG00000001129	-0.052709	cdx4-cdx1a
ENSDARG00000001220	-0.151561	cdx4-cdx1a
ENSDARG00000001244	0.0103319	cdx4-cdx1a
ENSDARG00000001313	-0.0274439	cdx4-cdx1a
ENSDARG00000001414	0.378665	cdx4-cdx1a
ENSDARG00000001431	-0.064119	cdx4-cdx1a
ENSDARG00000001447	0.353547	cdx4-cdx1a
ENSDARG00000001559	-0.0971174	cdx4-cdx1a
ENSDARG00000001634	0.0340446	cdx4-cdx1a
ENSDARG00000001676	-0.280506	cdx4-cdx1a
ENSDARG00000001729	0.197885	cdx4-cdx1a
ENSDARG00000001733	-0.0484601	cdx4-cdx1a
ENSDARG00000001734	-0.0587395	cdx4-cdx1a
ENSDARG00000001754	0.343431	cdx4-cdx1a
ENSDARG00000001769	0.136171	cdx4-cdx1a
ENSDARG00000001776	-0.160238	cdx4-cdx1a
ENSDARG00000001788	-0.110366	cdx4-cdx1a
ENSDARG00000001803	0.127727	cdx4-cdx1a
ENSDARG00000001835	0.122224	cdx4-cdx1a
ENSDARG00000001857	0.051465	cdx4-cdx1a
ENSDARG00000001873	-0.122505	cdx4-cdx1a
ENSDARG00000001879	0.0454323	cdx4-cdx1a
ENSDARG00000001880	0.184186	cdx4-cdx1a
ENSDARG00000001888	0.0754044	cdx4-cdx1a
ENSDARG00000001890	0.239013	cdx4-cdx1a
ENSDARG00000001910	-0.631191	cdx4-cdx1a
ENSDARG00000001953	-0.0183928	cdx4-cdx1a
ENSDARG00000001968	-0.229434	cdx4-cdx1a
ENSDARG00000001976	0.0800435	cdx4-cdx1a
ENSDARG00000001999	0.434078	cdx4-cdx1a
ENSDARG00000002006	0.380318	cdx4-cdx1a
ENSDARG00000002013	0.252497	cdx4-cdx1a
ENSDARG00000002026	-0.325128	cdx4-cdx1a
ENSDARG00000002077	0.470856	cdx4-cdx1a
ENSDARG00000002082	0.171207	cdx4-cdx1a
ENSDARG00000002084	-0.781798	cdx4-cdx1a
ENSDARG00000002131	-0.163677	cdx4-cdx1a
ENSDARG00000002167	0.190628	cdx4-cdx1a
ENSDARG00000002213	0.321778	cdx4-cdx1a
ENSDARG00000002215	-0.116436	cdx4-cdx1a
ENSDARG00000002231	0.0646927	cdx4-cdx1a
ENSDARG00000002240	0.152623	cdx4-cdx1a
ENSDARG00000002249	0.185388	cdx4-cdx1a
ENSDARG00000002271	-0.107194	cdx4-cdx1a
ENSDARG00000002285	-0.0648781	cdx4-cdx1a
ENSDARG00000002304	0.369334	cdx4-cdx1a
ENSDARG00000002305	-0.245175	cdx4-cdx1a
ENSDARG00000002332	-0.190403	cdx4-cdx1a
ENSDARG00000002333	-0.249564	cdx4-cdx1a
ENSDARG00000002344	-0.449591	cdx4-cdx1a
ENSDARG00000002362	-0.526542	cdx4-cdx1a
ENSDARG00000002365	0.154793	cdx4-cdx1a
ENSDARG00000002369	0.283155	cdx4-cdx1a
ENSDARG00000002403	-0.0888703	cdx4-cdx1a
ENSDARG00000002405	-0.0134046	cdx4-cdx1a
ENSDARG00000002411	0.264622	cdx4-cdx1a
ENSDARG00000002463	0.43851	cdx4-cdx1a
ENSDARG00000002479	-0.419785	cdx4-cdx1a
ENSDARG00000002483	0.183317	cdx4-cdx1a
ENSDARG00000002507	-0.487286	cdx4-cdx1a
ENSDARG00000002536	0.237413	cdx4-cdx1a
ENSDARG00000002538	-0.276696	cdx4-cdx1a
ENSDARG00000002549	-0.0130671	cdx4-cdx1a
ENSDARG00000002552	-0.0813488	cdx4-cdx1a
ENSDARG00000002571	0.22938	cdx4-cdx1a
ENSDARG00000002582	-0.184562	cdx4-cdx1a
ENSDARG00000002587	0.376557	cdx4-cdx1a
ENSDARG00000002607	-0.417077	cdx4-cdx1a
ENSDARG00000002609	0.501777	cdx4-cdx1a
ENSDARG00000002642	-0.181846	cdx4-cdx1a
ENSDARG00000002656	-0.380114	cdx4-cdx1a
ENSDARG00000002710	0.101465	cdx4-cdx1a
ENSDARG00000002731	0.271114	cdx4-cdx1a
ENSDARG00000002745	-0.196927	cdx4-cdx1a
ENSDARG00000002748	0.152625	cdx4-cdx1a
ENSDARG00000002758	0.110653	cdx4-cdx1a
ENSDARG00000002768	-0.435846	cdx4-cdx1a
ENSDARG00000002787	0.519917	cdx4-cdx1a
ENSDARG00000002791	0.115341	cdx4-cdx1a
ENSDARG00000002792	0.0392033	cdx4-cdx1a
ENSDARG00000002795	0.15841	cdx4-cdx1a
ENSDARG00000002840	-0.147942	cdx4-cdx1a
ENSDARG00000002880	0.0916661	cdx4-cdx1a
ENSDARG00000002909	-0.194123	cdx4-cdx1a
ENSDARG00000002912	-0.114461	cdx4-cdx1a
ENSDARG00000002916	-0.267316	cdx4-cdx1a
ENSDARG00000002937	-0.336639	cdx4-cdx1a
ENSDARG00000002952	-0.075745	cdx4-cdx1a
ENSDARG00000002970	0.141282	cdx4-cdx1a
ENSDARG00000002971	-0.0929307	cdx4-cdx1a
ENSDARG00000002994	0.0971943	cdx4-cdx1a
ENSDARG00000003008	0.221146	cdx4-cdx1a
ENSDARG00000003032	-0.371348	cdx4-cdx1a
ENSDARG00000003035	-0.0587542	cdx4-cdx1a
ENSDARG00000003058	0.165623	cdx4-cdx1a
ENSDARG00000003061	0.0912079	cdx4-cdx1a
ENSDARG00000003069	0.0541993	cdx4-cdx1a
ENSDARG00000003081	0.0752576	cdx4-cdx1a
ENSDARG00000003084	0.109205	cdx4-cdx1a
ENSDARG00000003098	0.0644793	cdx4-cdx1a
ENSDARG00000003109	-0.258408	cdx4-cdx1a
ENSDARG00000003127	0.0920594	cdx4-cdx1a
ENSDARG00000003142	0.196165	cdx4-cdx1a
ENSDARG00000003151	0.453907	cdx4-cdx1a
ENSDARG00000003165	-0.277709	cdx4-cdx1a
ENSDARG00000003169	-0.47368	cdx4-cdx1a
ENSDARG00000003175	0.134789	cdx4-cdx1a
ENSDARG00000003189	-0.0265035	cdx4-cdx1a
ENSDARG00000003193	0.0424708	cdx4-cdx1a
ENSDARG00000003206	-0.108676	cdx4-cdx1a
ENSDARG00000003213	-0.0734134	cdx4-cdx1a
ENSDARG00000003217	0.327618	cdx4-cdx1a
ENSDARG00000003269	-0.203968	cdx4-cdx1a
ENSDARG00000003290	-0.493382	cdx4-cdx1a
ENSDARG00000003293	-0.516412	cdx4-cdx1a
ENSDARG00000003307	0.517581	cdx4-cdx1a
ENSDARG00000003308	0.0995686	cdx4-cdx1a
ENSDARG00000003311	0.00421383	cdx4-cdx1a
ENSDARG00000003320	-0.0281405	cdx4-cdx1a
ENSDARG00000003403	-0.0153051	cdx4-cdx1a
ENSDARG00000003421	0.37443	cdx4-cdx1a
ENSDARG00000003429	0.0391445	cdx4-cdx1a
ENSDARG00000003449	0.322204	cdx4-cdx1a
ENSDARG00000003462	-0.518713	cdx4-cdx1a
ENSDARG00000003486	0.229196	cdx4-cdx1a
ENSDARG00000003487	0.161222	cdx4-cdx1a
ENSDARG00000003495	0.262268	cdx4-cdx1a
ENSDARG00000003512	-0.29554	cdx4-cdx1a
ENSDARG00000003527	-0.115308	cdx4-cdx1a
ENSDARG00000003531	0.212678	cdx4-cdx1a
ENSDARG00000003544	-0.0837728	cdx4-cdx1a
ENSDARG00000003570	-0.0886397	cdx4-cdx1a
ENSDARG00000003599	-0.00868599	cdx4-cdx1a
ENSDARG00000003607	0.607774	cdx4-cdx1a
ENSDARG00000003631	0.833009	cdx4-cdx1a
ENSDARG00000003641	0.153229	cdx4-cdx1a
ENSDARG00000003680	-0.290058	cdx4-cdx1a
ENSDARG00000003681	-0.0404374	cdx4-cdx1a
ENSDARG00000003693	0.104602	cdx4-cdx1a
ENSDARG00000003695	-0.14181	cdx4-cdx1a
ENSDARG00000003699	-0.255452	cdx4-cdx1a
ENSDARG00000003705	-0.0439848	cdx4-cdx1a
ENSDARG00000003751	0.243347	cdx4-cdx1a
ENSDARG00000003754	0.271234	cdx4-cdx1a
ENSDARG00000003776	-0.168767	cdx4-cdx1a
ENSDARG00000003779	-0.180788	cdx4-cdx1a
ENSDARG00000003789	0.226036	cdx4-cdx1a
ENSDARG00000003829	-0.057944	cdx4-cdx1a
ENSDARG00000003835	0.481522	cdx4-cdx1a
ENSDARG00000003854	0.450754	cdx4-cdx1a
ENSDARG00000003865	0.374501	cdx4-cdx1a
ENSDARG00000003866	-0.187525	cdx4-cdx1a
ENSDARG00000003872	0.157598	cdx4-cdx1a
ENSDARG00000003920	-0.162369	cdx4-cdx1a
ENSDARG00000003927	-0.177462	cdx4-cdx1a
ENSDARG00000003938	0.445917	cdx4-cdx1a
ENSDARG00000003952	-0.158347	cdx4-cdx1a
ENSDARG00000003963	0.493109	cdx4-cdx1a
ENSDARG00000003973	-0.265619	cdx4-cdx1a
ENSDARG00000003989	-0.0978543	cdx4-cdx1a
ENSDARG00000004017	-0.084257	cdx4-cdx1a
ENSDARG00000004018	0.188576	cdx4-cdx1a
ENSDARG00000004034	0.228535	cdx4-cdx1a
ENSDARG00000004049	-0.146688	cdx4-cdx1a
ENSDARG00000004055	-0.137526	cdx4-cdx1a
ENSDARG00000004074	-0.168327	cdx4-cdx1a
ENSDARG00000004078	-0.142244	cdx4-cdx1a
ENSDARG00000004094	-0.317123	cdx4-cdx1a
ENSDARG00000004115	-0.531599	cdx4-cdx1a
ENSDARG00000004131	-0.381458	cdx4-cdx1a
ENSDARG00000004132	0.48898	cdx4-cdx1a
ENSDARG00000004158	-0.302704	cdx4-cdx1a
ENSDARG00000004160	-0.12128	cdx4-cdx1a
ENSDARG00000004161	-0.0349434	cdx4-cdx1a
ENSDARG00000004171	-0.148531	cdx4-cdx1a
ENSDARG00000004173	0.246934	cdx4-cdx1a
ENSDARG00000004176	0.168519	cdx4-cdx1a
ENSDARG00000004184	0.0194318	cdx4-cdx1a
ENSDARG00000004196	-0.379038	cdx4-cdx1a
ENSDARG00000004211	0.106903	cdx4-cdx1a
ENSDARG00000004218	-0.341948	cdx4-cdx1a
ENSDARG00000004227	0.629645	cdx4-cdx1a
ENSDARG00000004232	-0.121369	cdx4-cdx1a
ENSDARG00000004246	0.205963	cdx4-cdx1a
ENSDARG00000004251	0.137109	cdx4-cdx1a
ENSDARG00000004261	-0.219407	cdx4-cdx1a
ENSDARG00000004270	0.0942434	cdx4-cdx1a
ENSDARG00000004291	-0.0493923	cdx4-cdx1a
ENSDARG00000004297	-0.368449	cdx4-cdx1a
ENSDARG00000004307	0.517768	cdx4-cdx1a
ENSDARG00000004311	-0.163972	cdx4-cdx1a
ENSDARG00000004318	0.0437901	cdx4-cdx1a
ENSDARG00000004328	0.384106	cdx4-cdx1a
ENSDARG00000004336	-0.282027	cdx4-cdx1a
ENSDARG00000004363	0.668769	cdx4-cdx1a
ENSDARG00000004372	0.163004	cdx4-cdx1a
ENSDARG00000004377	0.657077	cdx4-cdx1a
ENSDARG00000004378	0.10162	cdx4-cdx1a
ENSDARG00000004402	-0.185752	cdx4-cdx1a
ENSDARG00000004415	-0.104196	cdx4-cdx1a
ENSDARG00000004451	0.0135309	cdx4-cdx1a
ENSDARG00000004452	-0.0676622	cdx4-cdx1a
ENSDARG00000004470	0.0941747	cdx4-cdx1a
ENSDARG00000004472	-0.185494	cdx4-cdx1a
ENSDARG00000004537	0.0703557	cdx4-cdx1a
ENSDARG00000004597	0.109655	cdx4-cdx1a
ENSDARG00000004621	0.110669	cdx4-cdx1a
ENSDARG00000004632	0.6559	cdx4-cdx1a
ENSDARG00000004635	0.10309	cdx4-cdx1a
ENSDARG00000004636	0.0951793	cdx4-cdx1a
ENSDARG00000004672	0.0108778	cdx4-cdx1a
ENSDARG00000004680	0.121045	cdx4-cdx1a
ENSDARG00000004692	-0.236073	cdx4-cdx1a
ENSDARG00000004713	0.643782	cdx4-cdx1a
ENSDARG00000004714	-0.259147	cdx4-cdx1a
ENSDARG00000004735	-0.186952	cdx4-cdx1a
ENSDARG00000004745	-0.227336	cdx4-cdx1a
ENSDARG00000004754	0.00995132	cdx4-cdx1a
ENSDARG00000004757	-0.117958	cdx4-cdx1a
ENSDARG00000004774	0.490042	cdx4-cdx1a
ENSDARG00000004782	-0.25101	cdx4-cdx1a
ENSDARG00000004796	0.180186	cdx4-cdx1a
ENSDARG00000004830	-0.349139	cdx4-cdx1a
ENSDARG00000004836	-0.175747	cdx4-cdx1a
ENSDARG00000004843	0.118134	cdx4-cdx1a
ENSDARG00000004861	-0.113203	cdx4-cdx1a
ENSDARG00000004877	0.62814	cdx4-cdx1a
ENSDARG00000004906	0.189545	cdx4-cdx1a
ENSDARG00000004925	0.303457	cdx4-cdx1a
ENSDARG00000004930	-0.404774	cdx4-cdx1a
ENSDARG00000004931	0.0688649	cdx4-cdx1a
ENSDARG00000004932	0.0594952	cdx4-cdx1a
ENSDARG00000004948	-0.0154374	cdx4-cdx1a
ENSDARG00000004988	-0.0189966	cdx4-cdx1a
ENSDARG00000005023	-0.0118663	cdx4-cdx1a
ENSDARG00000005026	0.213492	cdx4-cdx1a
ENSDARG00000005058	0.0275361	cdx4-cdx1a
ENSDARG00000005092	-0.286123	cdx4-cdx1a
ENSDARG00000005098	0.0580861	cdx4-cdx1a
ENSDARG00000005108	-0.0431837	cdx4-cdx1a
ENSDARG00000005122	0.188954	cdx4-cdx1a
ENSDARG00000005126	0.70443	cdx4-cdx1a
ENSDARG00000005134	-0.0392018	cdx4-cdx1a
ENSDARG00000005139	0.0131236	cdx4-cdx1a
ENSDARG00000005159	0.0937358	cdx4-cdx1a
ENSDARG00000005162	0.0303129	cdx4-cdx1a
ENSDARG00000005163	-0.653145	cdx4-cdx1a
ENSDARG00000005172	-0.0868093	cdx4-cdx1a
ENSDARG00000005191	0.0730219	cdx4-cdx1a
ENSDARG00000005216	0.397897	cdx4-cdx1a
ENSDARG00000005220	-0.220054	cdx4-cdx1a
ENSDARG00000005230	0.0478177	cdx4-cdx1a
ENSDARG00000005232	0.30931	cdx4-cdx1a
ENSDARG00000005254	-0.237519	cdx4-cdx1a
ENSDARG00000005274	-0.19119	cdx4-cdx1a
ENSDARG00000005315	0.37864	cdx4-cdx1a
ENSDARG00000005318	0.395139	cdx4-cdx1a
ENSDARG00000005350	-0.207964	cdx4-cdx1a
ENSDARG00000005356	0.330083	cdx4-cdx1a
ENSDARG00000005359	0.365201	cdx4-cdx1a
ENSDARG00000005374	0.145579	cdx4-cdx1a
ENSDARG00000005394	-0.419067	cdx4-cdx1a
ENSDARG00000005397	-0.237364	cdx4-cdx1a
ENSDARG00000005425	0.198933	cdx4-cdx1a
ENSDARG00000005451	0.129952	cdx4-cdx1a
ENSDARG00000005453	-0.112034	cdx4-cdx1a
ENSDARG00000005454	0.107997	cdx4-cdx1a
ENSDARG00000005456	0.22562	cdx4-cdx1a
ENSDARG00000005458	0.502926	cdx4-cdx1a
ENSDARG00000005462	0.00402221	cdx4-cdx1a
ENSDARG00000005468	-0.124708	cdx4-cdx1a
ENSDARG00000005476	0.0882227	cdx4-cdx1a
ENSDARG00000005479	0.220427	cdx4-cdx1a
ENSDARG00000005482	-0.136891	cdx4-cdx1a
ENSDARG00000005513	-0.0215069	cdx4-cdx1a
ENSDARG00000005526	0.0476152	cdx4-cdx1a
ENSDARG00000005540	0.0655818	cdx4-cdx1a
ENSDARG00000005549	-0.246148	cdx4-cdx1a
ENSDARG00000005560	-0.363096	cdx4-cdx1a
ENSDARG00000005561	0.288964	cdx4-cdx1a
ENSDARG00000005576	0.066408	cdx4-cdx1a
ENSDARG00000005586	0.152324	cdx4-cdx1a
ENSDARG00000005590	0.351808	cdx4-cdx1a
ENSDARG00000005593	0.686562	cdx4-cdx1a
ENSDARG00000005606	0.573189	cdx4-cdx1a
ENSDARG00000005619	0.212106	cdx4-cdx1a
ENSDARG00000005645	-0.14651	cdx4-cdx1a
ENSDARG00000005652	0.0835329	cdx4-cdx1a
ENSDARG00000005673	0.333046	cdx4-cdx1a
ENSDARG00000005739	-0.0225098	cdx4-cdx1a
ENSDARG00000005754	0.0117891	cdx4-cdx1a
ENSDARG00000005762	0.482583	cdx4-cdx1a
ENSDARG00000005774	0.234092	cdx4-cdx1a
ENSDARG00000005783	-0.105591	cdx4-cdx1a
ENSDARG00000005789	0.859743	cdx4-cdx1a
ENSDARG00000005791	0.130377	cdx4-cdx1a
ENSDARG00000005834	0.0444676	cdx4-cdx1a
ENSDARG00000005840	-0.283206	cdx4-cdx1a
ENSDARG00000005861	-0.0895675	cdx4-cdx1a
ENSDARG00000005867	0.142748	cdx4-cdx1a
ENSDARG00000005915	0.139273	cdx4-cdx1a
ENSDARG00000005916	0.0146803	cdx4-cdx1a
ENSDARG00000005941	0.0827243	cdx4-cdx1a
ENSDARG00000005945	0.140836	cdx4-cdx1a
ENSDARG00000005980	-0.130871	cdx4-cdx1a
ENSDARG00000005989	-0.347208	cdx4-cdx1a
ENSDARG00000006019	0.184246	cdx4-cdx1a
ENSDARG00000006025	0.278392	cdx4-cdx1a
ENSDARG00000006031	-0.305307	cdx4-cdx1a
ENSDARG00000006038	0.372469	cdx4-cdx1a
ENSDARG00000006040	0.156217	cdx4-cdx1a
ENSDARG00000006044	0.0927296	cdx4-cdx1a
ENSDARG00000006060	-0.356783	cdx4-cdx1a
ENSDARG00000006062	-0.143225	cdx4-cdx1a
ENSDARG00000006065	-0.121125	cdx4-cdx1a
ENSDARG00000006074	-0.263364	cdx4-cdx1a
ENSDARG00000006092	0.176099	cdx4-cdx1a
ENSDARG00000006094	-0.107247	cdx4-cdx1a
ENSDARG00000006110	-0.0825384	cdx4-cdx1a
ENSDARG00000006124	-0.0873363	cdx4-cdx1a
ENSDARG00000006125	-0.316836	cdx4-cdx1a
ENSDARG00000006128	-0.0194378	cdx4-cdx1a
ENSDARG00000006192	-0.0968561	cdx4-cdx1a
ENSDARG00000006200	0.0126408	cdx4-cdx1a
ENSDARG00000006219	0.42237	cdx4-cdx1a
ENSDARG00000006235	0.042749	cdx4-cdx1a
ENSDARG00000006240	-0.0598025	cdx4-cdx1a
ENSDARG00000006242	-0.112923	cdx4-cdx1a
ENSDARG00000006251	0.0337455	cdx4-cdx1a
ENSDARG00000006253	-0.316545	cdx4-cdx1a
ENSDARG00000006257	0.279177	cdx4-cdx1a
ENSDARG00000006260	-0.468845	cdx4-cdx1a
ENSDARG00000006266	-0.443482	cdx4-cdx1a
ENSDARG00000006272	-0.569543	cdx4-cdx1a
ENSDARG00000006283	-0.180269	cdx4-cdx1a
ENSDARG00000006288	0.485124	cdx4-cdx1a
ENSDARG00000006299	0.395472	cdx4-cdx1a
ENSDARG00000006301	-0.30124	cdx4-cdx1a
ENSDARG00000006307	0.437805	cdx4-cdx1a
ENSDARG00000006314	0.00137694	cdx4-cdx1a
ENSDARG00000006316	-0.26264	cdx4-cdx1a
ENSDARG00000006353	0.342002	cdx4-cdx1a
ENSDARG00000006383	0.145598	cdx4-cdx1a
ENSDARG00000006399	-0.14851	cdx4-cdx1a
ENSDARG00000006408	0.225669	cdx4-cdx1a
ENSDARG00000006420	-0.245731	cdx4-cdx1a
ENSDARG00000006477	-0.0394364	cdx4-cdx1a
ENSDARG00000006487	-0.276976	cdx4-cdx1a
ENSDARG00000006497	-0.331382	cdx4-cdx1a
ENSDARG00000006514	0.111423	cdx4-cdx1a
ENSDARG00000006526	-0.0804037	cdx4-cdx1a
ENSDARG00000006527	-0.569241	cdx4-cdx1a
ENSDARG00000006566	-0.0284874	cdx4-cdx1a
ENSDARG00000006600	0.224801	cdx4-cdx1a
ENSDARG00000006601	-0.103899	cdx4-cdx1a
ENSDARG00000006604	0.296632	cdx4-cdx1a
ENSDARG00000006609	-0.187804	cdx4-cdx1a
ENSDARG00000006617	0.183583	cdx4-cdx1a
ENSDARG00000006621	0.108499	cdx4-cdx1a
ENSDARG00000006624	0.400893	cdx4-cdx1a
ENSDARG00000006672	-0.228947	cdx4-cdx1a
ENSDARG00000006683	0.0534893	cdx4-cdx1a
ENSDARG00000006712	0.0540495	cdx4-cdx1a
ENSDARG00000006719	0.00913931	cdx4-cdx1a
ENSDARG00000006747	-0.00845219	cdx4-cdx1a
ENSDARG00000006754	0.622158	cdx4-cdx1a
ENSDARG00000006760	-0.327079	cdx4-cdx1a
ENSDARG00000006766	0.0788854	cdx4-cdx1a
ENSDARG00000006782	0.209658	cdx4-cdx1a
ENSDARG00000006791	-0.262046	cdx4-cdx1a
ENSDARG00000006812	-0.133133	cdx4-cdx1a
ENSDARG00000006832	-0.0981899	cdx4-cdx1a
ENSDARG00000006837	0.687159	cdx4-cdx1a
ENSDARG00000006849	-0.604048	cdx4-cdx1a
ENSDARG00000006862	0.0607188	cdx4-cdx1a
ENSDARG00000006865	-0.309358	cdx4-cdx1a
ENSDARG00000006878	0.139789	cdx4-cdx1a
ENSDARG00000006889	0.0247987	cdx4-cdx1a
ENSDARG00000006899	0.144203	cdx4-cdx1a
ENSDARG00000006900	-0.0177689	cdx4-cdx1a
ENSDARG00000006915	0.181977	cdx4-cdx1a
ENSDARG00000006921	-0.148494	cdx4-cdx1a
ENSDARG00000006923	0.1737	cdx4-cdx1a
ENSDARG00000006924	-0.145374	cdx4-cdx1a
ENSDARG00000006978	0.599305	cdx4-cdx1a
ENSDARG00000007045	0.202407	cdx4-cdx1a
ENSDARG00000007081	-0.381159	cdx4-cdx1a
ENSDARG00000007098	-0.0967455	cdx4-cdx1a
ENSDARG00000007099	-0.102704	cdx4-cdx1a
ENSDARG00000007127	-0.462452	cdx4-cdx1a
ENSDARG00000007141	0.383443	cdx4-cdx1a
ENSDARG00000007149	-0.434778	cdx4-cdx1a
ENSDARG00000007172	-0.130645	cdx4-cdx1a
ENSDARG00000007175	0.582965	cdx4-cdx1a
ENSDARG00000007179	-0.184467	cdx4-cdx1a
ENSDARG00000007184	0.0459551	cdx4-cdx1a
ENSDARG00000007195	-0.104946	cdx4-cdx1a
ENSDARG00000007198	0.298141	cdx4-cdx1a
ENSDARG00000007216	0.127525	cdx4-cdx1a
ENSDARG00000007219	-0.170209	cdx4-cdx1a
ENSDARG00000007220	0.0376081	cdx4-cdx1a
ENSDARG00000007221	-0.305292	cdx4-cdx1a
ENSDARG00000007245	-0.222578	cdx4-cdx1a
ENSDARG00000007257	0.134063	cdx4-cdx1a
ENSDARG00000007264	0.0306942	cdx4-cdx1a
ENSDARG00000007271	0.258002	cdx4-cdx1a
ENSDARG00000007275	-0.245546	cdx4-cdx1a
ENSDARG00000007278	-0.133944	cdx4-cdx1a
ENSDARG00000007294	-0.233734	cdx4-cdx1a
ENSDARG00000007315	0.42401	cdx4-cdx1a
ENSDARG00000007320	0.595311	cdx4-cdx1a
ENSDARG00000007323	-0.291061	cdx4-cdx1a
ENSDARG00000007329	-0.369492	cdx4-cdx1a
ENSDARG00000007347	-0.134389	cdx4-cdx1a
ENSDARG00000007369	-0.294038	cdx4-cdx1a
ENSDARG00000007370	-0.0814173	cdx4-cdx1a
ENSDARG00000007377	0.441766	cdx4-cdx1a
ENSDARG00000007385	0.239639	cdx4-cdx1a
ENSDARG00000007387	0.084337	cdx4-cdx1a
ENSDARG00000007398	-0.0198322	cdx4-cdx1a
ENSDARG00000007412	-0.0714825	cdx4-cdx1a
ENSDARG00000007438	0.112923	cdx4-cdx1a
ENSDARG00000007444	0.324294	cdx4-cdx1a
ENSDARG00000007461	-0.117728	cdx4-cdx1a
ENSDARG00000007494	-0.349291	cdx4-cdx1a
ENSDARG00000007523	-0.274158	cdx4-cdx1a
ENSDARG00000007560	-0.712534	cdx4-cdx1a
ENSDARG00000007561	-0.382744	cdx4-cdx1a
ENSDARG00000007566	-0.0994763	cdx4-cdx1a
ENSDARG00000007597	0.0862742	cdx4-cdx1a
ENSDARG00000007601	-0.264962	cdx4-cdx1a
ENSDARG00000007639	0.312	cdx4-cdx1a
ENSDARG00000007678	0.2784	cdx4-cdx1a
ENSDARG00000007693	0.0375906	cdx4-cdx1a
ENSDARG00000007708	0.079059	cdx4-cdx1a
ENSDARG00000007720	0.118712	cdx4-cdx1a
ENSDARG00000007723	0.0973514	cdx4-cdx1a
ENSDARG00000007737	0.212158	cdx4-cdx1a
ENSDARG00000007744	0.141421	cdx4-cdx1a
ENSDARG00000007745	0.10559	cdx4-cdx1a
ENSDARG00000007774	-0.0468908	cdx4-cdx1a
ENSDARG00000007786	-0.15745	cdx4-cdx1a
ENSDARG00000007791	0.0256837	cdx4-cdx1a
ENSDARG00000007818	0.398442	cdx4-cdx1a
ENSDARG00000007823	-0.270301	cdx4-cdx1a
ENSDARG00000007824	-0.284781	cdx4-cdx1a
ENSDARG00000007836	0.122738	cdx4-cdx1a
ENSDARG00000007867	-0.0862621	cdx4-cdx1a
ENSDARG00000007869	0.157212	cdx4-cdx1a
ENSDARG00000007885	0.323621	cdx4-cdx1a
ENSDARG00000007916	-0.0938134	cdx4-cdx1a
ENSDARG00000007918	0.23252	cdx4-cdx1a
ENSDARG00000007955	0.313001	cdx4-cdx1a
ENSDARG00000007959	-0.323855	cdx4-cdx1a
ENSDARG00000007960	-0.176043	cdx4-cdx1a
ENSDARG00000007976	-0.297015	cdx4-cdx1a
ENSDARG00000007996	0.0988898	cdx4-cdx1a
ENSDARG00000008022	0.20082	cdx4-cdx1a
ENSDARG00000008032	0.211756	cdx4-cdx1a
ENSDARG00000008034	0.0709837	cdx4-cdx1a
ENSDARG00000008105	0.182877	cdx4-cdx1a
ENSDARG00000008107	0.0763058	cdx4-cdx1a
ENSDARG00000008127	-0.381717	cdx4-cdx1a
ENSDARG00000008140	-0.828012	cdx4-cdx1a
ENSDARG00000008153	-0.185975	cdx4-cdx1a
ENSDARG00000008184	-0.206887	cdx4-cdx1a
ENSDARG00000008188	-0.0487501	cdx4-cdx1a
ENSDARG00000008224	0.13218	cdx4-cdx1a
ENSDARG00000008235	-0.105921	cdx4-cdx1a
ENSDARG00000008237	-0.311562	cdx4-cdx1a
ENSDARG00000008243	-0.255571	cdx4-cdx1a
ENSDARG00000008247	0.184464	cdx4-cdx1a
ENSDARG00000008255	-0.0799337	cdx4-cdx1a
ENSDARG00000008275	-0.0277726	cdx4-cdx1a
ENSDARG00000008279	0.292202	cdx4-cdx1a
ENSDARG00000008292	-0.0238511	cdx4-cdx1a
ENSDARG00000008310	-0.215715	cdx4-cdx1a
ENSDARG00000008322	0.321005	cdx4-cdx1a
ENSDARG00000008370	0.0310194	cdx4-cdx1a
ENSDARG00000008372	-0.159414	cdx4-cdx1a
ENSDARG00000008377	-0.0601376	cdx4-cdx1a
ENSDARG00000008383	0.257565	cdx4-cdx1a
ENSDARG00000008384	-0.0994521	cdx4-cdx1a
ENSDARG00000008388	0.15524	cdx4-cdx1a
ENSDARG00000008407	-0.284078	cdx4-cdx1a
ENSDARG00000008413	0.216908	cdx4-cdx1a
ENSDARG00000008433	0.359214	cdx4-cdx1a
ENSDARG00000008434	0.29799	cdx4-cdx1a
ENSDARG00000008480	-0.0661582	cdx4-cdx1a
ENSDARG00000008485	0.271416	cdx4-cdx1a
ENSDARG00000008487	0.0117492	cdx4-cdx1a
ENSDARG00000008503	0.0338957	cdx4-cdx1a
ENSDARG00000008542	0.0800592	cdx4-cdx1a
ENSDARG00000008573	-0.05543	cdx4-cdx1a
ENSDARG00000008575	0.2158	cdx4-cdx1a
ENSDARG00000008593	-0.279991	cdx4-cdx1a
ENSDARG00000008623	0.206106	cdx4-cdx1a
ENSDARG00000008662	0.160884	cdx4-cdx1a
ENSDARG00000008678	0.15357	cdx4-cdx1a
ENSDARG00000008697	0.0216279	cdx4-cdx1a
ENSDARG00000008706	0.0198215	cdx4-cdx1a
ENSDARG00000008720	0.0325913	cdx4-cdx1a
ENSDARG00000008723	0.300437	cdx4-cdx1a
ENSDARG00000008735	-0.100938	cdx4-cdx1a
ENSDARG00000008740	0.324586	cdx4-cdx1a
ENSDARG00000008748	0.212545	cdx4-cdx1a
ENSDARG00000008757	0.560193	cdx4-cdx1a
ENSDARG00000008767	-0.305224	cdx4-cdx1a
ENSDARG00000008785	0.0649727	cdx4-cdx1a
ENSDARG00000008805	0.0449762	cdx4-cdx1a
ENSDARG00000008818	0.164325	cdx4-cdx1a
ENSDARG00000008840	-0.177059	cdx4-cdx1a
ENSDARG00000008852	-0.0737468	cdx4-cdx1a
ENSDARG00000008859	0.060784	cdx4-cdx1a
ENSDARG00000008867	0.29489	cdx4-cdx1a
ENSDARG00000008884	0.20156	cdx4-cdx1a
ENSDARG00000008886	0.671443	cdx4-cdx1a
ENSDARG00000008904	-0.351425	cdx4-cdx1a
ENSDARG00000008953	-0.0124202	cdx4-cdx1a
ENSDARG00000008966	-0.164249	cdx4-cdx1a
ENSDARG00000008976	0.327022	cdx4-cdx1a
ENSDARG00000008979	0.0270387	cdx4-cdx1a
ENSDARG00000008982	-0.0530639	cdx4-cdx1a
ENSDARG00000008983	0.0963051	cdx4-cdx1a
ENSDARG00000008986	0.196207	cdx4-cdx1a
ENSDARG00000009001	-0.177207	cdx4-cdx1a
ENSDARG00000009014	0.595367	cdx4-cdx1a
ENSDARG00000009023	-0.0241979	cdx4-cdx1a
ENSDARG00000009026	-0.0637186	cdx4-cdx1a
ENSDARG00000009031	0.147352	cdx4-cdx1a
ENSDARG00000009040	-0.138362	cdx4-cdx1a
ENSDARG00000009106	-0.0189394	cdx4-cdx1a
ENSDARG00000009136	0.0771471	cdx4-cdx1a
ENSDARG00000009142	0.222321	cdx4-cdx1a
ENSDARG00000009170	0.446398	cdx4-cdx1a
ENSDARG00000009194	-0.28387	cdx4-cdx1a
ENSDARG00000009209	-0.0896895	cdx4-cdx1a
ENSDARG00000009212	0.210138	cdx4-cdx1a
ENSDARG00000009214	0.0409106	cdx4-cdx1a
ENSDARG00000009285	0.0482166	cdx4-cdx1a
ENSDARG00000009299	-0.309193	cdx4-cdx1a
ENSDARG00000009315	-0.208182	cdx4-cdx1a
ENSDARG00000009336	0.399796	cdx4-cdx1a
ENSDARG00000009341	0.184999	cdx4-cdx1a
ENSDARG00000009342	0.65609	cdx4-cdx1a
ENSDARG00000009346	0.287772	cdx4-cdx1a
ENSDARG00000009418	0.47329	cdx4-cdx1a
ENSDARG00000009447	0.266583	cdx4-cdx1a
ENSDARG00000009480	-0.00967551	cdx4-cdx1a
ENSDARG00000009484	0.207741	cdx4-cdx1a
ENSDARG00000009488	-0.394476	cdx4-cdx1a
ENSDARG00000009493	-0.0945854	cdx4-cdx1a
ENSDARG00000009494	0.12284	cdx4-cdx1a
ENSDARG00000009499	0.137996	cdx4-cdx1a
ENSDARG00000009505	0.201132	cdx4-cdx1a
ENSDARG00000009525	-0.154847	cdx4-cdx1a
ENSDARG00000009534	0.481635	cdx4-cdx1a
ENSDARG00000009544	0.145145	cdx4-cdx1a
ENSDARG00000009557	-0.111231	cdx4-cdx1a
ENSDARG00000009567	-0.579422	cdx4-cdx1a
ENSDARG00000009607	0.109812	cdx4-cdx1a
ENSDARG00000009610	0.0274202	cdx4-cdx1a
ENSDARG00000009626	-0.0466109	cdx4-cdx1a
ENSDARG00000009677	-0.160164	cdx4-cdx1a
ENSDARG00000009681	0.0586543	cdx4-cdx1a
ENSDARG00000009689	-0.329316	cdx4-cdx1a
ENSDARG00000009693	0.23591	cdx4-cdx1a
ENSDARG00000009724	0.00949077	cdx4-cdx1a
ENSDARG00000009733	0.275891	cdx4-cdx1a
ENSDARG00000009735	0.205809	cdx4-cdx1a
ENSDARG00000009738	-0.330412	cdx4-cdx1a
ENSDARG00000009754	-0.282198	cdx4-cdx1a
ENSDARG00000009779	-0.0850199	cdx4-cdx1a
ENSDARG00000009783	0.0146451	cdx4-cdx1a
ENSDARG00000009796	-0.084643	cdx4-cdx1a
ENSDARG00000009830	-0.0292606	cdx4-cdx1a
ENSDARG00000009839	-0.132447	cdx4-cdx1a
ENSDARG00000009870	-0.225151	cdx4-cdx1a
ENSDARG00000009881	-0.150415	cdx4-cdx1a
ENSDARG00000009899	-0.111322	cdx4-cdx1a
ENSDARG00000009942	0.218535	cdx4-cdx1a
ENSDARG00000009958	-0.0110663	cdx4-cdx1a
ENSDARG00000009982	0.0795594	cdx4-cdx1a
ENSDARG00000010002	0.487465	cdx4-cdx1a
ENSDARG00000010008	0.138611	cdx4-cdx1a
ENSDARG00000010018	0.0672636	cdx4-cdx1a
ENSDARG00000010021	-0.0933025	cdx4-cdx1a
ENSDARG00000010029	-0.608105	cdx4-cdx1a
ENSDARG00000010042	-0.324434	cdx4-cdx1a
ENSDARG00000010052	-0.120768	cdx4-cdx1a
ENSDARG00000010059	-0.473375	cdx4-cdx1a
ENSDARG00000010070	0.104083	cdx4-cdx1a
ENSDARG00000010083	-0.0420603	cdx4-cdx1a
ENSDARG00000010085	-0.302056	cdx4-cdx1a
ENSDARG00000010132	0.18132	cdx4-cdx1a
ENSDARG00000010137	0.256659	cdx4-cdx1a
ENSDARG00000010144	-0.316446	cdx4-cdx1a
ENSDARG00000010149	0.171627	cdx4-cdx1a
ENSDARG00000010155	-0.0677475	cdx4-cdx1a
ENSDARG00000010160	0.322261	cdx4-cdx1a
ENSDARG00000010181	-0.00451865	cdx4-cdx1a
ENSDARG00000010192	0.392581	cdx4-cdx1a
ENSDARG00000010194	0.138449	cdx4-cdx1a
ENSDARG00000010207	-0.179394	cdx4-cdx1a
ENSDARG00000010246	-0.170135	cdx4-cdx1a
ENSDARG00000010267	0.103525	cdx4-cdx1a
ENSDARG00000010281	0.573242	cdx4-cdx1a
ENSDARG00000010300	0.229246	cdx4-cdx1a
ENSDARG00000010301	-0.060597	cdx4-cdx1a
ENSDARG00000010316	0.229657	cdx4-cdx1a
ENSDARG00000010381	-0.226552	cdx4-cdx1a
ENSDARG00000010400	0.423872	cdx4-cdx1a
ENSDARG00000010408	0.022925	cdx4-cdx1a
ENSDARG00000010472	-0.00349757	cdx4-cdx1a
ENSDARG00000010478	0.199246	cdx4-cdx1a
ENSDARG00000010481	-0.829802	cdx4-cdx1a
ENSDARG00000010516	0.104008	cdx4-cdx1a
ENSDARG00000010519	0.10725	cdx4-cdx1a
ENSDARG00000010524	0.311704	cdx4-cdx1a
ENSDARG00000010563	0.0714408	cdx4-cdx1a
ENSDARG00000010571	0.0943769	cdx4-cdx1a
ENSDARG00000010572	-0.208115	cdx4-cdx1a
ENSDARG00000010583	-0.101985	cdx4-cdx1a
ENSDARG00000010601	0.0227284	cdx4-cdx1a
ENSDARG00000010641	0.283163	cdx4-cdx1a
ENSDARG00000010654	0.119172	cdx4-cdx1a
ENSDARG00000010655	-0.024706	cdx4-cdx1a
ENSDARG00000010658	-0.359429	cdx4-cdx1a
ENSDARG00000010681	0.0578569	cdx4-cdx1a
ENSDARG00000010710	0.0129474	cdx4-cdx1a
ENSDARG00000010721	-0.527194	cdx4-cdx1a
ENSDARG00000010732	-0.474488	cdx4-cdx1a
ENSDARG00000010752	-0.510679	cdx4-cdx1a
ENSDARG00000010767	0.164039	cdx4-cdx1a
ENSDARG00000010770	-0.0389935	cdx4-cdx1a
ENSDARG00000010773	-0.326253	cdx4-cdx1a
ENSDARG00000010785	-0.0293035	cdx4-cdx1a
ENSDARG00000010789	-0.243547	cdx4-cdx1a
ENSDARG00000010791	-0.161647	cdx4-cdx1a
ENSDARG00000010794	0.097604	cdx4-cdx1a
ENSDARG00000010823	-0.601383	cdx4-cdx1a
ENSDARG00000010844	-0.0414183	cdx4-cdx1a
ENSDARG00000010873	-0.128963	cdx4-cdx1a
ENSDARG00000010878	-0.133401	cdx4-cdx1a
ENSDARG00000010918	-0.170066	cdx4-cdx1a
ENSDARG00000010945	-0.0912233	cdx4-cdx1a
ENSDARG00000010946	0.0982097	cdx4-cdx1a
ENSDARG00000010948	-0.0456591	cdx4-cdx1a
ENSDARG00000010956	-0.118292	cdx4-cdx1a
ENSDARG00000010978	0.563571	cdx4-cdx1a
ENSDARG00000011000	-0.613703	cdx4-cdx1a
ENSDARG00000011020	-0.235922	cdx4-cdx1a
ENSDARG00000011027	-0.103217	cdx4-cdx1a
ENSDARG00000011049	0.614098	cdx4-cdx1a
ENSDARG00000011065	-0.0504977	cdx4-cdx1a
ENSDARG00000011072	-0.0886083	cdx4-cdx1a
ENSDARG00000011079	0.814069	cdx4-cdx1a
ENSDARG00000011088	-0.175194	cdx4-cdx1a
ENSDARG00000011122	0.0134566	cdx4-cdx1a
ENSDARG00000011141	0.266409	cdx4-cdx1a
ENSDARG00000011157	-0.113652	cdx4-cdx1a
ENSDARG00000011163	-0.558657	cdx4-cdx1a
ENSDARG00000011170	0.0908175	cdx4-cdx1a
ENSDARG00000011171	-0.301084	cdx4-cdx1a
ENSDARG00000011188	-0.167112	cdx4-cdx1a
ENSDARG00000011190	-0.0831898	cdx4-cdx1a
ENSDARG00000011196	0.337776	cdx4-cdx1a
ENSDARG00000011201	0.263955	cdx4-cdx1a
ENSDARG00000011219	0.129387	cdx4-cdx1a
ENSDARG00000011235	-0.080518	cdx4-cdx1a
ENSDARG00000011298	0.203531	cdx4-cdx1a
ENSDARG00000011333	-0.122064	cdx4-cdx1a
ENSDARG00000011405	0.167405	cdx4-cdx1a
ENSDARG00000011407	-0.361216	cdx4-cdx1a
ENSDARG00000011422	-0.439882	cdx4-cdx1a
ENSDARG00000011473	0.0248964	cdx4-cdx1a
ENSDARG00000011488	-0.0817924	cdx4-cdx1a
ENSDARG00000011490	-0.262943	cdx4-cdx1a
ENSDARG00000011496	0.0860171	cdx4-cdx1a
ENSDARG00000011498	0.0849245	cdx4-cdx1a
ENSDARG00000011506	0.062237	cdx4-cdx1a
ENSDARG00000011533	-0.286505	cdx4-cdx1a
ENSDARG00000011545	-0.401724	cdx4-cdx1a
ENSDARG00000011553	-0.0599015	cdx4-cdx1a
ENSDARG00000011564	-0.117898	cdx4-cdx1a
ENSDARG00000011570	0.388856	cdx4-cdx1a
ENSDARG00000011582	-0.0760436	cdx4-cdx1a
ENSDARG00000011597	0.269879	cdx4-cdx1a
ENSDARG00000011600	0.1148	cdx4-cdx1a
ENSDARG00000011609	-0.0417537	cdx4-cdx1a
ENSDARG00000011611	-0.432694	cdx4-cdx1a
ENSDARG00000011662	-0.430565	cdx4-cdx1a
ENSDARG00000011665	-0.223323	cdx4-cdx1a
ENSDARG00000011683	0.0501603	cdx4-cdx1a
ENSDARG00000011703	0.102766	cdx4-cdx1a
ENSDARG00000011740	0.0602684	cdx4-cdx1a
ENSDARG00000011801	0.467708	cdx4-cdx1a
ENSDARG00000011819	0.294053	cdx4-cdx1a
ENSDARG00000011821	-0.106789	cdx4-cdx1a
ENSDARG00000011825	0.209513	cdx4-cdx1a
ENSDARG00000011851	-0.177411	cdx4-cdx1a
ENSDARG00000011863	-0.0528129	cdx4-cdx1a
ENSDARG00000011897	-0.182976	cdx4-cdx1a
ENSDARG00000011909	0.138649	cdx4-cdx1a
ENSDARG00000011921	0.314108	cdx4-cdx1a
ENSDARG00000011932	0.254959	cdx4-cdx1a
ENSDARG00000011941	-0.095008	cdx4-cdx1a
ENSDARG00000011945	0.343895	cdx4-cdx1a
ENSDARG00000011948	0.33731	cdx4-cdx1a
ENSDARG00000011961	-0.213347	cdx4-cdx1a
ENSDARG00000012013	0.162649	cdx4-cdx1a
ENSDARG00000012019	-0.285955	cdx4-cdx1a
ENSDARG00000012025	-0.196751	cdx4-cdx1a
ENSDARG00000012039	0.12807	cdx4-cdx1a
ENSDARG00000012040	-0.0462596	cdx4-cdx1a
ENSDARG00000012060	-0.35365	cdx4-cdx1a
ENSDARG00000012066	-0.111187	cdx4-cdx1a
ENSDARG00000012078	0.038469	cdx4-cdx1a
ENSDARG00000012140	0.254847	cdx4-cdx1a
ENSDARG00000012177	-0.058068	cdx4-cdx1a
ENSDARG00000012194	0.134161	cdx4-cdx1a
ENSDARG00000012196	0.0578568	cdx4-cdx1a
ENSDARG00000012199	-0.0837851	cdx4-cdx1a
ENSDARG00000012204	-0.335113	cdx4-cdx1a
ENSDARG00000012219	-0.373683	cdx4-cdx1a
ENSDARG00000012244	-0.134117	cdx4-cdx1a
ENSDARG00000012248	-0.302782	cdx4-cdx1a
ENSDARG00000012261	0.142562	cdx4-cdx1a
ENSDARG00000012314	-0.171104	cdx4-cdx1a
ENSDARG00000012341	-0.411063	cdx4-cdx1a
ENSDARG00000012368	0.222831	cdx4-cdx1a
ENSDARG00000012387	0.192373	cdx4-cdx1a
ENSDARG00000012389	0.779112	cdx4-cdx1a
ENSDARG00000012390	0.141473	cdx4-cdx1a
ENSDARG00000012405	-0.0790319	cdx4-cdx1a
ENSDARG00000012422	-0.268647	cdx4-cdx1a
ENSDARG00000012449	0.387368	cdx4-cdx1a
ENSDARG00000012450	0.0241732	cdx4-cdx1a
ENSDARG00000012453	-0.395706	cdx4-cdx1a
ENSDARG00000012458	-0.519083	cdx4-cdx1a
ENSDARG00000012468	-0.408224	cdx4-cdx1a
ENSDARG00000012485	0.00455891	cdx4-cdx1a
ENSDARG00000012499	0.529823	cdx4-cdx1a
ENSDARG00000012513	0.00362679	cdx4-cdx1a
ENSDARG00000012519	0.0305163	cdx4-cdx1a
ENSDARG00000012563	-0.616666	cdx4-cdx1a
ENSDARG00000012586	0.38196	cdx4-cdx1a
ENSDARG00000012593	-0.100698	cdx4-cdx1a
ENSDARG00000012625	-0.123963	cdx4-cdx1a
ENSDARG00000012627	0.0715096	cdx4-cdx1a
ENSDARG00000012642	0.447536	cdx4-cdx1a
ENSDARG00000012649	0.0605233	cdx4-cdx1a
ENSDARG00000012656	-0.238366	cdx4-cdx1a
ENSDARG00000012667	-0.340303	cdx4-cdx1a
ENSDARG00000012682	-0.142787	cdx4-cdx1a
ENSDARG00000012684	-0.155188	cdx4-cdx1a
ENSDARG00000012688	-0.466445	cdx4-cdx1a
ENSDARG00000012699	0.265178	cdx4-cdx1a
ENSDARG00000012723	0.132064	cdx4-cdx1a
ENSDARG00000012741	-0.349392	cdx4-cdx1a
ENSDARG00000012777	0.153769	cdx4-cdx1a
ENSDARG00000012820	0.22226	cdx4-cdx1a
ENSDARG00000012823	0.00427516	cdx4-cdx1a
ENSDARG00000012824	0.141068	cdx4-cdx1a
ENSDARG00000012833	-0.278306	cdx4-cdx1a
ENSDARG00000012848	0.503197	cdx4-cdx1a
ENSDARG00000012866	-0.0509726	cdx4-cdx1a
ENSDARG00000012871	-0.306777	cdx4-cdx1a
ENSDARG00000012874	0.27033	cdx4-cdx1a
ENSDARG00000012914	-0.353844	cdx4-cdx1a
ENSDARG00000012942	-0.307302	cdx4-cdx1a
ENSDARG00000012944	-0.207483	cdx4-cdx1a
ENSDARG00000012949	0.256974	cdx4-cdx1a
ENSDARG00000012968	0.846812	cdx4-cdx1a
ENSDARG00000012982	0.0447762	cdx4-cdx1a
ENSDARG00000013000	0.04669	cdx4-cdx1a
ENSDARG00000013031	-0.255142	cdx4-cdx1a
ENSDARG00000013044	-0.0266773	cdx4-cdx1a
ENSDARG00000013056	-0.227763	cdx4-cdx1a
ENSDARG00000013058	-0.0382324	cdx4-cdx1a
ENSDARG00000013063	0.00797912	cdx4-cdx1a
ENSDARG00000013072	0.458671	cdx4-cdx1a
ENSDARG00000013075	0.199403	cdx4-cdx1a
ENSDARG00000013078	-0.459804	cdx4-cdx1a
ENSDARG00000013087	0.0238952	cdx4-cdx1a
ENSDARG00000013095	0.290875	cdx4-cdx1a
ENSDARG00000013117	0.207069	cdx4-cdx1a
ENSDARG00000013144	-0.216939	cdx4-cdx1a
ENSDARG00000013168	-0.279968	cdx4-cdx1a
ENSDARG00000013207	-0.0784702	cdx4-cdx1a
ENSDARG00000013236	-0.484304	cdx4-cdx1a
ENSDARG00000013245	-0.668134	cdx4-cdx1a
ENSDARG00000013250	-0.236621	cdx4-cdx1a
ENSDARG00000013252	-0.00485392	cdx4-cdx1a
ENSDARG00000013307	0.0626301	cdx4-cdx1a
ENSDARG00000013312	0.140634	cdx4-cdx1a
ENSDARG00000013335	0.426751	cdx4-cdx1a
ENSDARG00000013343	-0.000131898	cdx4-cdx1a
ENSDARG00000013351	-0.0637041	cdx4-cdx1a
ENSDARG00000013360	-0.291232	cdx4-cdx1a
ENSDARG00000013371	-0.273392	cdx4-cdx1a
ENSDARG00000013379	-0.347516	cdx4-cdx1a
ENSDARG00000013397	-0.130849	cdx4-cdx1a
ENSDARG00000013430	-0.365648	cdx4-cdx1a
ENSDARG00000013434	0.303123	cdx4-cdx1a
ENSDARG00000013443	0.159153	cdx4-cdx1a
ENSDARG00000013457	0.14787	cdx4-cdx1a
ENSDARG00000013475	0.187309	cdx4-cdx1a
ENSDARG00000013476	-0.187637	cdx4-cdx1a
ENSDARG00000013500	0.00514165	cdx4-cdx1a
ENSDARG00000013505	0.149097	cdx4-cdx1a
ENSDARG00000013528	0.809238	cdx4-cdx1a
ENSDARG00000013542	0.059048	cdx4-cdx1a
ENSDARG00000013561	-0.0906209	cdx4-cdx1a
ENSDARG00000013575	0.426313	cdx4-cdx1a
ENSDARG00000013596	-0.171902	cdx4-cdx1a
ENSDARG00000013607	0.414784	cdx4-cdx1a
ENSDARG00000013615	-0.395184	cdx4-cdx1a
ENSDARG00000013667	0.245019	cdx4-cdx1a
ENSDARG00000013670	-0.337178	cdx4-cdx1a
ENSDARG00000013704	-0.0835815	cdx4-cdx1a
ENSDARG00000013708	0.204558	cdx4-cdx1a
ENSDARG00000013719	0.390154	cdx4-cdx1a
ENSDARG00000013730	0.0468802	cdx4-cdx1a
ENSDARG00000013732	-0.316456	cdx4-cdx1a
ENSDARG00000013755	0.0405736	cdx4-cdx1a
ENSDARG00000013763	0.26553	cdx4-cdx1a
ENSDARG00000013777	0.123503	cdx4-cdx1a
ENSDARG00000013784	-0.245829	cdx4-cdx1a
ENSDARG00000013804	0.165483	cdx4-cdx1a
ENSDARG00000013828	0.0321393	cdx4-cdx1a
ENSDARG00000013830	0.196897	cdx4-cdx1a
ENSDARG00000013838	-0.125111	cdx4-cdx1a
ENSDARG00000013841	-0.0625554	cdx4-cdx1a
ENSDARG00000013843	-0.0585251	cdx4-cdx1a
ENSDARG00000013845	0.176162	cdx4-cdx1a
ENSDARG00000013847	-0.0693925	cdx4-cdx1a
ENSDARG00000013853	-0.0709888	cdx4-cdx1a
ENSDARG00000013880	-0.098157	cdx4-cdx1a
ENSDARG00000013881	0.102555	cdx4-cdx1a
ENSDARG00000013892	0.10602	cdx4-cdx1a
ENSDARG00000013938	0.146395	cdx4-cdx1a
ENSDARG00000013965	0.171666	cdx4-cdx1a
ENSDARG00000013966	0.356754	cdx4-cdx1a
ENSDARG00000013968	0.0523476	cdx4-cdx1a
ENSDARG00000013976	-0.227694	cdx4-cdx1a
ENSDARG00000013990	0.323066	cdx4-cdx1a
ENSDARG00000014003	-0.0152714	cdx4-cdx1a
ENSDARG00000014008	0.238502	cdx4-cdx1a
ENSDARG00000014013	-0.0961323	cdx4-cdx1a
ENSDARG00000014015	0.0524745	cdx4-cdx1a
ENSDARG00000014041	0.319009	cdx4-cdx1a
ENSDARG00000014047	-0.296482	cdx4-cdx1a
ENSDARG00000014050	-0.010532	cdx4-cdx1a
ENSDARG00000014081	-0.181854	cdx4-cdx1a
ENSDARG00000014098	0.468413	cdx4-cdx1a
ENSDARG00000014101	-0.112046	cdx4-cdx1a
ENSDARG00000014106	0.00102598	cdx4-cdx1a
ENSDARG00000014113	0.363404	cdx4-cdx1a
ENSDARG00000014137	0.272651	cdx4-cdx1a
ENSDARG00000014159	-0.189133	cdx4-cdx1a
ENSDARG00000014165	-0.0750621	cdx4-cdx1a
ENSDARG00000014179	-0.0389954	cdx4-cdx1a
ENSDARG00000014181	0.376991	cdx4-cdx1a
ENSDARG00000014196	-0.154403	cdx4-cdx1a
ENSDARG00000014215	-0.213987	cdx4-cdx1a
ENSDARG00000014230	-0.0452785	cdx4-cdx1a
ENSDARG00000014239	-0.000109042	cdx4-cdx1a
ENSDARG00000014244	-0.317435	cdx4-cdx1a
ENSDARG00000014259	0.0943072	cdx4-cdx1a
ENSDARG00000014273	-0.189303	cdx4-cdx1a
ENSDARG00000014280	-0.389522	cdx4-cdx1a
ENSDARG00000014302	-0.701633	cdx4-cdx1a
ENSDARG00000014329	0.00123741	cdx4-cdx1a
ENSDARG00000014333	0.0936138	cdx4-cdx1a
ENSDARG00000014366	0.425153	cdx4-cdx1a
ENSDARG00000014378	0.261854	cdx4-cdx1a
ENSDARG00000014420	-0.31242	cdx4-cdx1a
ENSDARG00000014428	0.331921	cdx4-cdx1a
ENSDARG00000014439	0.187074	cdx4-cdx1a
ENSDARG00000014463	-0.30783	cdx4-cdx1a
ENSDARG00000014522	0.32222	cdx4-cdx1a
ENSDARG00000014550	0.0764799	cdx4-cdx1a
ENSDARG00000014571	-0.0660878	cdx4-cdx1a
ENSDARG00000014577	0.031559	cdx4-cdx1a
ENSDARG00000014587	0.221529	cdx4-cdx1a
ENSDARG00000014592	0.376519	cdx4-cdx1a
ENSDARG00000014634	0.156677	cdx4-cdx1a
ENSDARG00000014674	-0.186771	cdx4-cdx1a
ENSDARG00000014675	-0.251253	cdx4-cdx1a
ENSDARG00000014676	-0.0643837	cdx4-cdx1a
ENSDARG00000014690	-0.0244806	cdx4-cdx1a
ENSDARG00000014704	-0.0227243	cdx4-cdx1a
ENSDARG00000014717	0.156789	cdx4-cdx1a
ENSDARG00000014727	-0.609779	cdx4-cdx1a
ENSDARG00000014746	-0.511628	cdx4-cdx1a
ENSDARG00000014770	0.054862	cdx4-cdx1a
ENSDARG00000014790	0.281096	cdx4-cdx1a
ENSDARG00000014793	0.0771125	cdx4-cdx1a
ENSDARG00000014796	0.913751	cdx4-cdx1a
ENSDARG00000014804	-0.245594	cdx4-cdx1a
ENSDARG00000014817	-0.0327394	cdx4-cdx1a
ENSDARG00000014867	-0.0203183	cdx4-cdx1a
ENSDARG00000014875	0.43287	cdx4-cdx1a
ENSDARG00000014891	-0.11736	cdx4-cdx1a
ENSDARG00000014915	-0.285364	cdx4-cdx1a
ENSDARG00000014939	-0.0980827	cdx4-cdx1a
ENSDARG00000014945	0.212672	cdx4-cdx1a
ENSDARG00000014962	-0.00778276	cdx4-cdx1a
ENSDARG00000014973	0.2894	cdx4-cdx1a
ENSDARG00000014986	-0.0684153	cdx4-cdx1a
ENSDARG00000014994	0.0899388	cdx4-cdx1a
ENSDARG00000015002	-0.261677	cdx4-cdx1a
ENSDARG00000015003	-0.22272	cdx4-cdx1a
ENSDARG00000015015	0.00598463	cdx4-cdx1a
ENSDARG00000015016	0.0251777	cdx4-cdx1a
ENSDARG00000015033	-0.00739293	cdx4-cdx1a
ENSDARG00000015050	-0.0868451	cdx4-cdx1a
ENSDARG00000015053	0.212029	cdx4-cdx1a
ENSDARG00000015057	-0.222025	cdx4-cdx1a
ENSDARG00000015059	-0.316675	cdx4-cdx1a
ENSDARG00000015088	-0.037441	cdx4-cdx1a
ENSDARG00000015126	-0.0554414	cdx4-cdx1a
ENSDARG00000015128	0.0600126	cdx4-cdx1a
ENSDARG00000015156	0.14892	cdx4-cdx1a
ENSDARG00000015164	0.0786301	cdx4-cdx1a
ENSDARG00000015176	0.224669	cdx4-cdx1a
ENSDARG00000015199	-0.354286	cdx4-cdx1a
ENSDARG00000015208	0.220089	cdx4-cdx1a
ENSDARG00000015224	-0.0808246	cdx4-cdx1a
ENSDARG00000015239	-0.242777	cdx4-cdx1a
ENSDARG00000015252	-0.040786	cdx4-cdx1a
ENSDARG00000015310	0.131993	cdx4-cdx1a
ENSDARG00000015315	0.0438088	cdx4-cdx1a
ENSDARG00000015343	-0.355478	cdx4-cdx1a
ENSDARG00000015355	-0.35239	cdx4-cdx1a
ENSDARG00000015356	0.026706	cdx4-cdx1a
ENSDARG00000015374	0.043819	cdx4-cdx1a
ENSDARG00000015392	0.270541	cdx4-cdx1a
ENSDARG00000015427	-0.169383	cdx4-cdx1a
ENSDARG00000015449	-0.0842285	cdx4-cdx1a
ENSDARG00000015460	0.353535	cdx4-cdx1a
ENSDARG00000015471	0.109775	cdx4-cdx1a
ENSDARG00000015472	0.013451	cdx4-cdx1a
ENSDARG00000015495	-0.298146	cdx4-cdx1a
ENSDARG00000015506	-0.175471	cdx4-cdx1a
ENSDARG00000015524	0.257885	cdx4-cdx1a
ENSDARG00000015536	-0.000322259	cdx4-cdx1a
ENSDARG00000015546	-0.0138499	cdx4-cdx1a
ENSDARG00000015551	0.430373	cdx4-cdx1a
ENSDARG00000015552	0.197441	cdx4-cdx1a
ENSDARG00000015554	-0.0160675	cdx4-cdx1a
ENSDARG00000015557	0.498793	cdx4-cdx1a
ENSDARG00000015559	-0.272295	cdx4-cdx1a
ENSDARG00000015563	-0.151967	cdx4-cdx1a
ENSDARG00000015566	0.199558	cdx4-cdx1a
ENSDARG00000015627	0.0665527	cdx4-cdx1a
ENSDARG00000015653	0.181884	cdx4-cdx1a
ENSDARG00000015681	-0.0320117	cdx4-cdx1a
ENSDARG00000015709	-0.449561	cdx4-cdx1a
ENSDARG00000015731	0.1128	cdx4-cdx1a
ENSDARG00000015759	0.343346	cdx4-cdx1a
ENSDARG00000015790	0.603992	cdx4-cdx1a
ENSDARG00000015793	-0.417585	cdx4-cdx1a
ENSDARG00000015805	0.190566	cdx4-cdx1a
ENSDARG00000015822	2.43453	cdx4-cdx1a
ENSDARG00000015851	-0.36313	cdx4-cdx1a
ENSDARG00000015862	0.323902	cdx4-cdx1a
ENSDARG00000015863	-0.348797	cdx4-cdx1a
ENSDARG00000015876	-0.750463	cdx4-cdx1a
ENSDARG00000015891	-0.369167	cdx4-cdx1a
ENSDARG00000015901	-0.0215543	cdx4-cdx1a
ENSDARG00000015902	0.259851	cdx4-cdx1a
ENSDARG00000015907	0.120793	cdx4-cdx1a
ENSDARG00000015915	0.00360535	cdx4-cdx1a
ENSDARG00000015918	0.0197204	cdx4-cdx1a
ENSDARG00000015922	0.027683	cdx4-cdx1a
ENSDARG00000015947	-0.039695	cdx4-cdx1a
ENSDARG00000015970	0.0818562	cdx4-cdx1a
ENSDARG00000015990	-0.0904811	cdx4-cdx1a
ENSDARG00000015998	0.418568	cdx4-cdx1a
ENSDARG00000016011	0.482041	cdx4-cdx1a
ENSDARG00000016058	-0.185438	cdx4-cdx1a
ENSDARG00000016080	0.422131	cdx4-cdx1a
ENSDARG00000016084	-0.211543	cdx4-cdx1a
ENSDARG00000016085	0.0708037	cdx4-cdx1a
ENSDARG00000016086	-0.111164	cdx4-cdx1a
ENSDARG00000016093	0.295393	cdx4-cdx1a
ENSDARG00000016153	0.0689124	cdx4-cdx1a
ENSDARG00000016154	0.180951	cdx4-cdx1a
ENSDARG00000016156	0.321537	cdx4-cdx1a
ENSDARG00000016163	0.104319	cdx4-cdx1a
ENSDARG00000016173	0.283376	cdx4-cdx1a
ENSDARG00000016181	-0.0270937	cdx4-cdx1a
ENSDARG00000016188	-0.132846	cdx4-cdx1a
ENSDARG00000016200	-0.221982	cdx4-cdx1a
ENSDARG00000016231	-0.19648	cdx4-cdx1a
ENSDARG00000016256	0.32327	cdx4-cdx1a
ENSDARG00000016260	0.149182	cdx4-cdx1a
ENSDARG00000016302	-0.234824	cdx4-cdx1a
ENSDARG00000016311	0.0970745	cdx4-cdx1a
ENSDARG00000016348	0.022613	cdx4-cdx1a
ENSDARG00000016350	-0.355232	cdx4-cdx1a
ENSDARG00000016368	-0.0506916	cdx4-cdx1a
ENSDARG00000016375	-0.259414	cdx4-cdx1a
ENSDARG00000016396	0.0681883	cdx4-cdx1a
ENSDARG00000016404	-0.151398	cdx4-cdx1a
ENSDARG00000016429	-0.0835779	cdx4-cdx1a
ENSDARG00000016439	0.319438	cdx4-cdx1a
ENSDARG00000016443	-0.149894	cdx4-cdx1a
ENSDARG00000016464	0.0550167	cdx4-cdx1a
ENSDARG00000016484	0.35529	cdx4-cdx1a
ENSDARG00000016490	-0.211397	cdx4-cdx1a
ENSDARG00000016513	-0.230908	cdx4-cdx1a
ENSDARG00000016516	-0.170139	cdx4-cdx1a
ENSDARG00000016532	0.0469653	cdx4-cdx1a
ENSDARG00000016545	-0.480833	cdx4-cdx1a
ENSDARG00000016548	0.072238	cdx4-cdx1a
ENSDARG00000016551	-0.325853	cdx4-cdx1a
ENSDARG00000016573	-0.111371	cdx4-cdx1a
ENSDARG00000016584	0.024899	cdx4-cdx1a
ENSDARG00000016630	0.017477	cdx4-cdx1a
ENSDARG00000016651	0.148763	cdx4-cdx1a
ENSDARG00000016667	-0.0591961	cdx4-cdx1a
ENSDARG00000016676	-0.13082	cdx4-cdx1a
ENSDARG00000016687	-0.0519603	cdx4-cdx1a
ENSDARG00000016691	-0.0979968	cdx4-cdx1a
ENSDARG00000016706	0.211099	cdx4-cdx1a
ENSDARG00000016710	0.0354259	cdx4-cdx1a
ENSDARG00000016733	-0.179081	cdx4-cdx1a
ENSDARG00000016753	0.222877	cdx4-cdx1a
ENSDARG00000016754	0.0102473	cdx4-cdx1a
ENSDARG00000016763	-0.0277053	cdx4-cdx1a
ENSDARG00000016774	0.197394	cdx4-cdx1a
ENSDARG00000016782	0.140655	cdx4-cdx1a
ENSDARG00000016783	0.337295	cdx4-cdx1a
ENSDARG00000016788	-0.187242	cdx4-cdx1a
ENSDARG00000016809	0.197148	cdx4-cdx1a
ENSDARG00000016811	0.141184	cdx4-cdx1a
ENSDARG00000016818	-0.491803	cdx4-cdx1a
ENSDARG00000016830	-0.00594847	cdx4-cdx1a
ENSDARG00000016858	0.19056	cdx4-cdx1a
ENSDARG00000016866	-0.0875068	cdx4-cdx1a
ENSDARG00000016868	0.611112	cdx4-cdx1a
ENSDARG00000016871	0.0570512	cdx4-cdx1a
ENSDARG00000016889	-0.244051	cdx4-cdx1a
ENSDARG00000016904	0.501571	cdx4-cdx1a
ENSDARG00000016934	0.0531583	cdx4-cdx1a
ENSDARG00000016977	-0.518753	cdx4-cdx1a
ENSDARG00000016981	-0.251662	cdx4-cdx1a
ENSDARG00000016999	-0.317755	cdx4-cdx1a
ENSDARG00000017004	0.0343117	cdx4-cdx1a
ENSDARG00000017006	-0.175343	cdx4-cdx1a
ENSDARG00000017014	-0.00377228	cdx4-cdx1a
ENSDARG00000017047	-0.185507	cdx4-cdx1a
ENSDARG00000017058	0.0569481	cdx4-cdx1a
ENSDARG00000017105	-0.00868191	cdx4-cdx1a
ENSDARG00000017119	0.489	cdx4-cdx1a
ENSDARG00000017121	0.607406	cdx4-cdx1a
ENSDARG00000017154	-0.0092279	cdx4-cdx1a
ENSDARG00000017168	-0.721408	cdx4-cdx1a
ENSDARG00000017180	0.167802	cdx4-cdx1a
ENSDARG00000017199	0.136274	cdx4-cdx1a
ENSDARG00000017219	-0.0297143	cdx4-cdx1a
ENSDARG00000017220	0.041652	cdx4-cdx1a
ENSDARG00000017230	0.108963	cdx4-cdx1a
ENSDARG00000017235	-0.0039336	cdx4-cdx1a
ENSDARG00000017244	-0.172325	cdx4-cdx1a
ENSDARG00000017246	0.134907	cdx4-cdx1a
ENSDARG00000017294	-0.00888934	cdx4-cdx1a
ENSDARG00000017311	-0.0791125	cdx4-cdx1a
ENSDARG00000017315	0.0922787	cdx4-cdx1a
ENSDARG00000017320	0.463746	cdx4-cdx1a
ENSDARG00000017338	-0.165026	cdx4-cdx1a
ENSDARG00000017354	0.245266	cdx4-cdx1a
ENSDARG00000017365	0.0521044	cdx4-cdx1a
ENSDARG00000017367	-0.0691479	cdx4-cdx1a
ENSDARG00000017369	0.481992	cdx4-cdx1a
ENSDARG00000017397	0.273889	cdx4-cdx1a
ENSDARG00000017398	-0.065602	cdx4-cdx1a
ENSDARG00000017422	-0.366275	cdx4-cdx1a
ENSDARG00000017423	0.420191	cdx4-cdx1a
ENSDARG00000017427	-0.0485391	cdx4-cdx1a
ENSDARG00000017431	0.0928922	cdx4-cdx1a
ENSDARG00000017439	-0.153932	cdx4-cdx1a
ENSDARG00000017441	-0.0753629	cdx4-cdx1a
ENSDARG00000017445	-0.00729315	cdx4-cdx1a
ENSDARG00000017454	0.108855	cdx4-cdx1a
ENSDARG00000017466	-0.0862762	cdx4-cdx1a
ENSDARG00000017494	0.299558	cdx4-cdx1a
ENSDARG00000017500	-0.0340314	cdx4-cdx1a
ENSDARG00000017522	0.0440012	cdx4-cdx1a
ENSDARG00000017525	0.115049	cdx4-cdx1a
ENSDARG00000017562	-0.246785	cdx4-cdx1a
ENSDARG00000017591	0.349115	cdx4-cdx1a
ENSDARG00000017595	0.333472	cdx4-cdx1a
ENSDARG00000017602	-0.490872	cdx4-cdx1a
ENSDARG00000017624	-0.217192	cdx4-cdx1a
ENSDARG00000017636	0.114401	cdx4-cdx1a
ENSDARG00000017659	0.253728	cdx4-cdx1a
ENSDARG00000017673	-0.176906	cdx4-cdx1a
ENSDARG00000017703	0.195857	cdx4-cdx1a
ENSDARG00000017728	-0.185173	cdx4-cdx1a
ENSDARG00000017740	0.00918384	cdx4-cdx1a
ENSDARG00000017742	-0.0321447	cdx4-cdx1a
ENSDARG00000017744	-0.0314176	cdx4-cdx1a
ENSDARG00000017748	0.245655	cdx4-cdx1a
ENSDARG00000017762	0.101587	cdx4-cdx1a
ENSDARG00000017775	-0.231232	cdx4-cdx1a
ENSDARG00000017780	0.39553	cdx4-cdx1a
ENSDARG00000017794	0.111555	cdx4-cdx1a
ENSDARG00000017798	0.0774949	cdx4-cdx1a
ENSDARG00000017803	-0.112909	cdx4-cdx1a
ENSDARG00000017813	0.0475649	cdx4-cdx1a
ENSDARG00000017834	0.0882082	cdx4-cdx1a
ENSDARG00000017835	0.327996	cdx4-cdx1a
ENSDARG00000017841	-0.122252	cdx4-cdx1a
ENSDARG00000017842	-0.343137	cdx4-cdx1a
ENSDARG00000017843	0.250598	cdx4-cdx1a
ENSDARG00000017891	-0.0949874	cdx4-cdx1a
ENSDARG00000017901	-0.362649	cdx4-cdx1a
ENSDARG00000017929	0.140415	cdx4-cdx1a
ENSDARG00000017931	-0.0299861	cdx4-cdx1a
ENSDARG00000018000	-0.104995	cdx4-cdx1a
ENSDARG00000018032	-0.0240634	cdx4-cdx1a
ENSDARG00000018040	-0.598086	cdx4-cdx1a
ENSDARG00000018049	0.16502	cdx4-cdx1a
ENSDARG00000018060	0.372566	cdx4-cdx1a
ENSDARG00000018061	-0.192458	cdx4-cdx1a
ENSDARG00000018065	-0.747403	cdx4-cdx1a
ENSDARG00000018110	0.320895	cdx4-cdx1a
ENSDARG00000018111	-0.156358	cdx4-cdx1a
ENSDARG00000018124	-0.327469	cdx4-cdx1a
ENSDARG00000018149	-0.34602	cdx4-cdx1a
ENSDARG00000018162	-0.372125	cdx4-cdx1a
ENSDARG00000018174	0.101841	cdx4-cdx1a
ENSDARG00000018192	0.0869328	cdx4-cdx1a
ENSDARG00000018206	0.0946817	cdx4-cdx1a
ENSDARG00000018228	0.145455	cdx4-cdx1a
ENSDARG00000018257	0.131678	cdx4-cdx1a
ENSDARG00000018259	-0.197282	cdx4-cdx1a
ENSDARG00000018264	-0.21982	cdx4-cdx1a
ENSDARG00000018270	0.248697	cdx4-cdx1a
ENSDARG00000018285	0.15194	cdx4-cdx1a
ENSDARG00000018296	0.425613	cdx4-cdx1a
ENSDARG00000018303	0.314674	cdx4-cdx1a
ENSDARG00000018312	0.205921	cdx4-cdx1a
ENSDARG00000018319	0.211408	cdx4-cdx1a
ENSDARG00000018328	0.0532868	cdx4-cdx1a
ENSDARG00000018334	0.246058	cdx4-cdx1a
ENSDARG00000018393	0.103358	cdx4-cdx1a
ENSDARG00000018397	0.505752	cdx4-cdx1a
ENSDARG00000018399	-0.0518932	cdx4-cdx1a
ENSDARG00000018404	-0.117386	cdx4-cdx1a
ENSDARG00000018411	-0.117614	cdx4-cdx1a
ENSDARG00000018423	-0.165046	cdx4-cdx1a
ENSDARG00000018425	0.181156	cdx4-cdx1a
ENSDARG00000018426	0.00194691	cdx4-cdx1a
ENSDARG00000018441	0.606976	cdx4-cdx1a
ENSDARG00000018460	0.123166	cdx4-cdx1a
ENSDARG00000018476	0.475515	cdx4-cdx1a
ENSDARG00000018491	-0.0747205	cdx4-cdx1a
ENSDARG00000018508	0.154193	cdx4-cdx1a
ENSDARG00000018524	0.186681	cdx4-cdx1a
ENSDARG00000018529	-0.0735589	cdx4-cdx1a
ENSDARG00000018534	0.164643	cdx4-cdx1a
ENSDARG00000018559	-0.182661	cdx4-cdx1a
ENSDARG00000018653	-0.0754977	cdx4-cdx1a
ENSDARG00000018688	0.0455959	cdx4-cdx1a
ENSDARG00000018691	-0.00805698	cdx4-cdx1a
ENSDARG00000018693	-0.181407	cdx4-cdx1a
ENSDARG00000018698	0.169192	cdx4-cdx1a
ENSDARG00000018716	0.278369	cdx4-cdx1a
ENSDARG00000018721	0.127719	cdx4-cdx1a
ENSDARG00000018726	0.240489	cdx4-cdx1a
ENSDARG00000018742	0.0260859	cdx4-cdx1a
ENSDARG00000018743	0.169589	cdx4-cdx1a
ENSDARG00000018787	-0.284511	cdx4-cdx1a
ENSDARG00000018809	-0.188523	cdx4-cdx1a
ENSDARG00000018820	-0.0837706	cdx4-cdx1a
ENSDARG00000018825	0.609871	cdx4-cdx1a
ENSDARG00000018853	0.217552	cdx4-cdx1a
ENSDARG00000018854	0.0600005	cdx4-cdx1a
ENSDARG00000018856	-0.483834	cdx4-cdx1a
ENSDARG00000018882	-0.233558	cdx4-cdx1a
ENSDARG00000018890	0.0872595	cdx4-cdx1a
ENSDARG00000018898	-0.0991759	cdx4-cdx1a
ENSDARG00000018902	0.509942	cdx4-cdx1a
ENSDARG00000018903	0.163648	cdx4-cdx1a
ENSDARG00000018904	-0.19971	cdx4-cdx1a
ENSDARG00000018907	-0.0128859	cdx4-cdx1a
ENSDARG00000018914	0.158436	cdx4-cdx1a
ENSDARG00000018953	-0.418094	cdx4-cdx1a
ENSDARG00000018958	-0.528227	cdx4-cdx1a
ENSDARG00000018961	0.154414	cdx4-cdx1a
ENSDARG00000018967	0.179001	cdx4-cdx1a
ENSDARG00000018968	-0.0370149	cdx4-cdx1a
ENSDARG00000018973	-0.0405553	cdx4-cdx1a
ENSDARG00000018976	0.270166	cdx4-cdx1a
ENSDARG00000018984	-0.569308	cdx4-cdx1a
ENSDARG00000018985	-0.132104	cdx4-cdx1a
ENSDARG00000019000	0.0104282	cdx4-cdx1a
ENSDARG00000019004	0.434401	cdx4-cdx1a
ENSDARG00000019008	-0.477012	cdx4-cdx1a
ENSDARG00000019038	0.28028	cdx4-cdx1a
ENSDARG00000019098	0.0453952	cdx4-cdx1a
ENSDARG00000019103	-0.119564	cdx4-cdx1a
ENSDARG00000019116	-0.215116	cdx4-cdx1a
ENSDARG00000019137	-0.113686	cdx4-cdx1a
ENSDARG00000019160	0.237183	cdx4-cdx1a
ENSDARG00000019181	0.101339	cdx4-cdx1a
ENSDARG00000019191	0.0307851	cdx4-cdx1a
ENSDARG00000019195	0.401103	cdx4-cdx1a
ENSDARG00000019205	-0.096662	cdx4-cdx1a
ENSDARG00000019213	-0.211384	cdx4-cdx1a
ENSDARG00000019223	-0.171152	cdx4-cdx1a
ENSDARG00000019231	0.0521327	cdx4-cdx1a
ENSDARG00000019235	-0.34301	cdx4-cdx1a
ENSDARG00000019239	0.266434	cdx4-cdx1a
ENSDARG00000019300	0.351992	cdx4-cdx1a
ENSDARG00000019328	0.0344603	cdx4-cdx1a
ENSDARG00000019345	0.128364	cdx4-cdx1a
ENSDARG00000019353	-0.0823797	cdx4-cdx1a
ENSDARG00000019360	0.161018	cdx4-cdx1a
ENSDARG00000019362	0.0355529	cdx4-cdx1a
ENSDARG00000019383	0.129538	cdx4-cdx1a
ENSDARG00000019404	0.3736	cdx4-cdx1a
ENSDARG00000019420	-0.010264	cdx4-cdx1a
ENSDARG00000019426	0.17103	cdx4-cdx1a
ENSDARG00000019459	0.139573	cdx4-cdx1a
ENSDARG00000019501	0.498231	cdx4-cdx1a
ENSDARG00000019507	0.436441	cdx4-cdx1a
ENSDARG00000019529	0.520716	cdx4-cdx1a
ENSDARG00000019530	-0.158995	cdx4-cdx1a
ENSDARG00000019556	-0.232553	cdx4-cdx1a
ENSDARG00000019579	0.281805	cdx4-cdx1a
ENSDARG00000019581	-0.21003	cdx4-cdx1a
ENSDARG00000019596	0.142439	cdx4-cdx1a
ENSDARG00000019601	0.213787	cdx4-cdx1a
ENSDARG00000019613	0.047616	cdx4-cdx1a
ENSDARG00000019614	0.274856	cdx4-cdx1a
ENSDARG00000019644	-0.303273	cdx4-cdx1a
ENSDARG00000019658	0.0123863	cdx4-cdx1a
ENSDARG00000019693	0.37436	cdx4-cdx1a
ENSDARG00000019702	0.67118	cdx4-cdx1a
ENSDARG00000019715	0.131249	cdx4-cdx1a
ENSDARG00000019717	0.0884305	cdx4-cdx1a
ENSDARG00000019726	-0.21769	cdx4-cdx1a
ENSDARG00000019728	0.246629	cdx4-cdx1a
ENSDARG00000019753	-0.304547	cdx4-cdx1a
ENSDARG00000019774	-0.160359	cdx4-cdx1a
ENSDARG00000019778	-0.101161	cdx4-cdx1a
ENSDARG00000019791	0.729272	cdx4-cdx1a
ENSDARG00000019797	-0.0900741	cdx4-cdx1a
ENSDARG00000019808	-0.0679727	cdx4-cdx1a
ENSDARG00000019810	-0.33509	cdx4-cdx1a
ENSDARG00000019815	-0.0847834	cdx4-cdx1a
ENSDARG00000019834	0.00316824	cdx4-cdx1a
ENSDARG00000019845	0.54017	cdx4-cdx1a
ENSDARG00000019856	0.0801369	cdx4-cdx1a
ENSDARG00000019877	-0.0376124	cdx4-cdx1a
ENSDARG00000019881	0.075237	cdx4-cdx1a
ENSDARG00000019897	-0.252276	cdx4-cdx1a
ENSDARG00000019917	0.123938	cdx4-cdx1a
ENSDARG00000019941	0.0675923	cdx4-cdx1a
ENSDARG00000019945	-0.184241	cdx4-cdx1a
ENSDARG00000019949	0.388748	cdx4-cdx1a
ENSDARG00000019950	0.361129	cdx4-cdx1a
ENSDARG00000019951	0.287649	cdx4-cdx1a
ENSDARG00000019963	0.0786518	cdx4-cdx1a
ENSDARG00000020000	0.0783429	cdx4-cdx1a
ENSDARG00000020007	-0.283038	cdx4-cdx1a
ENSDARG00000020008	0.11157	cdx4-cdx1a
ENSDARG00000020009	0.439026	cdx4-cdx1a
ENSDARG00000020028	-0.168888	cdx4-cdx1a
ENSDARG00000020053	0.218203	cdx4-cdx1a
ENSDARG00000020057	-0.275734	cdx4-cdx1a
ENSDARG00000020080	-0.509768	cdx4-cdx1a
ENSDARG00000020123	0.218462	cdx4-cdx1a
ENSDARG00000020131	0.0692164	cdx4-cdx1a
ENSDARG00000020133	0.334034	cdx4-cdx1a
ENSDARG00000020134	-0.121394	cdx4-cdx1a
ENSDARG00000020149	-0.0991154	cdx4-cdx1a
ENSDARG00000020164	0.180693	cdx4-cdx1a
ENSDARG00000020187	-0.157749	cdx4-cdx1a
ENSDARG00000020197	0.0803716	cdx4-cdx1a
ENSDARG00000020201	0.00810014	cdx4-cdx1a
ENSDARG00000020204	0.301587	cdx4-cdx1a
ENSDARG00000020231	0.117247	cdx4-cdx1a
ENSDARG00000020235	-0.215465	cdx4-cdx1a
ENSDARG00000020242	0.164542	cdx4-cdx1a
ENSDARG00000020250	-0.0939419	cdx4-cdx1a
ENSDARG00000020252	-0.190996	cdx4-cdx1a
ENSDARG00000020261	-0.0760909	cdx4-cdx1a
ENSDARG00000020278	0.503954	cdx4-cdx1a
ENSDARG00000020298	0.557095	cdx4-cdx1a
ENSDARG00000020311	-0.0626117	cdx4-cdx1a
ENSDARG00000020326	-0.230841	cdx4-cdx1a
ENSDARG00000020328	0.0219592	cdx4-cdx1a
ENSDARG00000020334	0.167283	cdx4-cdx1a
ENSDARG00000020345	-0.109648	cdx4-cdx1a
ENSDARG00000020377	0.012422	cdx4-cdx1a
ENSDARG00000020395	0.333072	cdx4-cdx1a
ENSDARG00000020447	0.487816	cdx4-cdx1a
ENSDARG00000020465	0.26141	cdx4-cdx1a
ENSDARG00000020467	-0.229359	cdx4-cdx1a
ENSDARG00000020469	0.507178	cdx4-cdx1a
ENSDARG00000020488	0.103483	cdx4-cdx1a
ENSDARG00000020497	0.036314	cdx4-cdx1a
ENSDARG00000020521	-0.0209473	cdx4-cdx1a
ENSDARG00000020529	-0.189304	cdx4-cdx1a
ENSDARG00000020573	-0.188312	cdx4-cdx1a
ENSDARG00000020574	-0.108923	cdx4-cdx1a
ENSDARG00000020594	0.173957	cdx4-cdx1a
ENSDARG00000020600	-0.119681	cdx4-cdx1a
ENSDARG00000020611	0.13129	cdx4-cdx1a
ENSDARG00000020621	0.21062	cdx4-cdx1a
ENSDARG00000020625	-0.722815	cdx4-cdx1a
ENSDARG00000020642	0.354635	cdx4-cdx1a
ENSDARG00000020645	-0.0676498	cdx4-cdx1a
ENSDARG00000020656	-0.116057	cdx4-cdx1a
ENSDARG00000020693	0.169776	cdx4-cdx1a
ENSDARG00000020708	-0.248118	cdx4-cdx1a
ENSDARG00000020711	0.409809	cdx4-cdx1a
ENSDARG00000020759	-0.104045	cdx4-cdx1a
ENSDARG00000020761	-0.0327312	cdx4-cdx1a
ENSDARG00000020771	0.0942494	cdx4-cdx1a
ENSDARG00000020777	0.115245	cdx4-cdx1a
ENSDARG00000020820	0.400386	cdx4-cdx1a
ENSDARG00000020834	-0.16637	cdx4-cdx1a
ENSDARG00000020840	0.0498917	cdx4-cdx1a
ENSDARG00000020845	-0.129281	cdx4-cdx1a
ENSDARG00000020847	0.459787	cdx4-cdx1a
ENSDARG00000020850	-0.282526	cdx4-cdx1a
ENSDARG00000020871	-0.576161	cdx4-cdx1a
ENSDARG00000020872	0.351672	cdx4-cdx1a
ENSDARG00000020884	0.282042	cdx4-cdx1a
ENSDARG00000020890	-0.161478	cdx4-cdx1a
ENSDARG00000020893	-0.0339517	cdx4-cdx1a
ENSDARG00000020946	-0.0388797	cdx4-cdx1a
ENSDARG00000020953	-0.382093	cdx4-cdx1a
ENSDARG00000020960	-0.189273	cdx4-cdx1a
ENSDARG00000020976	-0.0780246	cdx4-cdx1a
ENSDARG00000021033	0.140439	cdx4-cdx1a
ENSDARG00000021059	0.0981787	cdx4-cdx1a
ENSDARG00000021082	0.245434	cdx4-cdx1a
ENSDARG00000021110	0.0923592	cdx4-cdx1a
ENSDARG00000021115	-0.265862	cdx4-cdx1a
ENSDARG00000021120	0.338064	cdx4-cdx1a
ENSDARG00000021124	-0.156841	cdx4-cdx1a
ENSDARG00000021137	0.00122689	cdx4-cdx1a
ENSDARG00000021141	-0.000706098	cdx4-cdx1a
ENSDARG00000021143	-0.329502	cdx4-cdx1a
ENSDARG00000021163	0.0371984	cdx4-cdx1a
ENSDARG00000021195	0.0591205	cdx4-cdx1a
ENSDARG00000021242	-0.446974	cdx4-cdx1a
ENSDARG00000021252	0.123578	cdx4-cdx1a
ENSDARG00000021265	-0.112207	cdx4-cdx1a
ENSDARG00000021309	0.147441	cdx4-cdx1a
ENSDARG00000021343	-0.480093	cdx4-cdx1a
ENSDARG00000021346	0.00465881	cdx4-cdx1a
ENSDARG00000021352	-0.0513016	cdx4-cdx1a
ENSDARG00000021372	-0.0662987	cdx4-cdx1a
ENSDARG00000021378	0.111927	cdx4-cdx1a
ENSDARG00000021389	0.242068	cdx4-cdx1a
ENSDARG00000021439	-0.0682569	cdx4-cdx1a
ENSDARG00000021442	0.0326344	cdx4-cdx1a
ENSDARG00000021455	0.167169	cdx4-cdx1a
ENSDARG00000021466	0.340806	cdx4-cdx1a
ENSDARG00000021483	-0.232027	cdx4-cdx1a
ENSDARG00000021488	-0.201325	cdx4-cdx1a
ENSDARG00000021509	0.15075	cdx4-cdx1a
ENSDARG00000021539	-0.2526	cdx4-cdx1a
ENSDARG00000021590	0.471532	cdx4-cdx1a
ENSDARG00000021607	0.109562	cdx4-cdx1a
ENSDARG00000021611	-0.183953	cdx4-cdx1a
ENSDARG00000021633	0.02136	cdx4-cdx1a
ENSDARG00000021647	0.422286	cdx4-cdx1a
ENSDARG00000021664	0.0320866	cdx4-cdx1a
ENSDARG00000021669	0.0885911	cdx4-cdx1a
ENSDARG00000021702	0.0737506	cdx4-cdx1a
ENSDARG00000021720	-0.0487355	cdx4-cdx1a
ENSDARG00000021735	-0.0325344	cdx4-cdx1a
ENSDARG00000021739	0.225228	cdx4-cdx1a
ENSDARG00000021787	0.192785	cdx4-cdx1a
ENSDARG00000021794	0.388446	cdx4-cdx1a
ENSDARG00000021805	-0.0167964	cdx4-cdx1a
ENSDARG00000021833	-0.65633	cdx4-cdx1a
ENSDARG00000021838	0.26519	cdx4-cdx1a
ENSDARG00000021855	0.0868537	cdx4-cdx1a
ENSDARG00000021864	-0.0533448	cdx4-cdx1a
ENSDARG00000021869	-0.509498	cdx4-cdx1a
ENSDARG00000021885	-0.0758879	cdx4-cdx1a
ENSDARG00000021896	-0.333781	cdx4-cdx1a
ENSDARG00000021905	-0.132146	cdx4-cdx1a
ENSDARG00000021948	-0.413959	cdx4-cdx1a
ENSDARG00000021987	-0.147051	cdx4-cdx1a
ENSDARG00000021991	0.0566515	cdx4-cdx1a
ENSDARG00000021996	-0.0165437	cdx4-cdx1a
ENSDARG00000022085	0.121658	cdx4-cdx1a
ENSDARG00000022101	0.0308627	cdx4-cdx1a
ENSDARG00000022176	-0.205738	cdx4-cdx1a
ENSDARG00000022187	0.165199	cdx4-cdx1a
ENSDARG00000022203	-0.00153842	cdx4-cdx1a
ENSDARG00000022213	0.120487	cdx4-cdx1a
ENSDARG00000022232	0.203454	cdx4-cdx1a
ENSDARG00000022254	0.0443875	cdx4-cdx1a
ENSDARG00000022260	-0.155109	cdx4-cdx1a
ENSDARG00000022280	-0.0556316	cdx4-cdx1a
ENSDARG00000022303	0.0961352	cdx4-cdx1a
ENSDARG00000022309	-0.209914	cdx4-cdx1a
ENSDARG00000022350	0.283003	cdx4-cdx1a
ENSDARG00000022399	-0.0115013	cdx4-cdx1a
ENSDARG00000022410	0.356001	cdx4-cdx1a
ENSDARG00000022413	0.0986855	cdx4-cdx1a
ENSDARG00000022418	-0.251287	cdx4-cdx1a
ENSDARG00000022424	0.249332	cdx4-cdx1a
ENSDARG00000022438	0.191648	cdx4-cdx1a
ENSDARG00000022456	-0.155966	cdx4-cdx1a
ENSDARG00000022531	-0.0923505	cdx4-cdx1a
ENSDARG00000022659	0.034711	cdx4-cdx1a
ENSDARG00000022684	-0.180926	cdx4-cdx1a
ENSDARG00000022712	-0.857586	cdx4-cdx1a
ENSDARG00000022727	0.563966	cdx4-cdx1a
ENSDARG00000022772	0.0741144	cdx4-cdx1a
ENSDARG00000022895	0.0945346	cdx4-cdx1a
ENSDARG00000022970	-0.00722223	cdx4-cdx1a
ENSDARG00000022971	0.168385	cdx4-cdx1a
ENSDARG00000022995	-0.0110894	cdx4-cdx1a
ENSDARG00000022996	0.258653	cdx4-cdx1a
ENSDARG00000023002	0.474275	cdx4-cdx1a
ENSDARG00000023026	0.167882	cdx4-cdx1a
ENSDARG00000023028	0.0264638	cdx4-cdx1a
ENSDARG00000023104	0.00514615	cdx4-cdx1a
ENSDARG00000023117	-0.0842648	cdx4-cdx1a
ENSDARG00000023214	-0.0780861	cdx4-cdx1a
ENSDARG00000023217	-0.534151	cdx4-cdx1a
ENSDARG00000023220	-0.184593	cdx4-cdx1a
ENSDARG00000023237	0.0879642	cdx4-cdx1a
ENSDARG00000023267	-0.134514	cdx4-cdx1a
ENSDARG00000023290	-0.345669	cdx4-cdx1a
ENSDARG00000023298	0.390516	cdx4-cdx1a
ENSDARG00000023299	0.322279	cdx4-cdx1a
ENSDARG00000023303	0.00706853	cdx4-cdx1a
ENSDARG00000023323	-0.148696	cdx4-cdx1a
ENSDARG00000023330	0.153466	cdx4-cdx1a
ENSDARG00000023394	-0.176202	cdx4-cdx1a
ENSDARG00000023443	-0.101889	cdx4-cdx1a
ENSDARG00000023445	-0.0385487	cdx4-cdx1a
ENSDARG00000023448	0.192268	cdx4-cdx1a
ENSDARG00000023495	0.112642	cdx4-cdx1a
ENSDARG00000023532	0.290356	cdx4-cdx1a
ENSDARG00000023536	0.135899	cdx4-cdx1a
ENSDARG00000023542	0.0679805	cdx4-cdx1a
ENSDARG00000023578	-0.165018	cdx4-cdx1a
ENSDARG00000023609	0.575532	cdx4-cdx1a
ENSDARG00000023627	0.00673515	cdx4-cdx1a
ENSDARG00000023694	-0.0479366	cdx4-cdx1a
ENSDARG00000023724	0.131717	cdx4-cdx1a
ENSDARG00000023797	0.0282961	cdx4-cdx1a
ENSDARG00000023814	-0.0496397	cdx4-cdx1a
ENSDARG00000023815	-0.0237218	cdx4-cdx1a
ENSDARG00000023868	-0.152257	cdx4-cdx1a
ENSDARG00000023878	0.0158038	cdx4-cdx1a
ENSDARG00000023916	0.116271	cdx4-cdx1a
ENSDARG00000023920	-0.00710124	cdx4-cdx1a
ENSDARG00000023933	0.0991173	cdx4-cdx1a
ENSDARG00000023952	0.468116	cdx4-cdx1a
ENSDARG00000023963	0.347343	cdx4-cdx1a
ENSDARG00000023989	-0.00291792	cdx4-cdx1a
ENSDARG00000023999	0.123354	cdx4-cdx1a
ENSDARG00000024017	0.0371962	cdx4-cdx1a
ENSDARG00000024047	-0.120824	cdx4-cdx1a
ENSDARG00000024092	0.557422	cdx4-cdx1a
ENSDARG00000024204	0.0855947	cdx4-cdx1a
ENSDARG00000024219	-0.0771996	cdx4-cdx1a
ENSDARG00000024276	-0.388374	cdx4-cdx1a
ENSDARG00000024306	0.125928	cdx4-cdx1a
ENSDARG00000024311	0.14857	cdx4-cdx1a
ENSDARG00000024314	-0.327427	cdx4-cdx1a
ENSDARG00000024317	0.637274	cdx4-cdx1a
ENSDARG00000024324	0.100296	cdx4-cdx1a
ENSDARG00000024365	0.0283245	cdx4-cdx1a
ENSDARG00000024479	0.0257543	cdx4-cdx1a
ENSDARG00000024488	-0.256775	cdx4-cdx1a
ENSDARG00000024492	-0.231111	cdx4-cdx1a
ENSDARG00000024561	0.393306	cdx4-cdx1a
ENSDARG00000024619	-0.273963	cdx4-cdx1a
ENSDARG00000024642	-0.00965896	cdx4-cdx1a
ENSDARG00000024651	-0.0364772	cdx4-cdx1a
ENSDARG00000024694	0.107583	cdx4-cdx1a
ENSDARG00000024717	-0.34199	cdx4-cdx1a
ENSDARG00000024744	-0.263417	cdx4-cdx1a
ENSDARG00000024746	0.0235195	cdx4-cdx1a
ENSDARG00000024785	-0.181079	cdx4-cdx1a
ENSDARG00000024828	-0.0632836	cdx4-cdx1a
ENSDARG00000024829	-0.134409	cdx4-cdx1a
ENSDARG00000024865	-0.315302	cdx4-cdx1a
ENSDARG00000024874	-0.20668	cdx4-cdx1a
ENSDARG00000024877	-0.666351	cdx4-cdx1a
ENSDARG00000024920	-0.113127	cdx4-cdx1a
ENSDARG00000024933	0.186352	cdx4-cdx1a
ENSDARG00000024940	-0.286828	cdx4-cdx1a
ENSDARG00000024964	-0.262767	cdx4-cdx1a
ENSDARG00000024966	-0.172539	cdx4-cdx1a
ENSDARG00000024967	-0.0165171	cdx4-cdx1a
ENSDARG00000025011	-0.121658	cdx4-cdx1a
ENSDARG00000025032	0.00749279	cdx4-cdx1a
ENSDARG00000025033	0.0581185	cdx4-cdx1a
ENSDARG00000025071	0.0809653	cdx4-cdx1a
ENSDARG00000025073	-0.29063	cdx4-cdx1a
ENSDARG00000025074	0.168389	cdx4-cdx1a
ENSDARG00000025076	0.418304	cdx4-cdx1a
ENSDARG00000025089	0.031638	cdx4-cdx1a
ENSDARG00000025091	0.494258	cdx4-cdx1a
ENSDARG00000025094	-0.106937	cdx4-cdx1a
ENSDARG00000025106	-0.332995	cdx4-cdx1a
ENSDARG00000025147	0.203126	cdx4-cdx1a
ENSDARG00000025187	-0.187152	cdx4-cdx1a
ENSDARG00000025206	0.0525706	cdx4-cdx1a
ENSDARG00000025220	0.211342	cdx4-cdx1a
ENSDARG00000025269	-0.193404	cdx4-cdx1a
ENSDARG00000025299	-0.106372	cdx4-cdx1a
ENSDARG00000025301	-0.122587	cdx4-cdx1a
ENSDARG00000025309	-0.225706	cdx4-cdx1a
ENSDARG00000025319	0.221992	cdx4-cdx1a
ENSDARG00000025348	-0.101493	cdx4-cdx1a
ENSDARG00000025421	-0.00768386	cdx4-cdx1a
ENSDARG00000025467	0.306938	cdx4-cdx1a
ENSDARG00000025468	0.376806	cdx4-cdx1a
ENSDARG00000025507	-0.276562	cdx4-cdx1a
ENSDARG00000025513	-0.447518	cdx4-cdx1a
ENSDARG00000025535	0.184178	cdx4-cdx1a
ENSDARG00000025555	0.0258224	cdx4-cdx1a
ENSDARG00000025566	-0.14976	cdx4-cdx1a
ENSDARG00000025576	-0.235225	cdx4-cdx1a
ENSDARG00000025577	0.485848	cdx4-cdx1a
ENSDARG00000025581	-0.540179	cdx4-cdx1a
ENSDARG00000025593	0.113394	cdx4-cdx1a
ENSDARG00000025605	-0.295021	cdx4-cdx1a
ENSDARG00000025641	-0.0500796	cdx4-cdx1a
ENSDARG00000025671	-0.24189	cdx4-cdx1a
ENSDARG00000025699	0.00240744	cdx4-cdx1a
ENSDARG00000025754	-0.0285363	cdx4-cdx1a
ENSDARG00000025789	0.0742215	cdx4-cdx1a
ENSDARG00000025797	0.0443548	cdx4-cdx1a
ENSDARG00000025826	0.235201	cdx4-cdx1a
ENSDARG00000025850	0.197003	cdx4-cdx1a
ENSDARG00000025858	-0.0546248	cdx4-cdx1a
ENSDARG00000025859	-0.344272	cdx4-cdx1a
ENSDARG00000025875	0.084957	cdx4-cdx1a
ENSDARG00000025889	0.0404847	cdx4-cdx1a
ENSDARG00000025904	-0.267447	cdx4-cdx1a
ENSDARG00000025920	-0.193634	cdx4-cdx1a
ENSDARG00000025948	-0.0466013	cdx4-cdx1a
ENSDARG00000025974	0.100041	cdx4-cdx1a
ENSDARG00000025977	-0.140453	cdx4-cdx1a
ENSDARG00000026024	0.0218801	cdx4-cdx1a
ENSDARG00000026028	-0.345294	cdx4-cdx1a
ENSDARG00000026048	0.235957	cdx4-cdx1a
ENSDARG00000026053	-0.0346701	cdx4-cdx1a
ENSDARG00000026137	-0.154412	cdx4-cdx1a
ENSDARG00000026165	-0.163499	cdx4-cdx1a
ENSDARG00000026225	0.286892	cdx4-cdx1a
ENSDARG00000026294	-0.199815	cdx4-cdx1a
ENSDARG00000026296	0.321565	cdx4-cdx1a
ENSDARG00000026329	-0.182505	cdx4-cdx1a
ENSDARG00000026348	0.0516771	cdx4-cdx1a
ENSDARG00000026395	-0.0322168	cdx4-cdx1a
ENSDARG00000026400	0.0482351	cdx4-cdx1a
ENSDARG00000026453	0.258923	cdx4-cdx1a
ENSDARG00000026476	-0.0645719	cdx4-cdx1a
ENSDARG00000026482	-0.120124	cdx4-cdx1a
ENSDARG00000026499	-0.0877515	cdx4-cdx1a
ENSDARG00000026519	0.0724462	cdx4-cdx1a
ENSDARG00000026531	0.197563	cdx4-cdx1a
ENSDARG00000026540	0.24685	cdx4-cdx1a
ENSDARG00000026595	0.118393	cdx4-cdx1a
ENSDARG00000026629	0.399646	cdx4-cdx1a
ENSDARG00000026630	-0.0365404	cdx4-cdx1a
ENSDARG00000026634	-0.330331	cdx4-cdx1a
ENSDARG00000026654	-0.0511654	cdx4-cdx1a
ENSDARG00000026664	0.430445	cdx4-cdx1a
ENSDARG00000026680	-0.207117	cdx4-cdx1a
ENSDARG00000026712	0.155063	cdx4-cdx1a
ENSDARG00000026723	0.0331291	cdx4-cdx1a
ENSDARG00000026726	0.0680217	cdx4-cdx1a
ENSDARG00000026753	0.113175	cdx4-cdx1a
ENSDARG00000026762	-0.270131	cdx4-cdx1a
ENSDARG00000026767	0.00157284	cdx4-cdx1a
ENSDARG00000026784	-0.0584579	cdx4-cdx1a
ENSDARG00000026801	0.0303193	cdx4-cdx1a
ENSDARG00000026835	-0.151092	cdx4-cdx1a
ENSDARG00000026842	0.200771	cdx4-cdx1a
ENSDARG00000026845	-0.0807818	cdx4-cdx1a
ENSDARG00000026865	-0.245726	cdx4-cdx1a
ENSDARG00000026875	-0.124961	cdx4-cdx1a
ENSDARG00000026908	-0.260294	cdx4-cdx1a
ENSDARG00000026985	-0.111188	cdx4-cdx1a
ENSDARG00000026986	0.0664911	cdx4-cdx1a
ENSDARG00000026988	0.0809281	cdx4-cdx1a
ENSDARG00000027016	-0.188413	cdx4-cdx1a
ENSDARG00000027041	-0.10923	cdx4-cdx1a
ENSDARG00000027065	0.137091	cdx4-cdx1a
ENSDARG00000027078	-0.423752	cdx4-cdx1a
ENSDARG00000027079	0.117758	cdx4-cdx1a
ENSDARG00000027099	-0.126253	cdx4-cdx1a
ENSDARG00000027109	-0.401742	cdx4-cdx1a
ENSDARG00000027112	0.110294	cdx4-cdx1a
ENSDARG00000027140	0.441468	cdx4-cdx1a
ENSDARG00000027154	-0.0112857	cdx4-cdx1a
ENSDARG00000027172	-0.115569	cdx4-cdx1a
ENSDARG00000027199	0.438324	cdx4-cdx1a
ENSDARG00000027222	-0.355915	cdx4-cdx1a
ENSDARG00000027249	0.102355	cdx4-cdx1a
ENSDARG00000027310	0.230234	cdx4-cdx1a
ENSDARG00000027322	-0.0954733	cdx4-cdx1a
ENSDARG00000027381	0.329285	cdx4-cdx1a
ENSDARG00000027397	0.00386922	cdx4-cdx1a
ENSDARG00000027403	0.186849	cdx4-cdx1a
ENSDARG00000027423	-0.156479	cdx4-cdx1a
ENSDARG00000027500	-0.238678	cdx4-cdx1a
ENSDARG00000027552	0.285846	cdx4-cdx1a
ENSDARG00000027586	0.132565	cdx4-cdx1a
ENSDARG00000027590	0.360923	cdx4-cdx1a
ENSDARG00000027600	0.176694	cdx4-cdx1a
ENSDARG00000027602	-0.047981	cdx4-cdx1a
ENSDARG00000027611	-0.166856	cdx4-cdx1a
ENSDARG00000027618	-0.19957	cdx4-cdx1a
ENSDARG00000027734	0.351464	cdx4-cdx1a
ENSDARG00000027738	0.079455	cdx4-cdx1a
ENSDARG00000027750	-0.0141088	cdx4-cdx1a
ENSDARG00000027777	0.0423956	cdx4-cdx1a
ENSDARG00000027797	0.643242	cdx4-cdx1a
ENSDARG00000027813	0.293974	cdx4-cdx1a
ENSDARG00000027899	0.259098	cdx4-cdx1a
ENSDARG00000027903	0.0191096	cdx4-cdx1a
ENSDARG00000027915	0.609096	cdx4-cdx1a
ENSDARG00000027978	0.388936	cdx4-cdx1a
ENSDARG00000028017	0.465397	cdx4-cdx1a
ENSDARG00000028058	0.0252523	cdx4-cdx1a
ENSDARG00000028071	-0.457331	cdx4-cdx1a
ENSDARG00000028086	0.000906434	cdx4-cdx1a
ENSDARG00000028099	-0.366585	cdx4-cdx1a
ENSDARG00000028118	-0.400381	cdx4-cdx1a
ENSDARG00000028119	-0.40473	cdx4-cdx1a
ENSDARG00000028131	0.469234	cdx4-cdx1a
ENSDARG00000028148	0.656019	cdx4-cdx1a
ENSDARG00000028159	-0.348071	cdx4-cdx1a
ENSDARG00000028173	0.516401	cdx4-cdx1a
ENSDARG00000028198	-0.131058	cdx4-cdx1a
ENSDARG00000028213	-0.196465	cdx4-cdx1a
ENSDARG00000028228	-0.357621	cdx4-cdx1a
ENSDARG00000028322	-0.0733762	cdx4-cdx1a
ENSDARG00000028335	-0.562034	cdx4-cdx1a
ENSDARG00000028348	-0.00213069	cdx4-cdx1a
ENSDARG00000028431	0.055567	cdx4-cdx1a
ENSDARG00000028507	-0.52581	cdx4-cdx1a
ENSDARG00000028533	0.0183265	cdx4-cdx1a
ENSDARG00000028539	0.48786	cdx4-cdx1a
ENSDARG00000028614	-0.046348	cdx4-cdx1a
ENSDARG00000028625	0.309569	cdx4-cdx1a
ENSDARG00000028661	0.242	cdx4-cdx1a
ENSDARG00000028676	0.18771	cdx4-cdx1a
ENSDARG00000028715	-0.072805	cdx4-cdx1a
ENSDARG00000028721	-0.121442	cdx4-cdx1a
ENSDARG00000028748	0.00270896	cdx4-cdx1a
ENSDARG00000028786	-0.218183	cdx4-cdx1a
ENSDARG00000028793	0.3713	cdx4-cdx1a
ENSDARG00000028943	-0.0656789	cdx4-cdx1a
ENSDARG00000028957	-0.83537	cdx4-cdx1a
ENSDARG00000028982	-0.0711282	cdx4-cdx1a
ENSDARG00000029003	0.222632	cdx4-cdx1a
ENSDARG00000029011	0.239875	cdx4-cdx1a
ENSDARG00000029045	0.303874	cdx4-cdx1a
ENSDARG00000029058	0.181807	cdx4-cdx1a
ENSDARG00000029069	-0.305819	cdx4-cdx1a
ENSDARG00000029072	-0.638602	cdx4-cdx1a
ENSDARG00000029075	0.000818788	cdx4-cdx1a
ENSDARG00000029088	-0.0162639	cdx4-cdx1a
ENSDARG00000029146	0.0161265	cdx4-cdx1a
ENSDARG00000029150	-0.211328	cdx4-cdx1a
ENSDARG00000029170	-0.24684	cdx4-cdx1a
ENSDARG00000029234	-0.179266	cdx4-cdx1a
ENSDARG00000029248	0.11612	cdx4-cdx1a
ENSDARG00000029263	0.113234	cdx4-cdx1a
ENSDARG00000029291	0.522912	cdx4-cdx1a
ENSDARG00000029296	-0.0438998	cdx4-cdx1a
ENSDARG00000029353	0.446046	cdx4-cdx1a
ENSDARG00000029370	0.076464	cdx4-cdx1a
ENSDARG00000029402	-0.193984	cdx4-cdx1a
ENSDARG00000029431	0.0412055	cdx4-cdx1a
ENSDARG00000029439	-0.373784	cdx4-cdx1a
ENSDARG00000029443	-0.317311	cdx4-cdx1a
ENSDARG00000029463	0.522238	cdx4-cdx1a
ENSDARG00000029472	0.0213886	cdx4-cdx1a
ENSDARG00000029474	-0.413559	cdx4-cdx1a
ENSDARG00000029480	0.0143418	cdx4-cdx1a
ENSDARG00000029482	-0.144992	cdx4-cdx1a
ENSDARG00000029500	0.115775	cdx4-cdx1a
ENSDARG00000029524	-0.0446304	cdx4-cdx1a
ENSDARG00000029533	-0.0510378	cdx4-cdx1a
ENSDARG00000029556	0.335799	cdx4-cdx1a
ENSDARG00000029621	0.471671	cdx4-cdx1a
ENSDARG00000029639	0.293073	cdx4-cdx1a
ENSDARG00000029663	-0.683198	cdx4-cdx1a
ENSDARG00000029668	0.334308	cdx4-cdx1a
ENSDARG00000029671	0.258301	cdx4-cdx1a
ENSDARG00000029761	0.0343009	cdx4-cdx1a
ENSDARG00000029764	-0.108645	cdx4-cdx1a
ENSDARG00000029766	0.056458	cdx4-cdx1a
ENSDARG00000029768	0.0411975	cdx4-cdx1a
ENSDARG00000029795	-0.501295	cdx4-cdx1a
ENSDARG00000029818	0.0628544	cdx4-cdx1a
ENSDARG00000029865	-0.072339	cdx4-cdx1a
ENSDARG00000029885	0.139871	cdx4-cdx1a
ENSDARG00000029931	-0.115397	cdx4-cdx1a
ENSDARG00000029952	0.291654	cdx4-cdx1a
ENSDARG00000029955	0.0917328	cdx4-cdx1a
ENSDARG00000030012	0.112573	cdx4-cdx1a
ENSDARG00000030020	0.0785068	cdx4-cdx1a
ENSDARG00000030022	0.215041	cdx4-cdx1a
ENSDARG00000030053	0.292751	cdx4-cdx1a
ENSDARG00000030107	0.132988	cdx4-cdx1a
ENSDARG00000030116	0.0614861	cdx4-cdx1a
ENSDARG00000030129	0.0761973	cdx4-cdx1a
ENSDARG00000030153	-0.313136	cdx4-cdx1a
ENSDARG00000030155	-0.310665	cdx4-cdx1a
ENSDARG00000030161	0.312931	cdx4-cdx1a
ENSDARG00000030239	0.264345	cdx4-cdx1a
ENSDARG00000030241	0.251769	cdx4-cdx1a
ENSDARG00000030270	-0.333823	cdx4-cdx1a
ENSDARG00000030278	0.386705	cdx4-cdx1a
ENSDARG00000030289	0.313035	cdx4-cdx1a
ENSDARG00000030297	0.311413	cdx4-cdx1a
ENSDARG00000030326	0.267295	cdx4-cdx1a
ENSDARG00000030340	-0.00411047	cdx4-cdx1a
ENSDARG00000030364	0.226266	cdx4-cdx1a
ENSDARG00000030367	-0.064824	cdx4-cdx1a
ENSDARG00000030376	-0.00668763	cdx4-cdx1a
ENSDARG00000030408	-0.169336	cdx4-cdx1a
ENSDARG00000030417	0.0730379	cdx4-cdx1a
ENSDARG00000030440	0.295504	cdx4-cdx1a
ENSDARG00000030441	-0.0576117	cdx4-cdx1a
ENSDARG00000030465	-0.0642487	cdx4-cdx1a
ENSDARG00000030479	-0.632375	cdx4-cdx1a
ENSDARG00000030490	0.141943	cdx4-cdx1a
ENSDARG00000030514	-0.205643	cdx4-cdx1a
ENSDARG00000030530	-0.346971	cdx4-cdx1a
ENSDARG00000030532	0.336285	cdx4-cdx1a
ENSDARG00000030537	0.118597	cdx4-cdx1a
ENSDARG00000030598	0.35465	cdx4-cdx1a
ENSDARG00000030602	0.333974	cdx4-cdx1a
ENSDARG00000030630	-0.172812	cdx4-cdx1a
ENSDARG00000030644	0.393307	cdx4-cdx1a
ENSDARG00000030656	-0.267132	cdx4-cdx1a
ENSDARG00000030665	-0.0907761	cdx4-cdx1a
ENSDARG00000030703	-0.38414	cdx4-cdx1a
ENSDARG00000030756	0.27705	cdx4-cdx1a
ENSDARG00000030775	-0.117174	cdx4-cdx1a
ENSDARG00000030803	-0.0292639	cdx4-cdx1a
ENSDARG00000030824	0.196548	cdx4-cdx1a
ENSDARG00000030830	0.228745	cdx4-cdx1a
ENSDARG00000030832	-0.116544	cdx4-cdx1a
ENSDARG00000030871	-0.0843311	cdx4-cdx1a
ENSDARG00000030913	0.298162	cdx4-cdx1a
ENSDARG00000030933	0.357522	cdx4-cdx1a
ENSDARG00000030972	-0.0526603	cdx4-cdx1a
ENSDARG00000030981	-0.129812	cdx4-cdx1a
ENSDARG00000030999	0.276099	cdx4-cdx1a
ENSDARG00000031015	-0.44082	cdx4-cdx1a
ENSDARG00000031020	-0.000824333	cdx4-cdx1a
ENSDARG00000031044	-0.275552	cdx4-cdx1a
ENSDARG00000031049	-0.132838	cdx4-cdx1a
ENSDARG00000031075	-0.0607814	cdx4-cdx1a
ENSDARG00000031095	-0.0315666	cdx4-cdx1a
ENSDARG00000031098	0.12801	cdx4-cdx1a
ENSDARG00000031108	0.0526748	cdx4-cdx1a
ENSDARG00000031126	1.10872	cdx4-cdx1a
ENSDARG00000031138	0.180411	cdx4-cdx1a
ENSDARG00000031200	0.0753017	cdx4-cdx1a
ENSDARG00000031228	0.11892	cdx4-cdx1a
ENSDARG00000031240	-0.413365	cdx4-cdx1a
ENSDARG00000031261	0.424707	cdx4-cdx1a
ENSDARG00000031269	-0.197731	cdx4-cdx1a
ENSDARG00000031302	-0.064062	cdx4-cdx1a
ENSDARG00000031345	-0.168271	cdx4-cdx1a
ENSDARG00000031372	-0.00541435	cdx4-cdx1a
ENSDARG00000031388	0.168071	cdx4-cdx1a
ENSDARG00000031420	-0.241142	cdx4-cdx1a
ENSDARG00000031427	-0.376331	cdx4-cdx1a
ENSDARG00000031435	0.0914357	cdx4-cdx1a
ENSDARG00000031483	-0.0699375	cdx4-cdx1a
ENSDARG00000031494	-0.0987169	cdx4-cdx1a
ENSDARG00000031511	0.463259	cdx4-cdx1a
ENSDARG00000031548	0.0484273	cdx4-cdx1a
ENSDARG00000031637	0.271652	cdx4-cdx1a
ENSDARG00000031647	0.11242	cdx4-cdx1a
ENSDARG00000031658	0.193443	cdx4-cdx1a
ENSDARG00000031678	-0.100458	cdx4-cdx1a
ENSDARG00000031681	-0.13832	cdx4-cdx1a
ENSDARG00000031683	0.196059	cdx4-cdx1a
ENSDARG00000031698	-0.893984	cdx4-cdx1a
ENSDARG00000031702	-0.136002	cdx4-cdx1a
ENSDARG00000031720	-0.673134	cdx4-cdx1a
ENSDARG00000031751	-0.0518189	cdx4-cdx1a
ENSDARG00000031756	-0.264812	cdx4-cdx1a
ENSDARG00000031763	0.263909	cdx4-cdx1a
ENSDARG00000031768	0.171459	cdx4-cdx1a
ENSDARG00000031782	-0.119784	cdx4-cdx1a
ENSDARG00000031783	-0.0573594	cdx4-cdx1a
ENSDARG00000031795	0.143854	cdx4-cdx1a
ENSDARG00000031819	-0.0672322	cdx4-cdx1a
ENSDARG00000031845	0.0813145	cdx4-cdx1a
ENSDARG00000031886	-0.055885	cdx4-cdx1a
ENSDARG00000031894	0.435475	cdx4-cdx1a
ENSDARG00000031907	0.160446	cdx4-cdx1a
ENSDARG00000031911	-0.304544	cdx4-cdx1a
ENSDARG00000031915	0.319967	cdx4-cdx1a
ENSDARG00000032013	0.33815	cdx4-cdx1a
ENSDARG00000032039	-0.272392	cdx4-cdx1a
ENSDARG00000032049	-0.0341105	cdx4-cdx1a
ENSDARG00000032072	-0.0554007	cdx4-cdx1a
ENSDARG00000032083	0.0748685	cdx4-cdx1a
ENSDARG00000032103	-0.29039	cdx4-cdx1a
ENSDARG00000032114	0.0659961	cdx4-cdx1a
ENSDARG00000032155	-0.242883	cdx4-cdx1a
ENSDARG00000032157	-0.500387	cdx4-cdx1a
ENSDARG00000032161	0.00993294	cdx4-cdx1a
ENSDARG00000032175	0.374129	cdx4-cdx1a
ENSDARG00000032188	0.28194	cdx4-cdx1a
ENSDARG00000032197	0.147867	cdx4-cdx1a
ENSDARG00000032199	0.0090236	cdx4-cdx1a
ENSDARG00000032221	-0.135567	cdx4-cdx1a
ENSDARG00000032242	-0.0245743	cdx4-cdx1a
ENSDARG00000032256	-0.336424	cdx4-cdx1a
ENSDARG00000032261	0.0255145	cdx4-cdx1a
ENSDARG00000032264	0.311068	cdx4-cdx1a
ENSDARG00000032317	-0.00409638	cdx4-cdx1a
ENSDARG00000032324	-0.265986	cdx4-cdx1a
ENSDARG00000032327	0.493702	cdx4-cdx1a
ENSDARG00000032344	0.196591	cdx4-cdx1a
ENSDARG00000032373	-0.0512955	cdx4-cdx1a
ENSDARG00000032405	-0.153495	cdx4-cdx1a
ENSDARG00000032430	0.130318	cdx4-cdx1a
ENSDARG00000032435	0.0353172	cdx4-cdx1a
ENSDARG00000032458	-0.0813191	cdx4-cdx1a
ENSDARG00000032482	0.0862399	cdx4-cdx1a
ENSDARG00000032532	0.527049	cdx4-cdx1a
ENSDARG00000032552	-0.0735464	cdx4-cdx1a
ENSDARG00000032565	-0.176827	cdx4-cdx1a
ENSDARG00000032575	-0.043571	cdx4-cdx1a
ENSDARG00000032578	0.243121	cdx4-cdx1a
ENSDARG00000032601	-0.00171228	cdx4-cdx1a
ENSDARG00000032606	0.504731	cdx4-cdx1a
ENSDARG00000032614	0.0595896	cdx4-cdx1a
ENSDARG00000032617	-0.197492	cdx4-cdx1a
ENSDARG00000032619	0.0715788	cdx4-cdx1a
ENSDARG00000032627	0.0783849	cdx4-cdx1a
ENSDARG00000032630	-0.12663	cdx4-cdx1a
ENSDARG00000032651	-0.0501322	cdx4-cdx1a
ENSDARG00000032653	0.0584937	cdx4-cdx1a
ENSDARG00000032725	-0.134392	cdx4-cdx1a
ENSDARG00000032737	0.0888335	cdx4-cdx1a
ENSDARG00000032761	-0.247183	cdx4-cdx1a
ENSDARG00000032765	-0.299213	cdx4-cdx1a
ENSDARG00000032769	0.00349814	cdx4-cdx1a
ENSDARG00000032799	-0.369333	cdx4-cdx1a
ENSDARG00000032802	0.20939	cdx4-cdx1a
ENSDARG00000032866	-0.385351	cdx4-cdx1a
ENSDARG00000032868	0.0212521	cdx4-cdx1a
ENSDARG00000032876	0.115053	cdx4-cdx1a
ENSDARG00000032919	-0.0283111	cdx4-cdx1a
ENSDARG00000032951	0.185758	cdx4-cdx1a
ENSDARG00000032970	-0.0841821	cdx4-cdx1a
ENSDARG00000032990	-0.56701	cdx4-cdx1a
ENSDARG00000033009	-0.179531	cdx4-cdx1a
ENSDARG00000033012	-0.142912	cdx4-cdx1a
ENSDARG00000033029	0.221811	cdx4-cdx1a
ENSDARG00000033046	-0.183659	cdx4-cdx1a
ENSDARG00000033126	-0.199156	cdx4-cdx1a
ENSDARG00000033172	1.18967	cdx4-cdx1a
ENSDARG00000033175	0.340405	cdx4-cdx1a
ENSDARG00000033184	-0.116364	cdx4-cdx1a
ENSDARG00000033327	0.238578	cdx4-cdx1a
ENSDARG00000033345	-0.00527388	cdx4-cdx1a
ENSDARG00000033367	-0.517886	cdx4-cdx1a
ENSDARG00000033437	0.33523	cdx4-cdx1a
ENSDARG00000033443	1.73346	cdx4-cdx1a
ENSDARG00000033444	0.145639	cdx4-cdx1a
ENSDARG00000033498	-0.0953692	cdx4-cdx1a
ENSDARG00000033516	0.520935	cdx4-cdx1a
ENSDARG00000033537	-0.137302	cdx4-cdx1a
ENSDARG00000033551	0.138084	cdx4-cdx1a
ENSDARG00000033614	0.375486	cdx4-cdx1a
ENSDARG00000033616	-0.413029	cdx4-cdx1a
ENSDARG00000033683	-0.171618	cdx4-cdx1a
ENSDARG00000033707	-0.0179801	cdx4-cdx1a
ENSDARG00000033804	-0.00616724	cdx4-cdx1a
ENSDARG00000033832	-0.0706224	cdx4-cdx1a
ENSDARG00000033840	-0.0241741	cdx4-cdx1a
ENSDARG00000033845	0.0401385	cdx4-cdx1a
ENSDARG00000033852	0.0338216	cdx4-cdx1a
ENSDARG00000033901	0.423334	cdx4-cdx1a
ENSDARG00000033916	0.180231	cdx4-cdx1a
ENSDARG00000033928	-0.165201	cdx4-cdx1a
ENSDARG00000033949	-0.0139983	cdx4-cdx1a
ENSDARG00000033950	-0.0806916	cdx4-cdx1a
ENSDARG00000033957	0.641743	cdx4-cdx1a
ENSDARG00000033978	0.058264	cdx4-cdx1a
ENSDARG00000033987	0.0282073	cdx4-cdx1a
ENSDARG00000033993	-0.0570698	cdx4-cdx1a
ENSDARG00000034001	0.0397062	cdx4-cdx1a
ENSDARG00000034013	0.28441	cdx4-cdx1a
ENSDARG00000034056	-0.00318902	cdx4-cdx1a
ENSDARG00000034060	0.540219	cdx4-cdx1a
ENSDARG00000034080	-0.150728	cdx4-cdx1a
ENSDARG00000034093	0.315782	cdx4-cdx1a
ENSDARG00000034105	-0.00889477	cdx4-cdx1a
ENSDARG00000034117	-0.429711	cdx4-cdx1a
ENSDARG00000034178	0.0629267	cdx4-cdx1a
ENSDARG00000034187	0.128857	cdx4-cdx1a
ENSDARG00000034189	0.00174114	cdx4-cdx1a
ENSDARG00000034195	-0.196716	cdx4-cdx1a
ENSDARG00000034240	-0.379678	cdx4-cdx1a
ENSDARG00000034256	-0.171027	cdx4-cdx1a
ENSDARG00000034262	0.274624	cdx4-cdx1a
ENSDARG00000034268	0.014508	cdx4-cdx1a
ENSDARG00000034270	-0.469145	cdx4-cdx1a
ENSDARG00000034291	-0.0588528	cdx4-cdx1a
ENSDARG00000034293	0.0498599	cdx4-cdx1a
ENSDARG00000034309	-0.0516646	cdx4-cdx1a
ENSDARG00000034313	0.0671886	cdx4-cdx1a
ENSDARG00000034344	-0.313551	cdx4-cdx1a
ENSDARG00000034375	-0.570526	cdx4-cdx1a
ENSDARG00000034396	0.24287	cdx4-cdx1a
ENSDARG00000034409	0.0444938	cdx4-cdx1a
ENSDARG00000034427	-0.106601	cdx4-cdx1a
ENSDARG00000034434	-0.0691479	cdx4-cdx1a
ENSDARG00000034443	-0.0949431	cdx4-cdx1a
ENSDARG00000034470	-0.295494	cdx4-cdx1a
ENSDARG00000034473	-0.295959	cdx4-cdx1a
ENSDARG00000034493	-0.192364	cdx4-cdx1a
ENSDARG00000034503	-0.241784	cdx4-cdx1a
ENSDARG00000034504	-0.273362	cdx4-cdx1a
ENSDARG00000034522	-0.108803	cdx4-cdx1a
ENSDARG00000034541	0.189648	cdx4-cdx1a
ENSDARG00000034555	0.0184846	cdx4-cdx1a
ENSDARG00000034624	-0.0762186	cdx4-cdx1a
ENSDARG00000034643	0.158928	cdx4-cdx1a
ENSDARG00000034668	-0.452999	cdx4-cdx1a
ENSDARG00000034670	0.239092	cdx4-cdx1a
ENSDARG00000034685	0.301818	cdx4-cdx1a
ENSDARG00000034714	0.00973048	cdx4-cdx1a
ENSDARG00000034768	0.097227	cdx4-cdx1a
ENSDARG00000034771	0.350438	cdx4-cdx1a
ENSDARG00000034773	0.182044	cdx4-cdx1a
ENSDARG00000034855	-0.0241574	cdx4-cdx1a
ENSDARG00000034871	-0.0556241	cdx4-cdx1a
ENSDARG00000034893	0.41359	cdx4-cdx1a
ENSDARG00000034896	0.386281	cdx4-cdx1a
ENSDARG00000034897	0.355158	cdx4-cdx1a
ENSDARG00000035054	0.19364	cdx4-cdx1a
ENSDARG00000035056	-0.367232	cdx4-cdx1a
[truncated: 47,565 more rows]

## Sheet: Fig3e
comparison	gene_target	cell	subumap_1	subumap_2	timepoint	cell_type_broad	cell_type_sub	localG	adjusted_pval	genotype
egr2b	ctrl-inj	A03_B01_P01-A06_LIG369	2.21462	-2.5356	36	neural progenitor (telencephalon/diencephalon)	neural progenitor (telencephalon/diencephalon)	1.61551	1	egr2b
egr2b	ctrl-inj	A03_B01_P01-B03_LIG145	-0.4551	-2.0705	36	neural progenitor (hindbrain)	neural progenitor (hindbrain)	0.416813	1	egr2b
egr2b	ctrl-inj	A03_B01_P01-C03_LIG329	1.7614	-4.36676	36	differentiating neuron (hindbrain)	differentiating neuron (hindbrain)	1.61551	1	egr2b
egr2b	ctrl-inj	A03_B01_P01-D05_LIG83	-4.57453	-0.499816	18	neural progenitor (hindbrain R7/8)	neural progenitor (hindbrain R7/8)	2.21486	1	egr2b
egr2b	ctrl-inj	A03_B01_P01-D10_LIG273	13.6943	-1.97303	36	motor neuron	motor neuron (hindbrain, spinal cord, enteric)	0.416813	1	egr2b
egr2b	ctrl-inj	A03_B01_P01-E07_LIG220	-1.59219	-3.08911	36	neural progenitor (hindbrain R7/8)	neural progenitor (hindbrain R7/8)	1.61551	1	egr2b
egr2b	ctrl-inj	A03_B01_P01-E12_LIG318	-1.81099	1.02398	24	neural progenitor (hindbrain)	neural progenitor (hindbrain)	-1.38123	1	egr2b
egr2b	ctrl-inj	A03_B01_P01-F05_LIG242	-1.49404	1.96513	18	neural progenitor (hindbrain)	neural progenitor (hindbrain)	-1.38123	1	egr2b
egr2b	ctrl-inj	A03_B01_P01-F05_LIG379	-3.36198	2.57077	24	neural progenitor (hindbrain)	neural progenitor (hindbrain)	-0.182536	1	egr2b
egr2b	ctrl-inj	A03_B01_P01-F08_LIG64	-1.61596	1.76399	24	neural progenitor (hindbrain)	neural progenitor (hindbrain)	-3.17928	1	egr2b
egr2b	ctrl-inj	A03_B01_P01-H11_LIG306	-1.86617	0.71584	18	neural progenitor (hindbrain)	neural progenitor (hindbrain)	0.416813	1	egr2b
egr2b	ctrl-inj	A03_B01_P02-A02_LIG242	-0.0356483	2.41682	24	neural progenitor (hindbrain)	neural progenitor (hindbrain)	-1.38123	1	egr2b
egr2b	ctrl-inj	A03_B01_P02-A05_LIG309	-4.54655	3.92499	24	differentiating neuron (hindbrain)	differentiating neuron (hindbrain)	1.61551	1	egr2b
egr2b	ctrl-inj	A03_B01_P02-E03_LIG360	-4.05379	1.97168	24	neural progenitor (hindbrain)	neural progenitor (hindbrain)	-0.781885	1	egr2b
egr2b	ctrl-inj	A03_B01_P02-E08_LIG7	0.158879	3.42995	24	neural progenitor (hindbrain)	neural progenitor (hindbrain)	-1.38123	1	egr2b
egr2b	ctrl-inj	A03_B01_P02-F12_LIG166	1.51095	-1.13361	24	neural progenitor (telencephalon/diencephalon)	neural progenitor (telencephalon/diencephalon)	0.416813	1	egr2b
egr2b	ctrl-inj	A03_B01_P02-G06_LIG139	-3.44175	3.38156	18	neural progenitor (hindbrain)	neural progenitor (hindbrain)	1.01616	1	egr2b
egr2b	ctrl-inj	A03_B01_P02-G11_LIG311	0.238903	-3.29644	36	differentiating neuron (hindbrain)	differentiating neuron (hindbrain)	-0.781885	1	egr2b
egr2b	ctrl-inj	A03_B01_P02-H08_LIG46	1.86693	-3.75863	36	differentiating neuron (hindbrain)	differentiating neuron (hindbrain)	1.61551	1	egr2b
egr2b	ctrl-inj	A03_B01_P03-A04_LIG110	3.64711	-2.02977	24	neural progenitor (telencephalon/diencephalon)	neural progenitor (telencephalon/diencephalon)	-0.781885	1	egr2b
egr2b	ctrl-inj	A03_B01_P03-A06_LIG311	1.44164	-1.65773	36	differentiating neuron (hindbrain)	differentiating neuron (hindbrain)	0.416813	1	egr2b
egr2b	ctrl-inj	A03_B01_P03-C04_LIG47	-3.4562	2.63282	24	neural progenitor (hindbrain)	neural progenitor (hindbrain)	-0.781885	1	egr2b
egr2b	ctrl-inj	A03_B01_P03-D04_LIG143	-2.25488	-4.00606	24	neural progenitor (hindbrain R7/8)	neural progenitor (hindbrain R7/8)	0.416813	1	egr2b
egr2b	ctrl-inj	A03_B01_P03-D09_LIG50	1.8752	-3.02894	36	differentiating neuron (hindbrain)	differentiating neuron (hindbrain)	-0.182536	1	egr2b
egr2b	ctrl-inj	A03_B01_P03-D12_LIG78	-0.622095	-2.83915	36	neural progenitor (hindbrain)	neural progenitor (hindbrain)	0.416813	1	egr2b
egr2b	ctrl-inj	A03_B01_P03-E05_LIG171	-4.3269	-1.73163	18	neural progenitor (hindbrain R7/8)	neural progenitor (hindbrain R7/8)	1.61551	1	egr2b
egr2b	ctrl-inj	A03_B01_P03-E11_LIG67	-4.97679	-2.80203	18	neural progenitor (hindbrain R7/8)	neural progenitor (hindbrain R7/8)	2.21486	1	egr2b
egr2b	ctrl-inj	A03_B01_P03-F08_LIG107	3.00419	-1.02501	36	neural progenitor (telencephalon/diencephalon)	neural progenitor (telencephalon/diencephalon)	-0.182536	1	egr2b
egr2b	ctrl-inj	A03_B01_P03-F12_LIG235	-4.99748	-3.05704	18	neural progenitor (hindbrain R7/8)	neural progenitor (hindbrain R7/8)	1.01616	1	egr2b
egr2b	ctrl-inj	A03_B01_P03-G10_LIG259	4.95792	0.12823	24	neural progenitor (telencephalon/diencephalon)	neural progenitor (telencephalon/diencephalon)	0.416813	1	egr2b
egr2b	ctrl-inj	A03_B01_P03-H01_LIG208	-3.98691	-2.90548	18	neural progenitor (hindbrain R7/8)	neural progenitor (hindbrain R7/8)	-4.37798	0.291028	egr2b
egr2b	ctrl-inj	A03_B01_P04-B08_LIG73	-0.88955	-1.60757	36	neural progenitor (telencephalon/diencephalon)	neural progenitor (telencephalon/diencephalon)	1.01616	1	egr2b
egr2b	ctrl-inj	A03_B01_P04-D05_LIG114	-2.2754	-3.66524	36	neural progenitor (hindbrain R7/8)	neural progenitor (hindbrain R7/8)	1.61551	1	egr2b
egr2b	ctrl-inj	A03_B01_P04-E11_LIG107	-0.880377	-3.82222	36	differentiating neuron (hindbrain)	differentiating neuron (hindbrain)	0.416813	1	egr2b
egr2b	ctrl-inj	A03_B01_P04-F04_LIG167	-0.623602	2.30351	24	neural progenitor (hindbrain)	neural progenitor (hindbrain)	-1.98058	1	egr2b
egr2b	ctrl-inj	A03_B01_P04-F10_LIG127	-1.82985	2.17925	24	neural progenitor (hindbrain)	neural progenitor (hindbrain)	0.416813	1	egr2b
egr2b	ctrl-inj	A03_B01_P04-G10_LIG43	-1.4102	2.67687	24	neural progenitor (hindbrain)	neural progenitor (hindbrain)	1.61551	1	egr2b
egr2b	ctrl-inj	A03_B01_P04-H03_LIG3	-1.07119	1.91551	24	neural progenitor (hindbrain)	neural progenitor (hindbrain)	-2.57993	1	egr2b
egr2b	ctrl-inj	A03_B01_P04-H09_LIG358	-1.45439	-3.01041	36	neural progenitor (hindbrain R7/8)	neural progenitor (hindbrain R7/8)	1.01616	1	egr2b
egr2b	ctrl-inj	A03_B02_P01-A03_LIG270	3.38845	-1.51356	24	neural progenitor (telencephalon/diencephalon)	neural progenitor (telencephalon/diencephalon)	0.416813	1	egr2b
egr2b	ctrl-inj	A03_B02_P01-A06_LIG144	-2.3184	-2.87111	36	neural progenitor (hindbrain R7/8)	neural progenitor (hindbrain R7/8)	1.61551	1	egr2b
egr2b	ctrl-inj	A03_B02_P01-B08_LIG48	4.25691	-1.50395	18	neural progenitor (telencephalon/diencephalon)	neural progenitor (telencephalon/diencephalon)	1.01616	1	egr2b
egr2b	ctrl-inj	A03_B02_P01-C12_LIG14	-4.98004	-3.95473	18	neural progenitor (hindbrain R7/8)	neural progenitor (hindbrain R7/8)	-3.17928	1	egr2b
egr2b	ctrl-inj	A03_B02_P01-D05_LIG1	4.53413	-2.92096	36	neural progenitor (telencephalon/diencephalon)	neural progenitor (telencephalon/diencephalon)	1.61551	1	egr2b
egr2b	ctrl-inj	A03_B02_P01-F01_LIG173	-3.13467	4.6579	24	neural progenitor (hindbrain)	neural progenitor (hindbrain)	1.01616	1	egr2b
egr2b	ctrl-inj	A03_B02_P01-G09_LIG26	-4.24981	-3.96597	24	neural progenitor (hindbrain R7/8)	neural progenitor (hindbrain R7/8)	-2.57993	1	egr2b
egr2b	ctrl-inj	A03_B02_P01-H11_LIG223	0.315499	-4.0441	36	differentiating neuron (hindbrain)	differentiating neuron (hindbrain)	-0.781885	1	egr2b
egr2b	ctrl-inj	A03_B02_P02-A01_LIG101	5.24163	5.44573	36	neural progenitor (telencephalon/diencephalon)	neural progenitor (telencephalon/diencephalon)	1.01616	1	egr2b
egr2b	ctrl-inj	A03_B02_P02-A07_LIG3	-1.91579	-2.49556	36	neural progenitor (hindbrain R7/8)	neural progenitor (hindbrain R7/8)	0.416813	1	egr2b
egr2b	ctrl-inj	A03_B02_P02-B03_LIG35	3.14666	-0.860511	18	neural progenitor (telencephalon/diencephalon)	neural progenitor (telencephalon/diencephalon)	1.01616	1	egr2b
egr2b	ctrl-inj	A03_B02_P02-B10_LIG180	1.54011	-3.70999	36	differentiating neuron (hindbrain)	differentiating neuron (hindbrain)	1.01616	1	egr2b
egr2b	ctrl-inj	A03_B02_P02-C09_LIG283	4.40623	-0.952728	18	neural progenitor (telencephalon/diencephalon)	neural progenitor (telencephalon/diencephalon)	-0.182536	1	egr2b
egr2b	ctrl-inj	A03_B02_P02-D01_LIG88	4.0821	3.57119	18	neural progenitor (telencephalon/diencephalon)	neural progenitor (telencephalon/diencephalon)	-1.38123	1	egr2b
egr2b	ctrl-inj	A03_B02_P02-E02_LIG129	3.48066	-1.56071	18	neural progenitor (telencephalon/diencephalon)	neural progenitor (telencephalon/diencephalon)	1.01616	1	egr2b
egr2b	ctrl-inj	A03_B02_P02-E02_LIG290	1.13293	-4.03453	36	differentiating neuron (hindbrain)	differentiating neuron (hindbrain)	1.61551	1	egr2b
egr2b	ctrl-inj	A03_B02_P02-E03_LIG106	4.04891	-2.48011	36	neural progenitor (telencephalon/diencephalon)	neural progenitor (telencephalon/diencephalon)	-0.182536	1	egr2b
egr2b	ctrl-inj	A03_B02_P02-E09_LIG123	3.62238	0.724068	18	neural progenitor (telencephalon/diencephalon)	neural progenitor (telencephalon/diencephalon)	1.01616	1	egr2b
egr2b	ctrl-inj	A03_B02_P02-F11_LIG93	-1.91512	1.59	24	neural progenitor (hindbrain)	neural progenitor (hindbrain)	-2.57993	1	egr2b
egr2b	ctrl-inj	A03_B02_P02-G04_LIG104	0.717403	-5.09879	36	differentiating neuron (hindbrain)	differentiating neuron (hindbrain)	-0.182536	1	egr2b
egr2b	ctrl-inj	A03_B02_P02-G05_LIG223	-4.91562	1.20562	24	neural progenitor (hindbrain)	neural progenitor (hindbrain)	-4.37798	0.291028	egr2b
egr2b	ctrl-inj	A03_B02_P02-G12_LIG298	3.27889	-0.774552	18	neural progenitor (telencephalon/diencephalon)	neural progenitor (telencephalon/diencephalon)	-0.182536	1	egr2b
egr2b	ctrl-inj	A03_B02_P02-H07_LIG165	-3.40623	-2.48016	24	neural progenitor (hindbrain R7/8)	neural progenitor (hindbrain R7/8)	1.01616	1	egr2b
egr2b	ctrl-inj	A03_B02_P02-H10_LIG116	4.14554	0.0254589	24	neural progenitor (telencephalon/diencephalon)	neural progenitor (telencephalon/diencephalon)	-0.182536	1	egr2b
egr2b	ctrl-inj	A03_B02_P02-H10_LIG230	3.5895	0.321395	18	neural progenitor (hindbrain)	neural progenitor (hindbrain)	0.416813	1	egr2b
egr2b	ctrl-inj	A03_B02_P03-A02_LIG106	4.40914	1.27747	18	neural progenitor (telencephalon/diencephalon)	neural progenitor (telencephalon/diencephalon)	1.61551	1	egr2b
egr2b	ctrl-inj	A03_B02_P03-A07_LIG36	1.60316	0.696945	36	neural progenitor (telencephalon/diencephalon)	neural progenitor (telencephalon/diencephalon)	-0.781885	1	egr2b
egr2b	ctrl-inj	A03_B02_P03-A07_LIG59	2.37537	0.283448	36	neural progenitor (hindbrain)	neural progenitor (hindbrain)	-0.781885	1	egr2b
egr2b	ctrl-inj	A03_B02_P03-A09_LIG252	-4.09638	2.01086	18	neural progenitor (hindbrain)	neural progenitor (hindbrain)	-0.182536	1	egr2b
egr2b	ctrl-inj	A03_B02_P03-A10_LIG302	-0.727167	2.56759	24	neural progenitor (hindbrain)	neural progenitor (hindbrain)	2.21486	1	egr2b
egr2b	ctrl-inj	A03_B02_P03-B04_LIG225	4.16206	-2.59761	24	neural progenitor (telencephalon/diencephalon)	neural progenitor (telencephalon/diencephalon)	1.61551	1	egr2b
egr2b	ctrl-inj	A03_B02_P03-B06_LIG346	-3.15658	3.85373	24	neural progenitor (hindbrain)	neural progenitor (hindbrain)	1.01616	1	egr2b
egr2b	ctrl-inj	A03_B02_P03-B10_LIG161	-1.30549	2.73567	18	neural progenitor (hindbrain)	neural progenitor (hindbrain)	-1.38123	1	egr2b
egr2b	ctrl-inj	A03_B02_P03-D06_LIG247	-1.04802	1.7566	24	neural progenitor (hindbrain)	neural progenitor (hindbrain)	-4.37798	0.291028	egr2b
egr2b	ctrl-inj	A03_B02_P03-E11_LIG194	-2.52732	2.5064	24	neural progenitor (hindbrain)	neural progenitor (hindbrain)	0.416813	1	egr2b
egr2b	ctrl-inj	A03_B02_P03-E11_LIG240	3.99757	-2.05852	24	neural progenitor (telencephalon/diencephalon)	neural progenitor (telencephalon/diencephalon)	0.416813	1	egr2b
egr2b	ctrl-inj	A03_B02_P03-G02_LIG64	-2.21839	-2.45459	36	neural progenitor (hindbrain R7/8)	neural progenitor (hindbrain R7/8)	1.61551	1	egr2b
egr2b	ctrl-inj	A03_B02_P03-G12_LIG203	-2.11386	-1.85682	36	neural progenitor (hindbrain R7/8)	neural progenitor (hindbrain R7/8)	-0.182536	1	egr2b
egr2b	ctrl-inj	A03_B02_P03-H04_LIG161	-1.37346	-2.90854	36	neural progenitor (hindbrain R7/8)	neural progenitor (hindbrain R7/8)	-0.781885	1	egr2b
egr2b	ctrl-inj	A03_B02_P03-H10_LIG171	-3.41464	1.30875	24	neural progenitor (hindbrain)	neural progenitor (hindbrain)	1.01616	1	egr2b
egr2b	ctrl-inj	A03_B02_P03-H10_LIG194	-2.2597	3.57652	24	neural progenitor (hindbrain R7/8)	neural progenitor (hindbrain R7/8)	1.61551	1	egr2b
egr2b	ctrl-inj	A03_B02_P04-B07_LIG127	4.96146	-0.474017	18	neural progenitor (telencephalon/diencephalon)	neural progenitor (telencephalon/diencephalon)	-0.182536	1	egr2b
egr2b	ctrl-inj	A03_B02_P04-B12_LIG111	3.41004	-1.12706	36	neural progenitor (telencephalon/diencephalon)	neural progenitor (telencephalon/diencephalon)	0.416813	1	egr2b
egr2b	ctrl-inj	A03_B02_P04-D05_LIG321	4.21439	-0.990516	24	neural progenitor (telencephalon/diencephalon)	neural progenitor (telencephalon/diencephalon)	-0.182536	1	egr2b
egr2b	ctrl-inj	A03_B02_P04-D07_LIG295	-1.12349	-0.15852	24	neural progenitor (telencephalon/diencephalon)	neural progenitor (telencephalon/diencephalon)	-0.182536	1	egr2b
egr2b	ctrl-inj	A03_B02_P04-D12_LIG362	-2.54293	1.87536	24	neural progenitor (hindbrain)	neural progenitor (hindbrain)	0.416813	1	egr2b
egr2b	ctrl-inj	A03_B02_P04-E11_LIG59	-3.99285	3.44504	24	neural progenitor (hindbrain)	neural progenitor (hindbrain)	1.01616	1	egr2b
egr2b	ctrl-inj	A03_B02_P04-F01_LIG254	2.45102	1.93844	24	neural progenitor (telencephalon/diencephalon)	neural progenitor (telencephalon/diencephalon)	-0.182536	1	egr2b
egr2b	ctrl-inj	A03_B02_P04-F01_LIG328	-5.21179	1.59837	24	neural progenitor (hindbrain)	neural progenitor (hindbrain)	-1.98058	1	egr2b
egr2b	ctrl-inj	A03_B02_P04-F12_LIG172	1.03098	-2.10304	36	differentiating neuron (hindbrain)	differentiating neuron (hindbrain)	1.61551	1	egr2b
egr2b	ctrl-inj	A03_B02_P04-G03_LIG161	4.49234	-3.10043	36	neural progenitor (telencephalon/diencephalon)	neural progenitor (telencephalon/diencephalon)	1.01616	1	egr2b
egr2b	ctrl-inj	A03_B02_P04-H05_LIG176	1.14427	-3.57265	36	differentiating neuron (hindbrain)	differentiating neuron (hindbrain)	1.61551	1	egr2b
egr2b	ctrl-inj	A03_B03_P01-C04_LIG131	-2.20312	1.84061	24	neural progenitor (hindbrain)	neural progenitor (hindbrain)	1.61551	1	egr2b
egr2b	ctrl-inj	A03_B03_P01-C06_LIG112	-3.85663	3.19649	18	neural progenitor (hindbrain)	neural progenitor (hindbrain)	1.01616	1	egr2b
egr2b	ctrl-inj	A03_B03_P01-C09_LIG137	-1.67556	5.92094	36	neural progenitor (telencephalon/diencephalon)	neural progenitor (telencephalon/diencephalon)	1.01616	1	egr2b
egr2b	ctrl-inj	A03_B03_P01-E06_LIG251	-3.24483	-0.543709	24	neural progenitor (hindbrain R7/8)	neural progenitor (hindbrain R7/8)	1.01616	1	egr2b
egr2b	ctrl-inj	A03_B03_P01-F11_LIG146	-4.53814	0.451795	18	neural progenitor (hindbrain)	neural progenitor (hindbrain)	-0.182536	1	egr2b
egr2b	ctrl-inj	A03_B03_P01-G04_LIG121	-3.66512	1.03749	24	neural progenitor (hindbrain)	neural progenitor (hindbrain)	-1.38123	1	egr2b
egr2b	ctrl-inj	A03_B03_P01-G05_LIG10	0.64933	2.83231	24	neural progenitor (hindbrain)	neural progenitor (hindbrain)	-2.57993	1	egr2b
egr2b	ctrl-inj	A03_B03_P01-G05_LIG30	3.7819	-1.20552	18	neural progenitor (telencephalon/diencephalon)	neural progenitor (telencephalon/diencephalon)	0.416813	1	egr2b
egr2b	ctrl-inj	A03_B03_P02-A01_LIG374	0.79562	-1.59881	36	neural progenitor (telencephalon/diencephalon)	neural progenitor (telencephalon/diencephalon)	-0.781885	1	egr2b
egr2b	ctrl-inj	A03_B03_P02-A04_LIG167	1.08133	-2.04078	36	differentiating neuron (hindbrain)	differentiating neuron (hindbrain)	1.01616	1	egr2b
egr2b	ctrl-inj	A03_B03_P02-A08_LIG16	-2.27467	2.46313	18	neural progenitor (hindbrain)	neural progenitor (hindbrain)	0.416813	1	egr2b
egr2b	ctrl-inj	A03_B03_P02-A11_LIG165	1.30553	-3.17573	36	differentiating neuron (hindbrain)	differentiating neuron (hindbrain)	0.416813	1	egr2b
egr2b	ctrl-inj	A03_B03_P02-C04_LIG375	-2.89577	1.43177	24	neural progenitor (hindbrain)	neural progenitor (hindbrain)	-3.17928	1	egr2b
egr2b	ctrl-inj	A03_B03_P02-C06_LIG134	-1.42403	-3.24331	36	neural progenitor (hindbrain R7/8)	neural progenitor (hindbrain R7/8)	1.01616	1	egr2b
egr2b	ctrl-inj	A03_B03_P02-C08_LIG325	0.598129	-2.58278	36	neural progenitor (hindbrain)	neural progenitor (hindbrain)	-0.781885	1	egr2b
egr2b	ctrl-inj	A03_B03_P02-E02_LIG119	-1.8236	3.62315	18	neural progenitor (hindbrain)	neural progenitor (hindbrain)	2.21486	1	egr2b
egr2b	ctrl-inj	A03_B03_P02-E08_LIG29	3.79105	-0.463733	24	neural progenitor (hindbrain)	neural progenitor (hindbrain)	-1.38123	1	egr2b
egr2b	ctrl-inj	A03_B03_P02-E09_LIG26	1.23908	1.96988	24	neural progenitor (hindbrain)	neural progenitor (hindbrain)	1.01616	1	egr2b
egr2b	ctrl-inj	A03_B03_P02-E10_LIG372	-2.2665	1.44515	18	neural progenitor (hindbrain)	neural progenitor (hindbrain)	-0.781885	1	egr2b
egr2b	ctrl-inj	A03_B03_P02-F04_LIG316	-3.28372	-2.07132	36	neural progenitor (hindbrain R7/8)	neural progenitor (hindbrain R7/8)	-0.781885	1	egr2b
egr2b	ctrl-inj	A03_B03_P02-G10_LIG140	1.03233	-2.41771	36	differentiating neuron (hindbrain)	differentiating neuron (hindbrain)	-0.182536	1	egr2b
egr2b	ctrl-inj	A03_B03_P02-G11_LIG263	-4.62021	2.80509	24	neural progenitor (hindbrain)	neural progenitor (hindbrain)	0.416813	1	egr2b
egr2b	ctrl-inj	A03_B03_P03-A09_LIG80	-3.45618	-1.99624	24	neural progenitor (hindbrain R7/8)	neural progenitor (hindbrain R7/8)	-0.781885	1	egr2b
egr2b	ctrl-inj	A03_B03_P03-B04_LIG90	-1.93781	-3.55951	36	neural progenitor (hindbrain R7/8)	neural progenitor (hindbrain R7/8)	0.416813	1	egr2b
egr2b	ctrl-inj	A03_B03_P03-C04_LIG261	-4.04901	-1.87153	24	neural progenitor (hindbrain R7/8)	neural progenitor (hindbrain R7/8)	-0.781885	1	egr2b
egr2b	ctrl-inj	A03_B03_P03-E11_LIG239	4.6605	0.0743973	24	neural progenitor (telencephalon/diencephalon)	neural progenitor (telencephalon/diencephalon)	1.01616	1	egr2b
egr2b	ctrl-inj	A03_B03_P03-G12_LIG5	-3.9939	2.7901	24	neural progenitor (hindbrain)	neural progenitor (hindbrain)	1.01616	1	egr2b
egr2b	ctrl-inj	A03_B03_P03-H05_LIG103	-0.525335	3.91892	24	neural progenitor (hindbrain)	neural progenitor (hindbrain)	2.21486	1	egr2b
egr2b	ctrl-inj	A03_B03_P04-A11_LIG248	1.88314	-2.91234	36	differentiating neuron (hindbrain)	differentiating neuron (hindbrain)	1.01616	1	egr2b
egr2b	ctrl-inj	A03_B03_P04-B03_LIG330	5.04466	-0.189668	18	neural progenitor (hindbrain)	neural progenitor (hindbrain)	-0.182536	1	egr2b
egr2b	ctrl-inj	A03_B03_P04-C01_LIG333	0.700442	0.129466	18	neural progenitor (telencephalon/diencephalon)	neural progenitor (telencephalon/diencephalon)	1.61551	1	egr2b
egr2b	ctrl-inj	A03_B03_P04-C04_LIG170	-0.91199	2.75368	24	neural progenitor (hindbrain)	neural progenitor (hindbrain)	1.01616	1	egr2b
egr2b	ctrl-inj	A03_B03_P04-D07_LIG99	-4.35282	1.41048	18	neural progenitor (hindbrain)	neural progenitor (hindbrain)	-1.38123	1	egr2b
egr2b	ctrl-inj	A03_B03_P04-E04_LIG189	-3.94452	-1.99074	18	neural progenitor (hindbrain R7/8)	neural progenitor (hindbrain R7/8)	0.416813	1	egr2b
egr2b	ctrl-inj	A03_B03_P04-F01_LIG187	-0.987467	-3.41469	36	neural progenitor (hindbrain R7/8)	neural progenitor (hindbrain R7/8)	1.61551	1	egr2b
egr2b	ctrl-inj	A03_B03_P04-H04_LIG36	-3.0996	3.84408	24	neural progenitor (hindbrain)	neural progenitor (hindbrain)	1.01616	1	egr2b
egr2b	ctrl-inj	A03_B04_P01-A06_LIG351	-2.94681	-0.440893	24	neural progenitor (hindbrain)	neural progenitor (hindbrain)	0.416813	1	egr2b
egr2b	ctrl-inj	A03_B04_P01-B05_LIG77	0.732817	-1.72056	36	neural progenitor (hindbrain)	neural progenitor (hindbrain)	0.416813	1	egr2b
egr2b	ctrl-inj	A03_B04_P01-B07_LIG262	0.99915	-2.15904	36	differentiating neuron (hindbrain)	differentiating neuron (hindbrain)	0.416813	1	egr2b
egr2b	ctrl-inj	A03_B04_P01-C02_LIG303	-5.77391	-4.07387	24	neural progenitor (hindbrain R7/8)	neural progenitor (hindbrain R7/8)	1.61551	1	egr2b
egr2b	ctrl-inj	A03_B04_P01-C05_LIG342	-1.79087	5.82279	36	differentiating neuron (hindbrain)	differentiating neuron (hindbrain)	-0.182536	1	egr2b
egr2b	ctrl-inj	A03_B04_P01-D12_LIG180	4.65813	4.39201	18	neural progenitor (telencephalon/diencephalon)	neural progenitor (telencephalon/diencephalon)	-0.182536	1	egr2b
egr2b	ctrl-inj	A03_B04_P01-E03_LIG373	-1.25119	3.41179	18	neural progenitor (hindbrain)	neural progenitor (hindbrain)	2.21486	1	egr2b
egr2b	ctrl-inj	A03_B04_P01-E06_LIG323	-1.20586	3.17018	24	neural progenitor (hindbrain)	neural progenitor (hindbrain)	2.21486	1	egr2b
egr2b	ctrl-inj	A03_B04_P01-F04_LIG293	2.43423	2.08867	24	neural progenitor (hindbrain)	neural progenitor (hindbrain)	-1.38123	1	egr2b
egr2b	ctrl-inj	A03_B04_P01-F11_LIG293	-4.76752	3.20342	24	neural progenitor (hindbrain)	neural progenitor (hindbrain)	0.416813	1	egr2b
egr2b	ctrl-inj	A03_B04_P01-G02_LIG172	4.00358	-2.449	36	neural progenitor (telencephalon/diencephalon)	neural progenitor (telencephalon/diencephalon)	0.416813	1	egr2b
egr2b	ctrl-inj	A03_B04_P01-H05_LIG137	-3.41846	1.69423	24	neural progenitor (hindbrain)	neural progenitor (hindbrain)	-0.182536	1	egr2b
egr2b	ctrl-inj	A03_B04_P01-H09_LIG172	0.425061	-2.42605	36	neural progenitor (telencephalon/diencephalon)	neural progenitor (telencephalon/diencephalon)	0.416813	1	egr2b
egr2b	ctrl-inj	A03_B04_P01-H10_LIG138	2.13588	1.84449	18	neural progenitor (telencephalon/diencephalon)	neural progenitor (telencephalon/diencephalon)	-3.17928	1	egr2b
egr2b	ctrl-inj	A03_B04_P01-H11_LIG242	-0.401693	-0.889253	36	neural progenitor (telencephalon/diencephalon)	neural progenitor (telencephalon/diencephalon)	0.416813	1	egr2b
egr2b	ctrl-inj	A03_B04_P02-B01_LIG317	-0.728598	0.933477	24	neural progenitor (hindbrain)	neural progenitor (hindbrain)	-0.781885	1	egr2b
egr2b	ctrl-inj	A03_B04_P02-B08_LIG185	-2.33975	3.20008	24	neural progenitor (hindbrain)	neural progenitor (hindbrain)	2.21486	1	egr2b
egr2b	ctrl-inj	A03_B04_P02-C01_LIG70	-2.07858	4.18355	18	neural progenitor (hindbrain)	neural progenitor (hindbrain)	2.21486	1	egr2b
egr2b	ctrl-inj	A03_B04_P02-C01_LIG74	0.0238796	3.37562	24	neural progenitor (hindbrain)	neural progenitor (hindbrain)	-0.781885	1	egr2b
egr2b	ctrl-inj	A03_B04_P02-C06_LIG84	1.90234	0.457853	24	neural progenitor (telencephalon/diencephalon)	neural progenitor (telencephalon/diencephalon)	0.416813	1	egr2b
egr2b	ctrl-inj	A03_B04_P02-C12_LIG20	4.21213	0.101172	18	neural progenitor (hindbrain)	neural progenitor (hindbrain)	0.416813	1	egr2b
egr2b	ctrl-inj	A03_B04_P02-D11_LIG149	-1.43888	-2.62532	36	neural progenitor (hindbrain R7/8)	neural progenitor (hindbrain R7/8)	-0.781885	1	egr2b
egr2b	ctrl-inj	A03_B04_P02-E02_LIG311	3.55495	0.483316	24	neural progenitor (telencephalon/diencephalon)	neural progenitor (telencephalon/diencephalon)	-1.38123	1	egr2b
egr2b	ctrl-inj	A03_B04_P02-E05_LIG260	1.03956	2.84574	18	neural progenitor (telencephalon/diencephalon)	neural progenitor (telencephalon/diencephalon)	1.01616	1	egr2b
egr2b	ctrl-inj	A03_B04_P02-G03_LIG383	0.737715	-3.80689	36	differentiating neuron (hindbrain)	differentiating neuron (hindbrain)	1.01616	1	egr2b
egr2b	ctrl-inj	A03_B04_P03-A05_LIG38	-4.52743	2.05553	24	neural progenitor (hindbrain)	neural progenitor (hindbrain)	0.416813	1	egr2b
egr2b	ctrl-inj	A03_B04_P03-A11_LIG230	-3.87908	-2.55436	24	neural progenitor (hindbrain R7/8)	neural progenitor (hindbrain R7/8)	-2.57993	1	egr2b
egr2b	ctrl-inj	A03_B04_P03-A12_LIG182	1.68434	-1.42317	36	differentiating neuron (hindbrain)	differentiating neuron (hindbrain)	0.416813	1	egr2b
egr2b	ctrl-inj	A03_B04_P03-B02_LIG207	4.65511	-0.993119	18	neural progenitor (telencephalon/diencephalon)	neural progenitor (telencephalon/diencephalon)	-0.781885	1	egr2b
egr2b	ctrl-inj	A03_B04_P03-B05_LIG144	-1.95557	6.14779	36	neural progenitor (telencephalon/diencephalon)	neural progenitor (telencephalon/diencephalon)	-0.781885	1	egr2b
egr2b	ctrl-inj	A03_B04_P03-B05_LIG184	-5.44085	-4.12464	24	neural progenitor (hindbrain R7/8)	neural progenitor (hindbrain R7/8)	-1.98058	1	egr2b
egr2b	ctrl-inj	A03_B04_P03-B09_LIG268	2.47101	-0.686925	36	neural progenitor (telencephalon/diencephalon)	neural progenitor (telencephalon/diencephalon)	-0.182536	1	egr2b
egr2b	ctrl-inj	A03_B04_P03-C07_LIG235	4.1974	-0.242097	24	neural progenitor (telencephalon/diencephalon)	neural progenitor (telencephalon/diencephalon)	-0.781885	1	egr2b
egr2b	ctrl-inj	A03_B04_P03-D07_LIG269	-0.292998	-3.74902	36	neural progenitor (hindbrain R7/8)	neural progenitor (hindbrain R7/8)	1.61551	1	egr2b
egr2b	ctrl-inj	A03_B04_P03-D08_LIG246	0.916157	-4.27221	36	differentiating neuron (hindbrain)	differentiating neuron (hindbrain)	1.61551	1	egr2b
egr2b	ctrl-inj	A03_B04_P03-E04_LIG39	-0.540914	3.99583	18	neural progenitor (hindbrain)	neural progenitor (hindbrain)	2.21486	1	egr2b
egr2b	ctrl-inj	A03_B04_P03-E05_LIG230	1.34515	-1.38724	36	neural progenitor (hindbrain)	neural progenitor (hindbrain)	-0.182536	1	egr2b
egr2b	ctrl-inj	A03_B04_P03-E11_LIG164	-2.09204	-2.38727	36	neural progenitor (hindbrain R7/8)	neural progenitor (hindbrain R7/8)	1.01616	1	egr2b
egr2b	ctrl-inj	A03_B04_P03-G08_LIG151	-2.53079	-2.88189	36	neural progenitor (hindbrain R7/8)	neural progenitor (hindbrain R7/8)	-0.182536	1	egr2b
egr2b	ctrl-inj	A03_B04_P03-G12_LIG332	12.7598	0.163203	36	motor neuron	motor neuron (hindbrain, spinal cord, enteric)	0.416813	1	egr2b
egr2b	ctrl-inj	A03_B04_P04-C04_LIG173	-1.44265	5.72538	36	neural progenitor (telencephalon/diencephalon)	neural progenitor (telencephalon/diencephalon)	1.61551	1	egr2b
egr2b	ctrl-inj	A03_B04_P04-C06_LIG145	-2.59049	3.29972	24	neural progenitor (hindbrain R7/8)	neural progenitor (hindbrain R7/8)	1.61551	1	egr2b
egr2b	ctrl-inj	A03_B04_P04-C07_LIG131	0.839114	-4.58554	36	differentiating neuron (hindbrain)	differentiating neuron (hindbrain)	0.416813	1	egr2b
egr2b	ctrl-inj	A03_B04_P04-C11_LIG100	-4.75076	3.22872	24	neural progenitor (hindbrain)	neural progenitor (hindbrain)	1.61551	1	egr2b
egr2b	ctrl-inj	A03_B04_P04-D01_LIG289	-2.31044	-0.187168	18	neural progenitor (hindbrain)	neural progenitor (hindbrain)	0.416813	1	egr2b
egr2b	ctrl-inj	A03_B04_P04-D02_LIG352	-1.71542	-3.72734	36	neural progenitor (hindbrain R7/8)	neural progenitor (hindbrain R7/8)	0.416813	1	egr2b
egr2b	ctrl-inj	A03_B04_P04-E12_LIG367	0.808824	-2.58297	36	differentiating neuron (hindbrain)	differentiating neuron (hindbrain)	0.416813	1	egr2b
egr2b	ctrl-inj	A03_B04_P04-F05_LIG189	3.84753	-1.08588	24	neural progenitor (telencephalon/diencephalon)	neural progenitor (telencephalon/diencephalon)	1.01616	1	egr2b
egr2b	ctrl-inj	A03_B04_P04-F10_LIG191	-0.339682	-2.98829	36	differentiating neuron (hindbrain)	differentiating neuron (hindbrain)	-0.781885	1	egr2b
egr2b	ctrl-inj	A03_B04_P04-F12_LIG345	1.23741	0.362084	24	neural progenitor (telencephalon/diencephalon)	neural progenitor (telencephalon/diencephalon)	-0.182536	1	egr2b
egr2b	ctrl-inj	A03_B04_P04-H10_LIG247	1.33433	-2.21835	36	neural progenitor (telencephalon/diencephalon)	neural progenitor (telencephalon/diencephalon)	0.416813	1	egr2b
egr2b	ctrl-inj	A03_B05_P01-A08_LIG20	1.10435	-2.96601	36	differentiating neuron (hindbrain)	differentiating neuron (hindbrain)	-0.781885	1	egr2b
egr2b	ctrl-inj	A03_B05_P01-D09_LIG373	2.61349	-1.61544	24	neural progenitor (telencephalon/diencephalon)	neural progenitor (telencephalon/diencephalon)	1.01616	1	egr2b
egr2b	ctrl-inj	A03_B05_P01-F07_LIG181	1.06885	-3.16446	36	differentiating neuron (hindbrain)	differentiating neuron (hindbrain)	0.416813	1	egr2b
egr2b	ctrl-inj	A03_B05_P01-G02_LIG305	12.3309	-0.492512	36	motor neuron	motor neuron (hindbrain, spinal cord, enteric)	1.01616	1	egr2b
egr2b	ctrl-inj	A03_B05_P02-A08_LIG271	-3.51383	1.49729	18	neural progenitor (hindbrain)	neural progenitor (hindbrain)	-1.38123	1	egr2b
egr2b	ctrl-inj	A03_B05_P02-A11_LIG77	-1.90835	2.01291	24	neural progenitor (hindbrain)	neural progenitor (hindbrain)	0.416813	1	egr2b
egr2b	ctrl-inj	A03_B05_P02-E05_LIG253	-5.01513	1.39968	24	neural progenitor (hindbrain)	neural progenitor (hindbrain)	0.416813	1	egr2b
egr2b	ctrl-inj	A03_B05_P02-G01_LIG107	-2.96771	-3.05417	18	neural progenitor (hindbrain R7/8)	neural progenitor (hindbrain R7/8)	-1.38123	1	egr2b
egr2b	ctrl-inj	A03_B05_P03-B06_LIG75	2.12341	-3.57827	36	differentiating neuron (hindbrain)	differentiating neuron (hindbrain)	1.01616	1	egr2b
egr2b	ctrl-inj	A03_B05_P03-C11_LIG61	-3.84672	2.62929	18	neural progenitor (hindbrain)	neural progenitor (hindbrain)	-0.182536	1	egr2b
egr2b	ctrl-inj	A03_B05_P03-C12_LIG140	12.5331	0.664211	36	motor neuron	motor neuron (hindbrain, spinal cord, enteric)	0.416813	1	egr2b
egr2b	ctrl-inj	A03_B05_P03-D07_LIG249	3.39299	3.04322	18	neural progenitor (telencephalon/diencephalon)	neural progenitor (telencephalon/diencephalon)	1.01616	1	egr2b
egr2b	ctrl-inj	A03_B05_P04-A03_LIG177	2.39937	-2.22789	36	neural progenitor (telencephalon/diencephalon)	neural progenitor (telencephalon/diencephalon)	1.01616	1	egr2b
egr2b	ctrl-inj	A03_B05_P04-H03_LIG149	13.3251	0.179187	36	motor neuron	motor neuron (hindbrain, spinal cord, enteric)	2.21486	1	egr2b
egr2b	ctrl-inj	A03_B06_P01-C03_LIG233	-3.9446	2.83311	18	neural progenitor (hindbrain)	neural progenitor (hindbrain)	0.416813	1	egr2b
egr2b	ctrl-inj	A03_B06_P01-D03_LIG249	-3.52951	2.45753	18	neural progenitor (hindbrain)	neural progenitor (hindbrain)	-0.781885	1	egr2b
egr2b	ctrl-inj	A03_B06_P01-F07_LIG83	-1.75182	1.63344	24	neural progenitor (hindbrain)	neural progenitor (hindbrain)	-3.17928	1	egr2b
egr2b	ctrl-inj	A03_B06_P01-G01_LIG33	-1.56093	-2.98105	36	neural progenitor (hindbrain R7/8)	neural progenitor (hindbrain R7/8)	0.416813	1	egr2b
egr2b	ctrl-inj	A03_B06_P01-G09_LIG113	-0.869273	3.70504	18	neural progenitor (hindbrain)	neural progenitor (hindbrain)	2.21486	1	egr2b
egr2b	ctrl-inj	A03_B06_P02-B09_LIG151	-1.63404	2.99939	18	neural progenitor (hindbrain)	neural progenitor (hindbrain)	1.61551	1	egr2b
egr2b	ctrl-inj	A03_B06_P02-B10_LIG238	-3.06375	-1.39698	18	neural progenitor (hindbrain)	neural progenitor (hindbrain)	-0.182536	1	egr2b
egr2b	ctrl-inj	A03_B06_P02-C01_LIG130	-2.369	-1.12459	18	neural progenitor (telencephalon/diencephalon)	neural progenitor (telencephalon/diencephalon)	-0.182536	1	egr2b
egr2b	ctrl-inj	A03_B06_P02-D07_LIG14	-2.98032	1.52286	24	neural progenitor (hindbrain)	neural progenitor (hindbrain)	0.416813	1	egr2b
egr2b	ctrl-inj	A03_B06_P02-G07_LIG46	-3.8195	1.40659	24	neural progenitor (hindbrain)	neural progenitor (hindbrain)	-0.182536	1	egr2b
egr2b	ctrl-inj	A03_B06_P03-C11_LIG69	3.45556	1.1566	24	neural progenitor (telencephalon/diencephalon)	neural progenitor (telencephalon/diencephalon)	0.416813	1	egr2b
egr2b	ctrl-inj	A03_B06_P04-A05_LIG110	-0.62424	3.83955	24	neural progenitor (hindbrain)	neural progenitor (hindbrain)	2.21486	1	egr2b
egr2b	ctrl-inj	A03_B06_P04-B01_LIG244	-2.68508	2.22144	18	neural progenitor (hindbrain)	neural progenitor (hindbrain)	-1.38123	1	egr2b
egr2b	ctrl-inj	A03_B06_P04-C10_LIG58	2.01308	-2.58405	36	differentiating neuron (hindbrain)	differentiating neuron (hindbrain)	2.21486	1	egr2b
egr2b	ctrl-inj	A03_B06_P04-E04_LIG55	0.63125	3.59341	24	neural progenitor (hindbrain)	neural progenitor (hindbrain)	-1.98058	1	egr2b
egr2b	ctrl-inj	A03_B06_P04-E06_LIG105	13.4615	-1.90257	36	motor neuron	motor neuron (hindbrain, spinal cord, enteric)	1.61551	1	egr2b
egr2b	ctrl-inj	A03_B07_P01-A03_LIG110	1.53446	-2.76865	36	neural progenitor (telencephalon/diencephalon)	neural progenitor (telencephalon/diencephalon)	1.01616	1	egr2b
egr2b	ctrl-inj	A03_B07_P01-B01_LIG351	4.85218	0.644068	24	neural progenitor (telencephalon/diencephalon)	neural progenitor (telencephalon/diencephalon)	-0.781885	1	egr2b
egr2b	ctrl-inj	A03_B07_P01-E07_LIG7	-4.379	-1.65012	24	neural progenitor (hindbrain R7/8)	neural progenitor (hindbrain R7/8)	1.61551	1	egr2b
egr2b	ctrl-inj	A03_B07_P01-H04_LIG218	-4.16909	-2.37585	24	neural progenitor (hindbrain R7/8)	neural progenitor (hindbrain R7/8)	-0.781885	1	egr2b
egr2b	ctrl-inj	A03_B07_P02-B08_LIG220	-2.88712	2.15559	18	neural progenitor (hindbrain)	neural progenitor (hindbrain)	1.61551	1	egr2b
egr2b	ctrl-inj	A03_B07_P02-B10_LIG130	-1.59647	-3.35091	36	neural progenitor (hindbrain R7/8)	neural progenitor (hindbrain R7/8)	-0.781885	1	egr2b
egr2b	ctrl-inj	A03_B07_P02-D05_LIG382	-2.75597	2.5905	18	neural progenitor (hindbrain)	neural progenitor (hindbrain)	1.01616	1	egr2b
egr2b	ctrl-inj	A03_B07_P02-E02_LIG42	-0.687246	2.47915	24	neural progenitor (hindbrain)	neural progenitor (hindbrain)	0.416813	1	egr2b
egr2b	ctrl-inj	A03_B07_P02-F01_LIG73	-4.68851	-2.44219	24	neural progenitor (hindbrain R7/8)	neural progenitor (hindbrain R7/8)	1.01616	1	egr2b
egr2b	ctrl-inj	A03_B07_P02-G08_LIG9	-1.85918	-3.79865	36	neural progenitor (hindbrain R7/8)	neural progenitor (hindbrain R7/8)	-0.182536	1	egr2b
egr2b	ctrl-inj	A03_B07_P02-G11_LIG326	2.08693	-1.45087	36	neural progenitor (telencephalon/diencephalon)	neural progenitor (telencephalon/diencephalon)	2.21486	1	egr2b
egr2b	ctrl-inj	A03_B07_P03-A09_LIG169	0.497646	-2.97214	36	differentiating neuron (hindbrain)	differentiating neuron (hindbrain)	0.416813	1	egr2b
egr2b	ctrl-inj	A03_B07_P03-C04_LIG70	0.330742	3.69187	24	neural progenitor (hindbrain)	neural progenitor (hindbrain)	-1.98058	1	egr2b
egr2b	ctrl-inj	A03_B07_P03-E12_LIG217	3.54774	1.82857	24	neural progenitor (telencephalon/diencephalon)	neural progenitor (telencephalon/diencephalon)	0.416813	1	egr2b
egr2b	ctrl-inj	A03_B07_P03-G11_LIG53	1.87907	-3.16644	36	differentiating neuron (hindbrain)	differentiating neuron (hindbrain)	1.61551	1	egr2b
egr2b	ctrl-inj	A03_B07_P03-G12_LIG78	-0.0548372	1.86863	24	neural progenitor (hindbrain)	neural progenitor (hindbrain)	-3.17928	1	egr2b
egr2b	ctrl-inj	A03_B07_P03-H05_LIG110	-2.89788	2.765	24	neural progenitor (hindbrain)	neural progenitor (hindbrain)	1.61551	1	egr2b
egr2b	ctrl-inj	A03_B07_P03-H06_LIG117	3.35478	2.59351	18	neural progenitor (telencephalon/diencephalon)	neural progenitor (telencephalon/diencephalon)	-3.77863	1	egr2b
egr2b	ctrl-inj	A03_B07_P03-H11_LIG234	-0.294673	4.30397	18	neural progenitor (hindbrain)	neural progenitor (hindbrain)	2.21486	1	egr2b
egr2b	ctrl-inj	A03_B07_P04-D08_LIG61	1.49276	-4.55558	36	differentiating neuron (hindbrain)	differentiating neuron (hindbrain)	2.21486	1	egr2b
egr2b	ctrl-inj	A03_B07_P04-E08_LIG127	-3.67328	0.572079	24	neural progenitor (hindbrain)	neural progenitor (hindbrain)	-0.781885	1	egr2b
egr2b	ctrl-inj	A03_B07_P04-E12_LIG43	-4.49597	2.08491	24	neural progenitor (hindbrain)	neural progenitor (hindbrain)	0.416813	1	egr2b
egr2b	ctrl-inj	A03_B07_P04-F01_LIG46	-3.61889	-2.90463	24	neural progenitor (hindbrain R7/8)	neural progenitor (hindbrain R7/8)	-1.98058	1	egr2b
egr2b	ctrl-inj	A03_B07_P04-F04_LIG212	13.697	0.485552	36	motor neuron	motor neuron (hindbrain, spinal cord, enteric)	2.21486	1	egr2b
egr2b	ctrl-inj	A03_B08_P01-B10_LIG199	-5.32322	0.991946	18	neural progenitor (hindbrain)	neural progenitor (hindbrain)	-2.57993	1	egr2b
egr2b	ctrl-inj	A03_B08_P01-B10_LIG363	3.7358	0.0338641	18	neural progenitor (telencephalon/diencephalon)	neural progenitor (telencephalon/diencephalon)	-1.38123	1	egr2b
egr2b	ctrl-inj	A03_B08_P01-B12_LIG19	4.41748	0.315228	24	neural progenitor (telencephalon/diencephalon)	neural progenitor (telencephalon/diencephalon)	1.61551	1	egr2b
egr2b	ctrl-inj	A03_B08_P01-C10_LIG253	2.8391	2.0817	24	neural progenitor (telencephalon/diencephalon)	neural progenitor (telencephalon/diencephalon)	-1.98058	1	egr2b
egr2b	ctrl-inj	A03_B08_P01-E03_LIG356	3.00633	2.05723	24	neural progenitor (telencephalon/diencephalon)	neural progenitor (telencephalon/diencephalon)	-0.781885	1	egr2b
egr2b	ctrl-inj	A03_B08_P01-F02_LIG207	0.351227	3.96547	24	neural progenitor (hindbrain R7/8)	neural progenitor (hindbrain R7/8)	-0.781885	1	egr2b
egr2b	ctrl-inj	A03_B08_P01-F09_LIG162	12.3467	-1.51452	36	motor neuron	motor neuron (hindbrain, spinal cord, enteric)	0.416813	1	egr2b
egr2b	ctrl-inj	A03_B08_P01-G03_LIG126	-0.174527	2.73232	24	neural progenitor (hindbrain)	neural progenitor (hindbrain)	0.416813	1	egr2b
egr2b	ctrl-inj	A03_B08_P01-G06_LIG229	13.3764	-1.74864	36	motor neuron	motor neuron (hindbrain, spinal cord, enteric)	1.61551	1	egr2b
egr2b	ctrl-inj	A03_B08_P01-G12_LIG220	-0.141088	3.7739	24	neural progenitor (hindbrain)	neural progenitor (hindbrain)	1.61551	1	egr2b
egr2b	ctrl-inj	A03_B08_P01-H02_LIG207	3.22406	1.19225	36	neural progenitor (telencephalon/diencephalon)	neural progenitor (telencephalon/diencephalon)	1.01616	1	egr2b
egr2b	ctrl-inj	A03_B08_P01-H05_LIG173	-4.25372	2.53308	24	neural progenitor (hindbrain)	neural progenitor (hindbrain)	1.61551	1	egr2b
egr2b	ctrl-inj	A03_B08_P01-H10_LIG275	3.10148	-1.43877	18	neural progenitor (telencephalon/diencephalon)	neural progenitor (telencephalon/diencephalon)	-0.781885	1	egr2b
egr2b	ctrl-inj	A03_B08_P02-A08_LIG122	5.13285	5.27084	18	neural progenitor (telencephalon/diencephalon)	neural progenitor (telencephalon/diencephalon)	0.416813	1	egr2b
egr2b	ctrl-inj	A03_B08_P02-A08_LIG51	1.85267	-0.591316	18	neural progenitor (hindbrain)	neural progenitor (hindbrain)	0.416813	1	egr2b
egr2b	ctrl-inj	A03_B08_P02-B08_LIG161	-0.263654	2.33737	18	neural progenitor (hindbrain)	neural progenitor (hindbrain)	-1.98058	1	egr2b
egr2b	ctrl-inj	A03_B08_P02-C02_LIG75	5.88149	0.588883	36	neural progenitor (telencephalon/diencephalon)	neural progenitor (telencephalon/diencephalon)	0.416813	1	egr2b
egr2b	ctrl-inj	A03_B08_P02-C03_LIG58	-3.92464	1.20626	24	neural progenitor (hindbrain)	neural progenitor (hindbrain)	-3.77863	1	egr2b
egr2b	ctrl-inj	A03_B08_P02-C07_LIG131	-3.59967	-0.721485	36	neural progenitor (hindbrain R7/8)	neural progenitor (hindbrain R7/8)	0.416813	1	egr2b
egr2b	ctrl-inj	A03_B08_P02-D10_LIG73	4.6612	-3.52388	36	neural progenitor (telencephalon/diencephalon)	neural progenitor (telencephalon/diencephalon)	1.61551	1	egr2b
egr2b	ctrl-inj	A03_B08_P02-E07_LIG9	1.21697	-2.43149	36	differentiating neuron (hindbrain)	differentiating neuron (hindbrain)	1.61551	1	egr2b
egr2b	ctrl-inj	A03_B08_P02-E09_LIG63	-3.97744	1.52673	24	neural progenitor (hindbrain)	neural progenitor (hindbrain)	-0.781885	1	egr2b
egr2b	ctrl-inj	A03_B08_P02-F08_LIG196	0.797663	-2.24683	36	differentiating neuron (hindbrain)	differentiating neuron (hindbrain)	0.416813	1	egr2b
egr2b	ctrl-inj	A03_B08_P02-G10_LIG21	-4.44514	-3.91393	36	neural progenitor (hindbrain R7/8)	neural progenitor (hindbrain R7/8)	-4.97733	0.015663	egr2b
egr2b	ctrl-inj	A03_B08_P02-H03_LIG82	0.350072	-0.974579	36	neural progenitor (hindbrain)	neural progenitor (hindbrain)	2.21486	1	egr2b
egr2b	ctrl-inj	A03_B08_P03-A03_LIG67	-3.1252	3.60618	18	neural progenitor (hindbrain)	neural progenitor (hindbrain)	-0.182536	1	egr2b
egr2b	ctrl-inj	A03_B08_P03-A05_LIG313	13.0959	-1.9156	24	motor neuron	motor neuron (hindbrain, spinal cord, enteric)	-2.57993	1	egr2b
egr2b	ctrl-inj	A03_B08_P03-B05_LIG179	0.0960932	-3.95517	36	differentiating neuron (hindbrain)	differentiating neuron (hindbrain)	-3.17928	1	egr2b
egr2b	ctrl-inj	A03_B08_P03-C10_LIG122	3.10222	1.44695	24	neural progenitor (telencephalon/diencephalon)	neural progenitor (telencephalon/diencephalon)	0.416813	1	egr2b
egr2b	ctrl-inj	A03_B08_P03-E01_LIG1	-2.94573	3.47245	18	neural progenitor (hindbrain)	neural progenitor (hindbrain)	-0.182536	1	egr2b
egr2b	ctrl-inj	A03_B08_P03-E05_LIG94	-2.18538	-3.45436	36	neural progenitor (hindbrain R7/8)	neural progenitor (hindbrain R7/8)	-0.182536	1	egr2b
egr2b	ctrl-inj	A03_B08_P03-E12_LIG139	-4.8863	-0.343958	24	neural progenitor (hindbrain R7/8)	neural progenitor (hindbrain R7/8)	-1.38123	1	egr2b
egr2b	ctrl-inj	A03_B08_P03-F02_LIG27	2.65816	2.29984	18	neural progenitor (telencephalon/diencephalon)	neural progenitor (telencephalon/diencephalon)	-1.38123	1	egr2b
egr2b	ctrl-inj	A03_B08_P03-F08_LIG140	-1.74254	-1.34222	36	neural progenitor (hindbrain)	neural progenitor (hindbrain)	-0.182536	1	egr2b
egr2b	ctrl-inj	A03_B08_P03-F08_LIG90	-2.82933	0.0856622	24	neural progenitor (hindbrain)	neural progenitor (hindbrain)	-0.182536	1	egr2b
egr2b	ctrl-inj	A03_B08_P03-G02_LIG379	-4.75049	-2.50797	24	neural progenitor (hindbrain R7/8)	neural progenitor (hindbrain R7/8)	1.01616	1	egr2b
egr2b	ctrl-inj	A03_B08_P03-G06_LIG209	-2.99919	1.85546	24	neural progenitor (hindbrain)	neural progenitor (hindbrain)	0.416813	1	egr2b
egr2b	ctrl-inj	A03_B08_P03-H08_LIG142	14.2301	0.852441	36	motor neuron	motor neuron (hindbrain, spinal cord, enteric)	-0.182536	1	egr2b
egr2b	ctrl-inj	A03_B08_P04-A08_LIG192	-0.395595	2.65743	24	neural progenitor (hindbrain)	neural progenitor (hindbrain)	-1.38123	1	egr2b
egr2b	ctrl-inj	A03_B08_P04-B01_LIG225	0.873957	-3.08802	36	differentiating neuron (hindbrain)	differentiating neuron (hindbrain)	-0.781885	1	egr2b
egr2b	ctrl-inj	A03_B08_P04-B04_LIG57	3.16287	-1.42252	18	neural progenitor (telencephalon/diencephalon)	neural progenitor (telencephalon/diencephalon)	-0.182536	1	egr2b
egr2b	ctrl-inj	A03_B08_P04-B12_LIG283	-3.28176	3.85274	24	neural progenitor (hindbrain)	neural progenitor (hindbrain)	2.21486	1	egr2b
egr2b	ctrl-inj	A03_B08_P04-B12_LIG367	3.8318	-1.43705	24	neural progenitor (telencephalon/diencephalon)	neural progenitor (telencephalon/diencephalon)	-0.781885	1	egr2b
egr2b	ctrl-inj	A03_B08_P04-B12_LIG88	5.31064	-0.444535	18	neural progenitor (telencephalon/diencephalon)	neural progenitor (telencephalon/diencephalon)	-0.781885	1	egr2b
egr2b	ctrl-inj	A03_B08_P04-C02_LIG287	0.361959	1.28724	24	differentiating neuron (hindbrain)	differentiating neuron (hindbrain)	-3.17928	1	egr2b
egr2b	ctrl-inj	A03_B08_P04-C08_LIG16	5.14572	-0.536539	18	neural progenitor (telencephalon/diencephalon)	neural progenitor (telencephalon/diencephalon)	-1.98058	1	egr2b
egr2b	ctrl-inj	A03_B08_P04-C11_LIG152	4.06492	-2.60778	36	neural progenitor (telencephalon/diencephalon)	neural progenitor (telencephalon/diencephalon)	0.416813	1	egr2b
egr2b	ctrl-inj	A03_B08_P04-C12_LIG45	4.82583	-0.582789	36	neural progenitor (telencephalon/diencephalon)	neural progenitor (telencephalon/diencephalon)	-0.781885	1	egr2b
egr2b	ctrl-inj	A03_B08_P04-D01_LIG147	-4.28087	-2.23487	24	neural progenitor (hindbrain R7/8)	neural progenitor (hindbrain R7/8)	0.416813	1	egr2b
egr2b	ctrl-inj	A03_B08_P04-D03_LIG91	-3.58222	3.78259	18	differentiating neuron (hindbrain)	differentiating neuron (hindbrain)	2.21486	1	egr2b
egr2b	ctrl-inj	A03_B08_P04-D06_LIG217	3.64557	0.223247	18	neural progenitor (telencephalon/diencephalon)	neural progenitor (telencephalon/diencephalon)	1.61551	1	egr2b
egr2b	ctrl-inj	A03_B08_P04-D11_LIG263	-5.21675	-3.89557	24	neural progenitor (hindbrain R7/8)	neural progenitor (hindbrain R7/8)	-0.781885	1	egr2b
egr2b	ctrl-inj	A03_B08_P04-E01_LIG146	-4.31156	2.01999	24	neural progenitor (hindbrain)	neural progenitor (hindbrain)	-1.98058	1	egr2b
egr2b	ctrl-inj	A03_B08_P04-E03_LIG67	-0.347662	3.72928	18	neural progenitor (hindbrain)	neural progenitor (hindbrain)	1.61551	1	egr2b
egr2b	ctrl-inj	A03_B08_P04-E04_LIG183	4.56418	-1.56584	24	neural progenitor (telencephalon/diencephalon)	neural progenitor (telencephalon/diencephalon)	1.01616	1	egr2b
egr2b	ctrl-inj	A03_B08_P04-E09_LIG350	-3.89383	3.05792	18	neural progenitor (hindbrain)	neural progenitor (hindbrain)	1.01616	1	egr2b
egr2b	ctrl-inj	A03_B08_P04-F05_LIG331	4.01751	-2.39026	36	neural progenitor (telencephalon/diencephalon)	neural progenitor (telencephalon/diencephalon)	-0.182536	1	egr2b
egr2b	ctrl-inj	A03_B08_P04-F12_LIG115	-1.72514	2.94249	18	neural progenitor (hindbrain)	neural progenitor (hindbrain)	2.21486	1	egr2b
egr2b	ctrl-inj	A03_B09_P01-C05_LIG176	1.20675	0.338039	24	neural progenitor (telencephalon/diencephalon)	neural progenitor (telencephalon/diencephalon)	-0.182536	1	egr2b
egr2b	ctrl-inj	A03_B09_P01-C10_LIG194	-3.36167	-2.42775	24	neural progenitor (hindbrain R7/8)	neural progenitor (hindbrain R7/8)	1.01616	1	egr2b
egr2b	ctrl-inj	A03_B09_P01-G06_LIG346	4.4891	-0.628538	18	neural progenitor (telencephalon/diencephalon)	neural progenitor (telencephalon/diencephalon)	-0.182536	1	egr2b
egr2b	ctrl-inj	A03_B09_P01-H11_LIG6	0.889152	-0.305791	24	neural progenitor (telencephalon/diencephalon)	neural progenitor (telencephalon/diencephalon)	-0.182536	1	egr2b
egr2b	ctrl-inj	A03_B09_P02-D10_LIG7	1.37964	-0.82584	36	neural progenitor (telencephalon/diencephalon)	neural progenitor (telencephalon/diencephalon)	1.01616	1	egr2b
egr2b	ctrl-inj	A03_B09_P02-E04_LIG311	-1.50254	-3.21247	36	neural progenitor (hindbrain R7/8)	neural progenitor (hindbrain R7/8)	0.416813	1	egr2b
egr2b	ctrl-inj	A03_B09_P02-E07_LIG374	-4.831	1.85319	18	neural progenitor (hindbrain)	neural progenitor (hindbrain)	-0.182536	1	egr2b
egr2b	ctrl-inj	A03_B09_P02-G04_LIG156	5.10587	0.297676	24	neural progenitor (telencephalon/diencephalon)	neural progenitor (telencephalon/diencephalon)	0.416813	1	egr2b
egr2b	ctrl-inj	A03_B09_P03-A11_LIG237	3.12488	0.722207	24	neural progenitor (telencephalon/diencephalon)	neural progenitor (telencephalon/diencephalon)	0.416813	1	egr2b
egr2b	ctrl-inj	A03_B09_P03-C04_LIG201	3.06611	-2.22307	36	neural progenitor (telencephalon/diencephalon)	neural progenitor (telencephalon/diencephalon)	1.01616	1	egr2b
egr2b	ctrl-inj	A03_B09_P03-D02_LIG237	12.962	1.0026	24	motor neuron	motor neuron (hindbrain, spinal cord, enteric)	-0.781885	1	egr2b
egr2b	ctrl-inj	A03_B09_P03-G09_LIG367	1.64831	-2.31501	18	neural progenitor (telencephalon/diencephalon)	neural progenitor (telencephalon/diencephalon)	0.416813	1	egr2b
egr2b	ctrl-inj	A03_B09_P04-A01_LIG64	3.57767	2.48903	18	neural progenitor (telencephalon/diencephalon)	neural progenitor (telencephalon/diencephalon)	-2.57993	1	egr2b
egr2b	ctrl-inj	A03_B09_P04-H02_LIG113	1.02884	-2.48137	24	differentiating neuron (hindbrain)	differentiating neuron (hindbrain)	1.01616	1	egr2b
egr2b	ctrl-inj	A03_B10_P01-A08_LIG308	-3.45887	-0.0124606	18	neural progenitor (hindbrain)	neural progenitor (hindbrain)	1.01616	1	egr2b
egr2b	ctrl-inj	A03_B10_P01-A10_LIG157	-0.890881	1.93034	24	neural progenitor (hindbrain)	neural progenitor (hindbrain)	-0.781885	1	egr2b
egr2b	ctrl-inj	A03_B10_P01-B03_LIG219	11.4219	-0.496828	36	motor neuron	motor neuron (hindbrain, spinal cord, enteric)	1.01616	1	egr2b
egr2b	ctrl-inj	A03_B10_P01-B06_LIG1	-3.78937	-0.853094	24	neural progenitor (hindbrain)	neural progenitor (hindbrain)	0.416813	1	egr2b
egr2b	ctrl-inj	A03_B10_P01-C02_LIG133	0.520392	-4.81276	36	differentiating neuron (hindbrain)	differentiating neuron (hindbrain)	-1.38123	1	egr2b
egr2b	ctrl-inj	A03_B10_P01-C10_LIG153	0.643022	-2.46742	36	differentiating neuron (hindbrain)	differentiating neuron (hindbrain)	-0.182536	1	egr2b
egr2b	ctrl-inj	A03_B10_P01-D06_LIG213	-3.02815	3.46623	18	neural progenitor (hindbrain)	neural progenitor (hindbrain)	-0.781885	1	egr2b
egr2b	ctrl-inj	A03_B10_P01-D12_LIG298	2.09615	-2.20136	36	neural progenitor (telencephalon/diencephalon)	neural progenitor (telencephalon/diencephalon)	1.61551	1	egr2b
egr2b	ctrl-inj	A03_B10_P01-E09_LIG141	5.6458	-0.281668	18	neural progenitor (telencephalon/diencephalon)	neural progenitor (telencephalon/diencephalon)	-1.38123	1	egr2b
egr2b	ctrl-inj	A03_B10_P01-F05_LIG276	11.4886	-0.722893	36	motor neuron	motor neuron (hindbrain, spinal cord, enteric)	-0.182536	1	egr2b
egr2b	ctrl-inj	A03_B10_P01-F07_LIG291	-5.56477	-3.14491	18	neural progenitor (hindbrain R7/8)	neural progenitor (hindbrain R7/8)	1.61551	1	egr2b
egr2b	ctrl-inj	A03_B10_P01-F11_LIG38	-5.88888	-3.73339	18	neural progenitor (hindbrain R7/8)	neural progenitor (hindbrain R7/8)	2.21486	1	egr2b
egr2b	ctrl-inj	A03_B10_P01-F12_LIG188	2.27191	-2.53823	36	neural progenitor (telencephalon/diencephalon)	neural progenitor (telencephalon/diencephalon)	2.21486	1	egr2b
egr2b	ctrl-inj	A03_B10_P01-G01_LIG103	-1.13493	1.50176	24	neural progenitor (hindbrain)	neural progenitor (hindbrain)	-1.98058	1	egr2b
egr2b	ctrl-inj	A03_B10_P01-G03_LIG35	4.4577	-3.26942	36	neural progenitor (telencephalon/diencephalon)	neural progenitor (telencephalon/diencephalon)	0.416813	1	egr2b
egr2b	ctrl-inj	A03_B10_P01-H04_LIG320	-0.603836	3.41289	24	neural progenitor (hindbrain)	neural progenitor (hindbrain)	2.21486	1	egr2b
egr2b	ctrl-inj	A03_B10_P01-H06_LIG160	4.71635	-0.999699	24	neural progenitor (telencephalon/diencephalon)	neural progenitor (telencephalon/diencephalon)	0.416813	1	egr2b
egr2b	ctrl-inj	A03_B10_P01-H09_LIG314	13.4749	-1.84351	36	motor neuron	motor neuron (hindbrain, spinal cord, enteric)	1.61551	1	egr2b
egr2b	ctrl-inj	A03_B10_P01-H10_LIG103	2.294	-0.0004916	18	neural progenitor (telencephalon/diencephalon)	neural progenitor (telencephalon/diencephalon)	1.61551	1	egr2b
egr2b	ctrl-inj	A03_B10_P01-H10_LIG320	0.633113	-2.26289	36	differentiating neuron (hindbrain)	differentiating neuron (hindbrain)	-0.781885	1	egr2b
egr2b	ctrl-inj	A03_B10_P02-A04_LIG372	5.0548	-0.0175771	18	neural progenitor (telencephalon/diencephalon)	neural progenitor (telencephalon/diencephalon)	-1.38123	1	egr2b
egr2b	ctrl-inj	A03_B10_P02-A05_LIG60	1.48969	-2.86217	36	neural progenitor (telencephalon/diencephalon)	neural progenitor (telencephalon/diencephalon)	2.21486	1	egr2b
egr2b	ctrl-inj	A03_B10_P02-A07_LIG15	-3.30007	-3.482	24	neural progenitor (hindbrain R7/8)	neural progenitor (hindbrain R7/8)	0.416813	1	egr2b
egr2b	ctrl-inj	A03_B10_P02-B05_LIG321	-2.42299	-2.84005	36	neural progenitor (hindbrain R7/8)	neural progenitor (hindbrain R7/8)	0.416813	1	egr2b
egr2b	ctrl-inj	A03_B10_P02-B09_LIG111	4.16756	-2.81424	24	neural progenitor (telencephalon/diencephalon)	neural progenitor (telencephalon/diencephalon)	1.01616	1	egr2b
egr2b	ctrl-inj	A03_B10_P02-B09_LIG6	5.47535	0.876212	36	neural progenitor (telencephalon/diencephalon)	neural progenitor (telencephalon/diencephalon)	-1.98058	1	egr2b
egr2b	ctrl-inj	A03_B10_P02-B12_LIG206	-0.445103	3.01498	24	neural progenitor (hindbrain)	neural progenitor (hindbrain)	2.21486	1	egr2b
egr2b	ctrl-inj	A03_B10_P02-C03_LIG65	-4.20541	1.77945	24	neural progenitor (hindbrain)	neural progenitor (hindbrain)	-1.38123	1	egr2b
egr2b	ctrl-inj	A03_B10_P02-C05_LIG282	4.04806	-0.365358	24	neural progenitor (telencephalon/diencephalon)	neural progenitor (telencephalon/diencephalon)	-1.98058	1	egr2b
egr2b	ctrl-inj	A03_B10_P02-C05_LIG375	-0.832745	3.60277	18	neural progenitor (hindbrain)	neural progenitor (hindbrain)	2.21486	1	egr2b
egr2b	ctrl-inj	A03_B10_P02-C11_LIG143	-2.91622	1.58512	24	neural progenitor (hindbrain)	neural progenitor (hindbrain)	-1.38123	1	egr2b
egr2b	ctrl-inj	A03_B10_P02-D05_LIG239	-0.116311	3.93191	24	neural progenitor (hindbrain)	neural progenitor (hindbrain)	1.61551	1	egr2b
egr2b	ctrl-inj	A03_B10_P02-E02_LIG13	-3.6182	-1.0942	18	neural progenitor (hindbrain R7/8)	neural progenitor (hindbrain R7/8)	1.01616	1	egr2b
egr2b	ctrl-inj	A03_B10_P02-E02_LIG252	4.79351	0.719307	18	neural progenitor (telencephalon/diencephalon)	neural progenitor (telencephalon/diencephalon)	-0.781885	1	egr2b
egr2b	ctrl-inj	A03_B10_P02-E09_LIG322	3.61476	1.32364	24	neural progenitor (telencephalon/diencephalon)	neural progenitor (telencephalon/diencephalon)	-1.38123	1	egr2b
egr2b	ctrl-inj	A03_B10_P02-G06_LIG131	-3.25619	2.16148	24	neural progenitor (hindbrain)	neural progenitor (hindbrain)	0.416813	1	egr2b
egr2b	ctrl-inj	A03_B10_P02-G06_LIG372	1.38465	-3.63135	36	differentiating neuron (hindbrain)	differentiating neuron (hindbrain)	-0.182536	1	egr2b
egr2b	ctrl-inj	A03_B10_P02-G06_LIG50	-1.20813	-3.41606	36	neural progenitor (hindbrain R7/8)	neural progenitor (hindbrain R7/8)	1.61551	1	egr2b
egr2b	ctrl-inj	A03_B10_P02-H10_LIG229	-2.40202	2.81847	24	neural progenitor (hindbrain)	neural progenitor (hindbrain)	2.21486	1	egr2b
egr2b	ctrl-inj	A03_B10_P03-A04_LIG257	4.08492	-0.289611	18	neural progenitor (hindbrain)	neural progenitor (hindbrain)	-0.182536	1	egr2b
egr2b	ctrl-inj	A03_B10_P03-A12_LIG348	-1.86081	2.94132	18	neural progenitor (hindbrain)	neural progenitor (hindbrain)	2.21486	1	egr2b
egr2b	ctrl-inj	A03_B10_P03-B01_LIG103	1.13747	-1.58956	36	differentiating neuron (hindbrain)	differentiating neuron (hindbrain)	-0.182536	1	egr2b
egr2b	ctrl-inj	A03_B10_P03-B12_LIG254	12.5185	0.130202	36	motor neuron	motor neuron (hindbrain, spinal cord, enteric)	-0.182536	1	egr2b
egr2b	ctrl-inj	A03_B10_P03-D01_LIG147	-3.78302	-0.0359838	18	neural progenitor (hindbrain R7/8)	neural progenitor (hindbrain R7/8)	1.01616	1	egr2b
egr2b	ctrl-inj	A03_B10_P03-D01_LIG6	3.55622	1.16629	36	neural progenitor (telencephalon/diencephalon)	neural progenitor (telencephalon/diencephalon)	-0.781885	1	egr2b
egr2b	ctrl-inj	A03_B10_P03-E03_LIG118	3.5556	-1.47671	24	neural progenitor (telencephalon/diencephalon)	neural progenitor (telencephalon/diencephalon)	0.416813	1	egr2b
egr2b	ctrl-inj	A03_B10_P03-E03_LIG232	0.559985	-4.43825	36	differentiating neuron (hindbrain)	differentiating neuron (hindbrain)	0.416813	1	egr2b
egr2b	ctrl-inj	A03_B10_P03-E05_LIG66	1.90512	-1.32493	36	neural progenitor (telencephalon/diencephalon)	neural progenitor (telencephalon/diencephalon)	1.61551	1	egr2b
egr2b	ctrl-inj	A03_B10_P03-E08_LIG125	-2.1401	3.95277	18	neural progenitor (hindbrain)	neural progenitor (hindbrain)	1.01616	1	egr2b
egr2b	ctrl-inj	A03_B10_P03-E10_LIG368	0.875855	-3.65227	36	differentiating neuron (hindbrain)	differentiating neuron (hindbrain)	-1.38123	1	egr2b
egr2b	ctrl-inj	A03_B10_P03-E11_LIG63	-0.688603	3.66761	24	neural progenitor (hindbrain)	neural progenitor (hindbrain)	2.21486	1	egr2b
egr2b	ctrl-inj	A03_B10_P03-F04_LIG182	-2.83829	-2.03534	36	neural progenitor (hindbrain R7/8)	neural progenitor (hindbrain R7/8)	1.01616	1	egr2b
egr2b	ctrl-inj	A03_B10_P03-F07_LIG52	-0.632399	2.87463	18	neural progenitor (hindbrain)	neural progenitor (hindbrain)	1.01616	1	egr2b
egr2b	ctrl-inj	A03_B10_P03-F10_LIG44	-3.18591	-3.07613	24	neural progenitor (hindbrain R7/8)	neural progenitor (hindbrain R7/8)	-1.38123	1	egr2b
egr2b	ctrl-inj	A03_B10_P03-F11_LIG166	1.20608	-3.74664	36	differentiating neuron (hindbrain)	differentiating neuron (hindbrain)	1.61551	1	egr2b
egr2b	ctrl-inj	A03_B10_P03-G04_LIG191	3.76167	-0.463928	36	neural progenitor (telencephalon/diencephalon)	neural progenitor (telencephalon/diencephalon)	-0.182536	1	egr2b
egr2b	ctrl-inj	A03_B10_P03-G12_LIG340	-4.63827	-2.50302	24	neural progenitor (hindbrain R7/8)	neural progenitor (hindbrain R7/8)	1.01616	1	egr2b
egr2b	ctrl-inj	A03_B10_P03-H08_LIG246	-0.0818125	2.53505	24	neural progenitor (hindbrain)	neural progenitor (hindbrain)	-1.98058	1	egr2b
egr2b	ctrl-inj	A03_B10_P04-A03_LIG39	3.35951	1.38755	36	neural progenitor (telencephalon/diencephalon)	neural progenitor (telencephalon/diencephalon)	0.416813	1	egr2b
egr2b	ctrl-inj	A03_B10_P04-A07_LIG317	-4.6022	-1.50183	18	neural progenitor (hindbrain R7/8)	neural progenitor (hindbrain R7/8)	0.416813	1	egr2b
egr2b	ctrl-inj	A03_B10_P04-A08_LIG204	-2.43979	-3.7193	36	neural progenitor (hindbrain R7/8)	neural progenitor (hindbrain R7/8)	1.01616	1	egr2b
egr2b	ctrl-inj	A03_B10_P04-B01_LIG181	-1.28876	2.29819	24	neural progenitor (hindbrain)	neural progenitor (hindbrain)	-0.182536	1	egr2b
egr2b	ctrl-inj	A03_B10_P04-C01_LIG80	-1.96151	1.96037	24	neural progenitor (hindbrain)	neural progenitor (hindbrain)	-0.182536	1	egr2b
egr2b	ctrl-inj	A03_B10_P04-C06_LIG101	-3.32228	-3.34347	24	neural progenitor (hindbrain R7/8)	neural progenitor (hindbrain R7/8)	-0.182536	1	egr2b
egr2b	ctrl-inj	A03_B10_P04-C07_LIG107	1.7061	-2.59669	36	differentiating neuron (hindbrain)	differentiating neuron (hindbrain)	1.61551	1	egr2b
egr2b	ctrl-inj	A03_B10_P04-C08_LIG254	-3.42476	-3.53038	18	neural progenitor (hindbrain R7/8)	neural progenitor (hindbrain R7/8)	0.416813	1	egr2b
egr2b	ctrl-inj	A03_B10_P04-C09_LIG384	3.35682	-0.102671	24	neural progenitor (telencephalon/diencephalon)	neural progenitor (telencephalon/diencephalon)	2.21486	1	egr2b
egr2b	ctrl-inj	A03_B10_P04-C11_LIG49	0.185665	3.87504	24	neural progenitor (hindbrain)	neural progenitor (hindbrain)	1.01616	1	egr2b
egr2b	ctrl-inj	A03_B10_P04-E01_LIG329	4.5452	-1.57809	36	neural progenitor (telencephalon/diencephalon)	neural progenitor (telencephalon/diencephalon)	1.01616	1	egr2b
egr2b	ctrl-inj	A03_B10_P04-E08_LIG214	1.93547	-3.08777	36	neural progenitor (telencephalon/diencephalon)	neural progenitor (telencephalon/diencephalon)	1.01616	1	egr2b
egr2b	ctrl-inj	A03_B10_P04-E08_LIG241	-2.44404	3.14714	24	neural progenitor (hindbrain)	neural progenitor (hindbrain)	2.21486	1	egr2b
egr2b	ctrl-inj	A03_B10_P04-E10_LIG156	-4.39345	-3.23422	24	neural progenitor (hindbrain R7/8)	neural progenitor (hindbrain R7/8)	-2.57993	1	egr2b
egr2b	ctrl-inj	A03_B10_P04-F05_LIG4	-5.34187	-4.08316	24	neural progenitor (hindbrain R7/8)	neural progenitor (hindbrain R7/8)	-3.17928	1	egr2b
egr2b	ctrl-inj	A03_B10_P04-G04_LIG49	1.60737	-1.77521	36	differentiating neuron (hindbrain)	differentiating neuron (hindbrain)	0.416813	1	egr2b
egr2b	ctrl-inj	A03_B10_P04-G08_LIG305	-2.49107	-0.178622	36	neural progenitor (hindbrain)	neural progenitor (hindbrain)	-0.182536	1	egr2b
egr2b	ctrl-inj	A03_B10_P04-G12_LIG107	-3.06173	0.983541	18	neural progenitor (hindbrain)	neural progenitor (hindbrain)	-1.38123	1	egr2b
egr2b	ctrl-inj	A03_B11_P01-A10_LIG267	-0.84837	4.5501	18	neural progenitor (hindbrain)	neural progenitor (hindbrain)	2.21486	1	egr2b
egr2b	ctrl-inj	A03_B11_P01-C12_LIG290	0.474444	-4.29798	36	differentiating neuron (hindbrain)	differentiating neuron (hindbrain)	-0.781885	1	egr2b
egr2b	ctrl-inj	A03_B11_P01-D05_LIG49	-3.6417	-0.283567	18	neural progenitor (hindbrain R7/8)	neural progenitor (hindbrain R7/8)	0.416813	1	egr2b
egr2b	ctrl-inj	A03_B11_P01-E06_LIG215	-2.17088	-2.64504	36	neural progenitor (hindbrain R7/8)	neural progenitor (hindbrain R7/8)	1.01616	1	egr2b
egr2b	ctrl-inj	A03_B11_P01-E09_LIG77	1.89004	-2.55399	36	differentiating neuron (hindbrain)	differentiating neuron (hindbrain)	2.21486	1	egr2b
egr2b	ctrl-inj	A03_B11_P01-F05_LIG181	-4.66641	-2.55652	18	neural progenitor (hindbrain R7/8)	neural progenitor (hindbrain R7/8)	0.416813	1	egr2b
egr2b	ctrl-inj	A03_B11_P01-F06_LIG99	-3.59736	-3.73952	18	neural progenitor (hindbrain R7/8)	neural progenitor (hindbrain R7/8)	-1.38123	1	egr2b
egr2b	ctrl-inj	A03_B11_P01-G02_LIG351	2.04552	-3.12261	36	differentiating neuron (hindbrain)	differentiating neuron (hindbrain)	1.01616	1	egr2b
egr2b	ctrl-inj	A03_B11_P01-G04_LIG320	-0.807318	-3.67515	36	neural progenitor (hindbrain R7/8)	neural progenitor (hindbrain R7/8)	1.61551	1	egr2b
egr2b	ctrl-inj	A03_B11_P01-H10_LIG318	0.410607	1.46689	24	neural progenitor (hindbrain)	neural progenitor (hindbrain)	-0.182536	1	egr2b
egr2b	ctrl-inj	A03_B11_P01-H12_LIG282	-5.34599	1.22337	24	neural progenitor (hindbrain)	neural progenitor (hindbrain)	1.01616	1	egr2b
egr2b	ctrl-inj	A03_B11_P02-B01_LIG263	0.894933	-4.28091	36	differentiating neuron (hindbrain)	differentiating neuron (hindbrain)	2.21486	1	egr2b
egr2b	ctrl-inj	A03_B11_P02-B04_LIG123	4.16993	0.635534	18	neural progenitor (telencephalon/diencephalon)	neural progenitor (telencephalon/diencephalon)	0.416813	1	egr2b
egr2b	ctrl-inj	A03_B11_P02-C07_LIG108	1.38697	-3.75166	36	differentiating neuron (hindbrain)	differentiating neuron (hindbrain)	1.01616	1	egr2b
egr2b	ctrl-inj	A03_B11_P02-C07_LIG51	5.11202	0.26724	24	neural progenitor (telencephalon/diencephalon)	neural progenitor (telencephalon/diencephalon)	0.416813	1	egr2b
egr2b	ctrl-inj	A03_B11_P02-C10_LIG306	-4.6274	1.25978	24	neural progenitor (hindbrain)	neural progenitor (hindbrain)	-2.57993	1	egr2b
egr2b	ctrl-inj	A03_B11_P02-D05_LIG373	-0.999192	3.49845	18	neural progenitor (hindbrain)	neural progenitor (hindbrain)	1.61551	1	egr2b
egr2b	ctrl-inj	A03_B11_P02-E01_LIG54	-3.43629	2.26172	18	neural progenitor (hindbrain)	neural progenitor (hindbrain)	1.01616	1	egr2b
egr2b	ctrl-inj	A03_B11_P02-E03_LIG208	2.93012	2.45914	24	neural progenitor (telencephalon/diencephalon)	neural progenitor (telencephalon/diencephalon)	1.01616	1	egr2b
egr2b	ctrl-inj	A03_B11_P02-E07_LIG120	1.96445	-1.61555	36	neural progenitor (telencephalon/diencephalon)	neural progenitor (telencephalon/diencephalon)	2.21486	1	egr2b
egr2b	ctrl-inj	A03_B11_P02-E08_LIG201	-1.21592	3.75905	18	neural progenitor (hindbrain)	neural progenitor (hindbrain)	2.21486	1	egr2b
egr2b	ctrl-inj	A03_B11_P02-F02_LIG199	12.6125	0.672578	36	motor neuron	motor neuron (hindbrain, spinal cord, enteric)	0.416813	1	egr2b
egr2b	ctrl-inj	A03_B11_P02-F02_LIG279	1.10374	-4.49989	36	differentiating neuron (hindbrain)	differentiating neuron (hindbrain)	1.61551	1	egr2b
egr2b	ctrl-inj	A03_B11_P02-F07_LIG232	1.52287	-3.47708	36	neural progenitor (hindbrain)	neural progenitor (hindbrain)	1.01616	1	egr2b
egr2b	ctrl-inj	A03_B11_P02-F08_LIG248	-4.26983	1.27611	18	neural progenitor (hindbrain)	neural progenitor (hindbrain)	-3.17928	1	egr2b
egr2b	ctrl-inj	A03_B11_P02-G04_LIG11	-2.94246	3.9258	18	neural progenitor (hindbrain)	neural progenitor (hindbrain)	1.01616	1	egr2b
egr2b	ctrl-inj	A03_B11_P02-G06_LIG211	5.0361	0.256717	36	neural progenitor (telencephalon/diencephalon)	neural progenitor (telencephalon/diencephalon)	-1.38123	1	egr2b
egr2b	ctrl-inj	A03_B11_P02-G06_LIG284	-2.68917	-3.355	36	neural progenitor (hindbrain R7/8)	neural progenitor (hindbrain R7/8)	1.01616	1	egr2b
egr2b	ctrl-inj	A03_B11_P02-G06_LIG43	-4.27272	-0.492499	18	neural progenitor (hindbrain R7/8)	neural progenitor (hindbrain R7/8)	0.416813	1	egr2b
egr2b	ctrl-inj	A03_B11_P02-H03_LIG122	-0.328164	3.71961	18	neural progenitor (hindbrain)	neural progenitor (hindbrain)	2.21486	1	egr2b
egr2b	ctrl-inj	A03_B11_P02-H09_LIG105	0.31053	3.93801	24	neural progenitor (hindbrain)	neural progenitor (hindbrain)	-0.781885	1	egr2b
egr2b	ctrl-inj	A03_B11_P03-A03_LIG315	-4.40782	2.1498	18	neural progenitor (hindbrain)	neural progenitor (hindbrain)	-0.182536	1	egr2b
egr2b	ctrl-inj	A03_B11_P03-A06_LIG110	1.45881	-2.9518	36	differentiating neuron (hindbrain)	differentiating neuron (hindbrain)	2.21486	1	egr2b
egr2b	ctrl-inj	A03_B11_P03-A08_LIG246	-1.91625	2.54019	18	neural progenitor (hindbrain)	neural progenitor (hindbrain)	2.21486	1	egr2b
egr2b	ctrl-inj	A03_B11_P03-B04_LIG129	-4.91891	0.695395	18	neural progenitor (hindbrain R7/8)	neural progenitor (hindbrain R7/8)	-1.38123	1	egr2b
egr2b	ctrl-inj	A03_B11_P03-B08_LIG55	3.26943	1.03801	36	neural progenitor (telencephalon/diencephalon)	neural progenitor (telencephalon/diencephalon)	2.21486	1	egr2b
egr2b	ctrl-inj	A03_B11_P03-B10_LIG216	-2.84964	-0.578227	18	neural progenitor (hindbrain R7/8)	neural progenitor (hindbrain R7/8)	-0.781885	1	egr2b
egr2b	ctrl-inj	A03_B11_P03-D01_LIG182	3.95376	2.05473	36	neural progenitor (telencephalon/diencephalon)	neural progenitor (telencephalon/diencephalon)	0.416813	1	egr2b
egr2b	ctrl-inj	A03_B11_P03-E01_LIG155	-5.26019	-3.2969	18	neural progenitor (hindbrain R7/8)	neural progenitor (hindbrain R7/8)	0.416813	1	egr2b
egr2b	ctrl-inj	A03_B11_P03-E04_LIG91	1.04146	-1.96845	36	differentiating neuron (hindbrain)	differentiating neuron (hindbrain)	0.416813	1	egr2b
egr2b	ctrl-inj	A03_B11_P03-E11_LIG27	1.32825	-1.74207	36	differentiating neuron (hindbrain)	differentiating neuron (hindbrain)	1.61551	1	egr2b
egr2b	ctrl-inj	A03_B11_P03-F02_LIG147	1.10868	2.016	24	neural progenitor (hindbrain)	neural progenitor (hindbrain)	0.416813	1	egr2b
egr2b	ctrl-inj	A03_B11_P03-F08_LIG369	-5.77147	-3.63156	18	neural progenitor (hindbrain R7/8)	neural progenitor (hindbrain R7/8)	2.21486	1	egr2b
egr2b	ctrl-inj	A03_B11_P03-F11_LIG292	-3.49238	2.59925	24	differentiating neuron (hindbrain)	differentiating neuron (hindbrain)	-0.781885	1	egr2b
egr2b	ctrl-inj	A03_B11_P03-F12_LIG277	3.42027	-1.40243	36	differentiating neuron (hindbrain)	differentiating neuron (hindbrain)	0.416813	1	egr2b
egr2b	ctrl-inj	A03_B11_P03-F12_LIG307	0.818976	-1.33039	36	neural progenitor (hindbrain)	neural progenitor (hindbrain)	1.61551	1	egr2b
egr2b	ctrl-inj	A03_B11_P03-G09_LIG307	5.1011	5.21402	36	neural progenitor (telencephalon/diencephalon)	neural progenitor (telencephalon/diencephalon)	1.01616	1	egr2b
egr2b	ctrl-inj	A03_B11_P03-G10_LIG375	0.909201	-1.55224	36	differentiating neuron (hindbrain)	differentiating neuron (hindbrain)	-0.182536	1	egr2b
egr2b	ctrl-inj	A03_B11_P03-H01_LIG63	-1.65122	2.98694	18	neural progenitor (hindbrain)	neural progenitor (hindbrain)	1.61551	1	egr2b
egr2b	ctrl-inj	A03_B11_P04-A01_LIG363	-4.59134	-2.55629	18	neural progenitor (hindbrain R7/8)	neural progenitor (hindbrain R7/8)	1.01616	1	egr2b
egr2b	ctrl-inj	A03_B11_P04-A01_LIG80	5.20214	0.246631	18	neural progenitor (telencephalon/diencephalon)	neural progenitor (telencephalon/diencephalon)	-0.781885	1	egr2b
egr2b	ctrl-inj	A03_B11_P04-A03_LIG314	1.60141	-3.00805	36	neural progenitor (telencephalon/diencephalon)	neural progenitor (telencephalon/diencephalon)	0.416813	1	egr2b
egr2b	ctrl-inj	A03_B11_P04-A05_LIG186	5.14174	5.28928	36	neural progenitor (telencephalon/diencephalon)	neural progenitor (telencephalon/diencephalon)	0.416813	1	egr2b
egr2b	ctrl-inj	A03_B11_P04-E06_LIG279	0.358336	-4.627	36	differentiating neuron (hindbrain)	differentiating neuron (hindbrain)	-0.182536	1	egr2b
egr2b	ctrl-inj	A03_B11_P04-E11_LIG312	12.8227	1.17085	36	motor neuron	motor neuron (hindbrain, spinal cord, enteric)	-1.38123	1	egr2b
egr2b	ctrl-inj	A03_B11_P04-F03_LIG97	3.59147	3.23182	18	neural progenitor (telencephalon/diencephalon)	neural progenitor (telencephalon/diencephalon)	1.01616	1	egr2b
egr2b	ctrl-inj	A03_B11_P04-F08_LIG374	1.46115	-1.55443	36	differentiating neuron (hindbrain)	differentiating neuron (hindbrain)	1.61551	1	egr2b
egr2b	ctrl-inj	A03_B11_P04-G05_LIG189	-2.0414	-3.16262	36	neural progenitor (hindbrain R7/8)	neural progenitor (hindbrain R7/8)	1.01616	1	egr2b
egr2b	ctrl-inj	A03_B11_P04-H04_LIG263	-1.87034	2.41223	24	neural progenitor (hindbrain)	neural progenitor (hindbrain)	1.01616	1	egr2b
egr2b	ctrl-inj	A03_B12_P01-B06_LIG167	5.38486	0.669798	36	neural progenitor (telencephalon/diencephalon)	neural progenitor (telencephalon/diencephalon)	1.61551	1	egr2b
egr2b	ctrl-inj	A03_B12_P01-B08_LIG206	3.91639	3.13898	36	neural progenitor (telencephalon/diencephalon)	neural progenitor (telencephalon/diencephalon)	-1.38123	1	egr2b
egr2b	ctrl-inj	A03_B12_P01-B09_LIG212	4.16159	-1.02255	24	neural progenitor (hindbrain)	neural progenitor (hindbrain)	0.416813	1	egr2b
egr2b	ctrl-inj	A03_B12_P01-C01_LIG9	-5.15633	-2.96057	24	neural progenitor (hindbrain R7/8)	neural progenitor (hindbrain R7/8)	1.01616	1	egr2b
egr2b	ctrl-inj	A03_B12_P01-G02_LIG360	1.05978	-2.96932	36	neural progenitor (telencephalon/diencephalon)	neural progenitor (telencephalon/diencephalon)	-0.182536	1	egr2b
egr2b	ctrl-inj	A03_B12_P01-H04_LIG43	4.79351	0.254285	24	neural progenitor (telencephalon/diencephalon)	neural progenitor (telencephalon/diencephalon)	1.01616	1	egr2b
egr2b	ctrl-inj	A03_B12_P01-H09_LIG376	-4.41289	-1.54273	18	neural progenitor (hindbrain R7/8)	neural progenitor (hindbrain R7/8)	1.61551	1	egr2b
egr2b	ctrl-inj	A03_B12_P01-H10_LIG342	-0.0620685	3.9167	24	neural progenitor (hindbrain)	neural progenitor (hindbrain)	1.61551	1	egr2b
egr2b	ctrl-inj	A03_B12_P01-H11_LIG78	0.417573	-0.745651	36	neural progenitor (telencephalon/diencephalon)	neural progenitor (telencephalon/diencephalon)	1.61551	1	egr2b
egr2b	ctrl-inj	A03_B12_P02-A05_LIG333	5.26887	0.553297	18	neural progenitor (telencephalon/diencephalon)	neural progenitor (telencephalon/diencephalon)	-0.182536	1	egr2b
egr2b	ctrl-inj	A03_B12_P02-C02_LIG211	1.01531	0.485716	24	neural progenitor (hindbrain)	neural progenitor (hindbrain)	-0.781885	1	egr2b
egr2b	ctrl-inj	A03_B12_P02-C04_LIG49	-1.47664	-2.51802	36	neural progenitor (hindbrain R7/8)	neural progenitor (hindbrain R7/8)	0.416813	1	egr2b
egr2b	ctrl-inj	A03_B12_P02-C05_LIG369	-0.529172	-3.69015	36	neural progenitor (hindbrain R7/8)	neural progenitor (hindbrain R7/8)	1.61551	1	egr2b
egr2b	ctrl-inj	A03_B12_P02-C12_LIG87	-2.30749	-3.05569	36	neural progenitor (hindbrain R7/8)	neural progenitor (hindbrain R7/8)	0.416813	1	egr2b
egr2b	ctrl-inj	A03_B12_P02-D07_LIG329	-2.04892	3.14985	18	neural progenitor (hindbrain)	neural progenitor (hindbrain)	1.61551	1	egr2b
egr2b	ctrl-inj	A03_B12_P02-D08_LIG339	1.7583	-3.85143	36	differentiating neuron (hindbrain)	differentiating neuron (hindbrain)	1.01616	1	egr2b
egr2b	ctrl-inj	A03_B12_P02-E08_LIG8	-1.18474	1.23596	18	neural progenitor (hindbrain)	neural progenitor (hindbrain)	-1.38123	1	egr2b
egr2b	ctrl-inj	A03_B12_P02-F03_LIG279	-5.58667	-3.80861	18	neural progenitor (hindbrain R7/8)	neural progenitor (hindbrain R7/8)	1.61551	1	egr2b
egr2b	ctrl-inj	A03_B12_P02-F03_LIG378	-3.31676	2.18557	24	neural progenitor (hindbrain)	neural progenitor (hindbrain)	0.416813	1	egr2b
egr2b	ctrl-inj	A03_B12_P02-G08_LIG148	0.0130938	4.26684	18	neural progenitor (hindbrain)	neural progenitor (hindbrain)	1.01616	1	egr2b
egr2b	ctrl-inj	A03_B12_P02-G11_LIG67	0.776445	2.42154	24	differentiating neuron (hindbrain)	differentiating neuron (hindbrain)	-2.57993	1	egr2b
egr2b	ctrl-inj	A03_B12_P02-G12_LIG116	-4.49672	3.19271	24	neural progenitor (hindbrain)	neural progenitor (hindbrain)	0.416813	1	egr2b
egr2b	ctrl-inj	A03_B12_P02-H06_LIG374	-0.614618	2.73838	18	neural progenitor (hindbrain)	neural progenitor (hindbrain)	-0.182536	1	egr2b
egr2b	ctrl-inj	A03_B12_P02-H11_LIG235	12.9158	-1.33185	36	motor neuron	motor neuron (hindbrain, spinal cord, enteric)	2.21486	1	egr2b
egr2b	ctrl-inj	A03_B12_P03-A05_LIG151	-0.461452	2.90184	18	neural progenitor (hindbrain)	neural progenitor (hindbrain)	1.01616	1	egr2b
egr2b	ctrl-inj	A03_B12_P03-B08_LIG238	5.14572	11.8036	36	motor neuron	motor neuron (hindbrain, spinal cord, enteric)	-0.182536	1	egr2b
egr2b	ctrl-inj	A03_B12_P03-D07_LIG192	5.10637	0.702693	18	neural progenitor (telencephalon/diencephalon)	neural progenitor (telencephalon/diencephalon)	-1.38123	1	egr2b
egr2b	ctrl-inj	A03_B12_P03-D10_LIG302	0.0852488	-1.71684	36	neural progenitor (telencephalon/diencephalon)	neural progenitor (telencephalon/diencephalon)	-0.182536	1	egr2b
egr2b	ctrl-inj	A03_B12_P03-F07_LIG379	0.207408	2.87872	24	neural progenitor (hindbrain)	neural progenitor (hindbrain)	-2.57993	1	egr2b
egr2b	ctrl-inj	A03_B12_P03-G08_LIG36	-5.55843	-3.08321	18	neural progenitor (hindbrain R7/8)	neural progenitor (hindbrain R7/8)	1.61551	1	egr2b
egr2b	ctrl-inj	A03_B12_P03-G10_LIG356	-2.53728	-3.43917	24	neural progenitor (hindbrain R7/8)	neural progenitor (hindbrain R7/8)	-1.98058	1	egr2b
egr2b	ctrl-inj	A03_B12_P03-H07_LIG161	-4.29437	2.55991	24	neural progenitor (hindbrain)	neural progenitor (hindbrain)	1.61551	1	egr2b
egr2b	ctrl-inj	A03_B12_P03-H12_LIG215	-3.23003	3.31214	18	neural progenitor (hindbrain)	neural progenitor (hindbrain)	1.01616	1	egr2b
egr2b	ctrl-inj	A03_B12_P04-A01_LIG259	-2.90904	2.48861	24	neural progenitor (hindbrain)	neural progenitor (hindbrain)	2.21486	1	egr2b
egr2b	ctrl-inj	A03_B12_P04-A11_LIG294	1.70751	-3.72366	36	differentiating neuron (hindbrain)	differentiating neuron (hindbrain)	1.01616	1	egr2b
egr2b	ctrl-inj	A03_B12_P04-C05_LIG372	-1.6222	2.63274	18	neural progenitor (hindbrain)	neural progenitor (hindbrain)	2.21486	1	egr2b
egr2b	ctrl-inj	A03_B12_P04-D02_LIG209	0.938633	-2.70161	36	differentiating neuron (hindbrain)	differentiating neuron (hindbrain)	0.416813	1	egr2b
egr2b	ctrl-inj	A03_B12_P04-E01_LIG7	3.29233	-2.36853	36	neural progenitor (telencephalon/diencephalon)	neural progenitor (telencephalon/diencephalon)	1.61551	1	egr2b
egr2b	ctrl-inj	A03_B12_P04-E02_LIG254	-3.8929	3.20151	24	neural progenitor (hindbrain)	neural progenitor (hindbrain)	1.01616	1	egr2b
egr2b	ctrl-inj	A03_B12_P04-E06_LIG66	1.26162	-3.80398	36	differentiating neuron (hindbrain)	differentiating neuron (hindbrain)	2.21486	1	egr2b
egr2b	ctrl-inj	A03_B12_P04-E09_LIG269	0.714607	-0.986006	36	neural progenitor (hindbrain)	neural progenitor (hindbrain)	1.61551	1	egr2b
egr2b	ctrl-inj	A03_B12_P04-F04_LIG280	3.68567	1.6145	24	neural progenitor (telencephalon/diencephalon)	neural progenitor (telencephalon/diencephalon)	-0.182536	1	egr2b
egr2b	ctrl-inj	A03_B12_P04-G03_LIG224	-0.964448	-3.74665	36	neural progenitor (hindbrain R7/8)	neural progenitor (hindbrain R7/8)	-0.781885	1	egr2b
egr2b	ctrl-inj	A03_B12_P04-G03_LIG364	-3.22234	1.79988	18	neural progenitor (hindbrain)	neural progenitor (hindbrain)	-0.781885	1	egr2b
egr2b	ctrl-inj	A03_B12_P04-G04_LIG63	-0.720643	-0.626054	24	neural progenitor (telencephalon/diencephalon)	neural progenitor (telencephalon/diencephalon)	-1.38123	1	egr2b
egr2b	ctrl-inj	A03_B12_P04-H01_LIG290	1.67679	-3.1943	36	differentiating neuron (hindbrain)	differentiating neuron (hindbrain)	0.416813	1	egr2b
egr2b	ctrl-inj	A05_C01_P01-B01_LIG34	-4.74604	-2.29971	18	neural progenitor (hindbrain R7/8)	neural progenitor (hindbrain R7/8)	2.21486	1	egr2b
egr2b	ctrl-inj	A05_C01_P01-B07_LIG15	-5.23139	0.193706	18	neural progenitor (hindbrain R7/8)	neural progenitor (hindbrain R7/8)	-3.17928	1	egr2b
egr2b	ctrl-inj	A05_C01_P01-C02_LIG159	-0.979709	-0.45746	24	neural progenitor (telencephalon/diencephalon)	neural progenitor (telencephalon/diencephalon)	0.416813	1	egr2b
egr2b	ctrl-inj	A05_C01_P01-C09_LIG39	-2.24624	2.33887	18	neural progenitor (hindbrain)	neural progenitor (hindbrain)	0.416813	1	egr2b
egr2b	ctrl-inj	A05_C01_P01-D01_LIG258	-2.98164	-2.50882	36	neural progenitor (hindbrain R7/8)	neural progenitor (hindbrain R7/8)	-0.781885	1	egr2b
egr2b	ctrl-inj	A05_C01_P01-E10_LIG95	1.54887	-0.0843685	18	differentiating neuron (hindbrain)	differentiating neuron (hindbrain)	1.01616	1	egr2b
egr2b	ctrl-inj	A05_C01_P01-F03_LIG311	-3.27643	0.614537	24	neural progenitor (hindbrain)	neural progenitor (hindbrain)	-2.57993	1	egr2b
egr2b	ctrl-inj	A05_C01_P01-F05_LIG194	0.89392	-4.04312	36	differentiating neuron (hindbrain)	differentiating neuron (hindbrain)	-1.98058	1	egr2b
egr2b	ctrl-inj	A05_C01_P01-F05_LIG321	-0.325035	-1.18592	24	neural progenitor (telencephalon/diencephalon)	neural progenitor (telencephalon/diencephalon)	0.416813	1	egr2b
egr2b	ctrl-inj	A05_C01_P01-H08_LIG371	-0.851856	-0.127879	24	neural progenitor (telencephalon/diencephalon)	neural progenitor (telencephalon/diencephalon)	-0.182536	1	egr2b
egr2b	ctrl-inj	A05_C01_P02-B09_LIG206	1.37137	-3.17276	36	differentiating neuron (hindbrain)	differentiating neuron (hindbrain)	-0.182536	1	egr2b
egr2b	ctrl-inj	A05_C01_P02-D04_LIG244	3.63863	1.45343	36	neural progenitor (telencephalon/diencephalon)	neural progenitor (telencephalon/diencephalon)	-1.38123	1	egr2b
egr2b	ctrl-inj	A05_C01_P02-G11_LIG343	1.24755	-1.70871	36	neural progenitor (hindbrain)	neural progenitor (hindbrain)	1.01616	1	egr2b
egr2b	ctrl-inj	A05_C01_P03-A04_LIG104	0.921334	-3.77003	36	differentiating neuron (hindbrain)	differentiating neuron (hindbrain)	-0.781885	1	egr2b
egr2b	ctrl-inj	A05_C01_P03-A05_LIG270	0.494459	3.59447	18	neural progenitor (hindbrain)	neural progenitor (hindbrain)	-0.182536	1	egr2b
egr2b	ctrl-inj	A05_C01_P03-A08_LIG286	4.05762	0.0252294	18	neural progenitor (telencephalon/diencephalon)	neural progenitor (telencephalon/diencephalon)	1.61551	1	egr2b
egr2b	ctrl-inj	A05_C01_P03-B03_LIG302	-1.32014	2.08185	24	neural progenitor (hindbrain)	neural progenitor (hindbrain)	-1.38123	1	egr2b
egr2b	ctrl-inj	A05_C01_P03-B03_LIG50	-4.15569	1.18251	24	neural progenitor (hindbrain)	neural progenitor (hindbrain)	-2.57993	1	egr2b
egr2b	ctrl-inj	A05_C01_P03-C10_LIG315	0.386776	-3.60624	36	differentiating neuron (hindbrain)	differentiating neuron (hindbrain)	-0.781885	1	egr2b
egr2b	ctrl-inj	A05_C01_P03-D01_LIG302	-3.54029	3.06672	18	neural progenitor (hindbrain)	neural progenitor (hindbrain)	1.01616	1	egr2b
egr2b	ctrl-inj	A05_C01_P03-D09_LIG3	-4.57873	3.12344	24	neural progenitor (hindbrain)	neural progenitor (hindbrain)	1.61551	1	egr2b
egr2b	ctrl-inj	A05_C01_P03-E11_LIG176	4.61667	-0.120639	18	neural progenitor (telencephalon/diencephalon)	neural progenitor (telencephalon/diencephalon)	-1.38123	1	egr2b
egr2b	ctrl-inj	A05_C01_P03-F12_LIG156	3.80221	-1.94879	18	neural progenitor (telencephalon/diencephalon)	neural progenitor (telencephalon/diencephalon)	1.61551	1	egr2b
egr2b	ctrl-inj	A05_C01_P04-A07_LIG63	2.45347	-2.1345	36	neural progenitor (telencephalon/diencephalon)	neural progenitor (telencephalon/diencephalon)	1.01616	1	egr2b
egr2b	ctrl-inj	A05_C01_P04-A11_LIG374	-0.0516951	1.9043	24	neural progenitor (hindbrain)	neural progenitor (hindbrain)	-3.17928	1	egr2b
egr2b	ctrl-inj	A05_C01_P04-C02_LIG157	-2.65054	-3.99815	24	neural progenitor (hindbrain R7/8)	neural progenitor (hindbrain R7/8)	0.416813	1	egr2b
egr2b	ctrl-inj	A05_C01_P04-C04_LIG198	-4.53669	-0.0614633	24	neural progenitor (hindbrain)	neural progenitor (hindbrain)	2.21486	1	egr2b
egr2b	ctrl-inj	A05_C01_P04-E12_LIG19	1.12039	1.83773	24	neural progenitor (hindbrain)	neural progenitor (hindbrain)	1.01616	1	egr2b
egr2b	ctrl-inj	A05_C01_P04-E12_LIG339	-3.37382	2.6759	18	neural progenitor (hindbrain)	neural progenitor (hindbrain)	0.416813	1	egr2b
egr2b	ctrl-inj	A05_C01_P04-F01_LIG78	-3.71387	-0.696671	18	neural progenitor (hindbrain)	neural progenitor (hindbrain)	0.416813	1	egr2b
egr2b	ctrl-inj	A05_C01_P04-F05_LIG143	-1.00726	-0.592327	24	neural progenitor (telencephalon/diencephalon)	neural progenitor (telencephalon/diencephalon)	-2.57993	1	egr2b
egr2b	ctrl-inj	A05_C01_P04-F11_LIG343	0.358163	3.39464	18	neural progenitor (hindbrain)	neural progenitor (hindbrain)	-2.57993	1	egr2b
egr2b	ctrl-inj	A05_C01_P04-G02_LIG319	0.722691	-3.41931	24	differentiating neuron (hindbrain)	differentiating neuron (hindbrain)	-0.182536	1	egr2b
egr2b	ctrl-inj	A05_C02_P01-B10_LIG267	-1.28914	2.58481	24	neural progenitor (hindbrain)	neural progenitor (hindbrain)	-0.781885	1	egr2b
egr2b	ctrl-inj	A05_C02_P01-C07_LIG341	1.10854	-4.16664	36	differentiating neuron (hindbrain)	differentiating neuron (hindbrain)	1.01616	1	egr2b
egr2b	ctrl-inj	A05_C02_P01-C12_LIG1	1.14579	-0.89554	36	neural progenitor (telencephalon/diencephalon)	neural progenitor (telencephalon/diencephalon)	0.416813	1	egr2b
egr2b	ctrl-inj	A05_C02_P01-D05_LIG59	-5.55083	-3.58164	18	neural progenitor (hindbrain R7/8)	neural progenitor (hindbrain R7/8)	2.21486	1	egr2b
egr2b	ctrl-inj	A05_C02_P01-F02_LIG202	-4.9404	-0.164233	18	neural progenitor (hindbrain R7/8)	neural progenitor (hindbrain R7/8)	0.416813	1	egr2b
egr2b	ctrl-inj	A05_C02_P01-G02_LIG169	-3.13382	-2.56819	24	neural progenitor (hindbrain R7/8)	neural progenitor (hindbrain R7/8)	-1.38123	1	egr2b
egr2b	ctrl-inj	A05_C02_P01-G02_LIG83	-3.98996	-2.2533	18	neural progenitor (hindbrain R7/8)	neural progenitor (hindbrain R7/8)	-0.781885	1	egr2b
egr2b	ctrl-inj	A05_C02_P01-H01_LIG337	-3.08353	-1.87791	24	neural progenitor (hindbrain R7/8)	neural progenitor (hindbrain R7/8)	-0.182536	1	egr2b
egr2b	ctrl-inj	A05_C02_P01-H08_LIG221	13.7376	-1.99286	24	motor neuron	motor neuron (hindbrain, spinal cord, enteric)	1.01616	1	egr2b
egr2b	ctrl-inj	A05_C02_P02-A03_LIG370	-3.8265	3.08871	18	neural progenitor (hindbrain)	neural progenitor (hindbrain)	0.416813	1	egr2b
egr2b	ctrl-inj	A05_C02_P02-A05_LIG2	3.27303	-1.73387	18	differentiating neuron (hindbrain)	differentiating neuron (hindbrain)	1.61551	1	egr2b
egr2b	ctrl-inj	A05_C02_P02-B05_LIG133	-2.14161	2.04811	18	neural progenitor (hindbrain)	neural progenitor (hindbrain)	1.61551	1	egr2b
egr2b	ctrl-inj	A05_C02_P02-C12_LIG316	-2.7472	-3.15179	24	neural progenitor (hindbrain R7/8)	neural progenitor (hindbrain R7/8)	1.01616	1	egr2b
egr2b	ctrl-inj	A05_C02_P02-D07_LIG364	3.75156	2.87783	24	neural progenitor (telencephalon/diencephalon)	neural progenitor (telencephalon/diencephalon)	-2.57993	1	egr2b
egr2b	ctrl-inj	A05_C02_P02-E08_LIG28	-3.12576	1.31468	24	neural progenitor (hindbrain)	neural progenitor (hindbrain)	-1.38123	1	egr2b
egr2b	ctrl-inj	A05_C02_P02-F02_LIG198	-2.8214	-2.42035	36	neural progenitor (hindbrain R7/8)	neural progenitor (hindbrain R7/8)	-0.182536	1	egr2b
egr2b	ctrl-inj	A05_C02_P02-F05_LIG245	-1.46579	1.82734	24	neural progenitor (hindbrain)	neural progenitor (hindbrain)	-0.182536	1	egr2b
egr2b	ctrl-inj	A05_C02_P02-G04_LIG64	-4.32037	0.964641	24	neural progenitor (hindbrain)	neural progenitor (hindbrain)	-3.77863	1	egr2b
egr2b	ctrl-inj	A05_C02_P02-G10_LIG165	0.913401	-2.34812	36	differentiating neuron (hindbrain)	differentiating neuron (hindbrain)	0.416813	1	egr2b
egr2b	ctrl-inj	A05_C02_P02-G10_LIG172	0.252983	-4.05404	36	differentiating neuron (hindbrain)	differentiating neuron (hindbrain)	-1.38123	1	egr2b
egr2b	ctrl-inj	A05_C02_P02-H04_LIG363	3.87447	-1.78567	24	neural progenitor (telencephalon/diencephalon)	neural progenitor (telencephalon/diencephalon)	-0.781885	1	egr2b
egr2b	ctrl-inj	A05_C02_P02-H07_LIG37	-1.12343	-0.0245654	24	neural progenitor (telencephalon/diencephalon)	neural progenitor (telencephalon/diencephalon)	0.416813	1	egr2b
egr2b	ctrl-inj	A05_C02_P03-B06_LIG13	2.89491	1.87225	36	neural progenitor (telencephalon/diencephalon)	neural progenitor (telencephalon/diencephalon)	-0.781885	1	egr2b
egr2b	ctrl-inj	A05_C02_P03-B09_LIG207	-2.40158	-3.8948	36	neural progenitor (hindbrain R7/8)	neural progenitor (hindbrain R7/8)	1.01616	1	egr2b
egr2b	ctrl-inj	A05_C02_P03-B10_LIG147	-5.56046	-3.3134	24	neural progenitor (hindbrain R7/8)	neural progenitor (hindbrain R7/8)	1.61551	1	egr2b
egr2b	ctrl-inj	A05_C02_P03-B12_LIG35	-4.32078	3.33395	24	neural progenitor (hindbrain)	neural progenitor (hindbrain)	1.01616	1	egr2b
egr2b	ctrl-inj	A05_C02_P03-C03_LIG9	11.9012	-0.747812	36	motor neuron	motor neuron (hindbrain, spinal cord, enteric)	1.61551	1	egr2b
egr2b	ctrl-inj	A05_C02_P03-F02_LIG359	1.95034	-3.23165	36	differentiating neuron (hindbrain)	differentiating neuron (hindbrain)	1.61551	1	egr2b
egr2b	ctrl-inj	A05_C02_P03-F10_LIG221	1.92751	-0.835514	24	neural progenitor (telencephalon/diencephalon)	neural progenitor (telencephalon/diencephalon)	1.01616	1	egr2b
egr2b	ctrl-inj	A05_C02_P03-G10_LIG135	4.30828	-2.13131	24	neural progenitor (telencephalon/diencephalon)	neural progenitor (telencephalon/diencephalon)	-0.182536	1	egr2b
egr2b	ctrl-inj	A05_C02_P03-H04_LIG113	1.91202	-3.18363	36	differentiating neuron (hindbrain)	differentiating neuron (hindbrain)	1.61551	1	egr2b
egr2b	ctrl-inj	A05_C02_P03-H06_LIG105	1.8071	-1.918	36	neural progenitor (telencephalon/diencephalon)	neural progenitor (telencephalon/diencephalon)	1.61551	1	egr2b
egr2b	ctrl-inj	A05_C02_P03-H09_LIG119	-4.67729	2.92383	18	neural progenitor (hindbrain)	neural progenitor (hindbrain)	1.01616	1	egr2b
egr2b	ctrl-inj	A05_C02_P04-A01_LIG181	-5.79789	-3.79082	18	neural progenitor (hindbrain R7/8)	neural progenitor (hindbrain R7/8)	1.61551	1	egr2b
egr2b	ctrl-inj	A05_C02_P04-A11_LIG264	-0.980985	3.28398	18	neural progenitor (hindbrain)	neural progenitor (hindbrain)	1.61551	1	egr2b
egr2b	ctrl-inj	A05_C02_P04-C03_LIG15	4.99657	11.9538	18	motor neuron	motor neuron (hindbrain, spinal cord, enteric)	-0.781885	1	egr2b
egr2b	ctrl-inj	A05_C02_P04-C06_LIG81	-5.92587	-3.27733	18	neural progenitor (hindbrain R7/8)	neural progenitor (hindbrain R7/8)	2.21486	1	egr2b
egr2b	ctrl-inj	A05_C02_P04-C12_LIG331	-4.9141	2.32194	18	neural progenitor (hindbrain)	neural progenitor (hindbrain)	0.416813	1	egr2b
egr2b	ctrl-inj	A05_C02_P04-D05_LIG305	-3.05949	3.97307	24	neural progenitor (hindbrain)	neural progenitor (hindbrain)	2.21486	1	egr2b
egr2b	ctrl-inj	A05_C02_P04-D06_LIG383	0.162347	-4.87285	36	differentiating neuron (hindbrain)	differentiating neuron (hindbrain)	0.416813	1	egr2b
egr2b	ctrl-inj	A05_C02_P04-D08_LIG289	1.24354	-4.0109	36	differentiating neuron (hindbrain)	differentiating neuron (hindbrain)	1.01616	1	egr2b
egr2b	ctrl-inj	A05_C02_P04-D11_LIG42	-3.54285	0.0674741	24	neural progenitor (hindbrain)	neural progenitor (hindbrain)	1.61551	1	egr2b
egr2b	ctrl-inj	A05_C02_P04-E03_LIG255	-4.32797	-2.73784	24	neural progenitor (hindbrain R7/8)	neural progenitor (hindbrain R7/8)	-2.57993	1	egr2b
egr2b	ctrl-inj	A05_C02_P04-E08_LIG128	-2.02861	1.76266	18	neural progenitor (hindbrain)	neural progenitor (hindbrain)	-0.781885	1	egr2b
egr2b	ctrl-inj	A05_C02_P04-F01_LIG314	3.64644	-1.17111	36	neural progenitor (telencephalon/diencephalon)	neural progenitor (telencephalon/diencephalon)	1.01616	1	egr2b
egr2b	ctrl-inj	A05_C02_P04-F05_LIG359	-4.57093	2.16948	18	neural progenitor (hindbrain)	neural progenitor (hindbrain)	-0.182536	1	egr2b
egr2b	ctrl-inj	A05_C02_P04-G05_LIG49	4.00038	-2.26587	36	neural progenitor (telencephalon/diencephalon)	neural progenitor (telencephalon/diencephalon)	-0.182536	1	egr2b
egr2b	ctrl-inj	A05_C02_P04-H04_LIG22	4.08072	3.34645	18	neural progenitor (telencephalon/diencephalon)	neural progenitor (telencephalon/diencephalon)	-2.57993	1	egr2b
egr2b	ctrl-inj	A05_C02_P04-H07_LIG18	-5.10971	-3.75775	24	neural progenitor (hindbrain R7/8)	neural progenitor (hindbrain R7/8)	-2.57993	1	egr2b
egr2b	ctrl-inj	A05_C02_P04-H12_LIG306	3.40589	1.32975	36	neural progenitor (telencephalon/diencephalon)	neural progenitor (telencephalon/diencephalon)	-0.182536	1	egr2b
egr2b	ctrl-inj	A05_C03_P01-C01_LIG323	-0.958384	-0.564392	24	neural progenitor (telencephalon/diencephalon)	neural progenitor (telencephalon/diencephalon)	0.416813	1	egr2b
egr2b	ctrl-inj	A05_C03_P01-D06_LIG84	-3.80086	-0.515336	24	neural progenitor (hindbrain R7/8)	neural progenitor (hindbrain R7/8)	0.416813	1	egr2b
egr2b	ctrl-inj	A05_C03_P01-E05_LIG246	-3.29668	-0.283639	24	neural progenitor (hindbrain)	neural progenitor (hindbrain)	1.61551	1	egr2b
egr2b	ctrl-inj	A05_C03_P01-E06_LIG79	0.626495	-0.599717	36	neural progenitor (telencephalon/diencephalon)	neural progenitor (telencephalon/diencephalon)	1.01616	1	egr2b
egr2b	ctrl-inj	A05_C03_P01-F05_LIG112	-0.618024	2.05468	24	neural progenitor (hindbrain)	neural progenitor (hindbrain)	-2.57993	1	egr2b
egr2b	ctrl-inj	A05_C03_P02-A02_LIG12	-2.41044	3.11297	18	neural progenitor (hindbrain)	neural progenitor (hindbrain)	2.21486	1	egr2b
egr2b	ctrl-inj	A05_C03_P02-B06_LIG194	3.72799	2.87181	18	neural progenitor (telencephalon/diencephalon)	neural progenitor (telencephalon/diencephalon)	-1.38123	1	egr2b
egr2b	ctrl-inj	A05_C03_P02-C08_LIG372	5.29006	-0.425604	18	neural progenitor (telencephalon/diencephalon)	neural progenitor (telencephalon/diencephalon)	-0.781885	1	egr2b
egr2b	ctrl-inj	A05_C03_P02-D12_LIG51	0.17604	1.48254	18	neural progenitor (telencephalon/diencephalon)	neural progenitor (telencephalon/diencephalon)	0.416813	1	egr2b
egr2b	ctrl-inj	A05_C03_P02-E06_LIG40	-0.207689	-0.501833	24	neural progenitor (telencephalon/diencephalon)	neural progenitor (telencephalon/diencephalon)	1.01616	1	egr2b
egr2b	ctrl-inj	A05_C03_P02-E08_LIG86	-1.7189	-2.431	36	neural progenitor (hindbrain R7/8)	neural progenitor (hindbrain R7/8)	0.416813	1	egr2b
egr2b	ctrl-inj	A05_C03_P02-E12_LIG189	-1.49387	1.98795	18	neural progenitor (hindbrain)	neural progenitor (hindbrain)	-1.38123	1	egr2b
egr2b	ctrl-inj	A05_C03_P02-G06_LIG202	1.61344	-3.95015	36	differentiating neuron (hindbrain)	differentiating neuron (hindbrain)	1.61551	1	egr2b
egr2b	ctrl-inj	A05_C03_P02-G07_LIG7	0.51117	-3.38904	24	neural progenitor (hindbrain)	neural progenitor (hindbrain)	0.416813	1	egr2b
egr2b	ctrl-inj	A05_C03_P03-A01_LIG63	-4.41168	-0.571863	24	neural progenitor (hindbrain R7/8)	neural progenitor (hindbrain R7/8)	-0.182536	1	egr2b
egr2b	ctrl-inj	A05_C03_P03-A04_LIG184	-5.00276	-2.53286	18	neural progenitor (hindbrain R7/8)	neural progenitor (hindbrain R7/8)	2.21486	1	egr2b
egr2b	ctrl-inj	A05_C03_P03-B06_LIG253	-0.237826	1.44748	36	neural progenitor (hindbrain)	neural progenitor (hindbrain)	-1.38123	1	egr2b
egr2b	ctrl-inj	A05_C03_P03-D06_LIG139	-2.26921	0.662271	24	neural progenitor (hindbrain)	neural progenitor (hindbrain)	-1.38123	1	egr2b
egr2b	ctrl-inj	A05_C03_P03-G02_LIG199	5.10265	-0.615174	24	neural progenitor (telencephalon/diencephalon)	neural progenitor (telencephalon/diencephalon)	-1.38123	1	egr2b
egr2b	ctrl-inj	A05_C03_P03-G02_LIG249	-2.2421	2.97509	18	neural progenitor (hindbrain)	neural progenitor (hindbrain)	2.21486	1	egr2b
egr2b	ctrl-inj	A05_C03_P03-G09_LIG10	1.54978	0.553689	24	neural progenitor (telencephalon/diencephalon)	neural progenitor (telencephalon/diencephalon)	1.01616	1	egr2b
egr2b	ctrl-inj	A05_C03_P03-G09_LIG132	-3.89533	3.31128	24	neural progenitor (hindbrain)	neural progenitor (hindbrain)	-0.182536	1	egr2b
egr2b	ctrl-inj	A05_C03_P03-H04_LIG235	13.9145	1.04426	36	motor neuron	motor neuron (hindbrain, spinal cord, enteric)	1.61551	1	egr2b
egr2b	ctrl-inj	A05_C03_P04-B12_LIG250	-4.11834	3.05603	18	neural progenitor (hindbrain)	neural progenitor (hindbrain)	1.01616	1	egr2b
egr2b	ctrl-inj	A05_C03_P04-C01_LIG288	3.40991	3.02345	18	neural progenitor (telencephalon/diencephalon)	neural progenitor (telencephalon/diencephalon)	0.416813	1	egr2b
egr2b	ctrl-inj	A05_C03_P04-E01_LIG82	0.0962254	-2.12924	36	differentiating neuron (hindbrain)	differentiating neuron (hindbrain)	0.416813	1	egr2b
egr2b	ctrl-inj	A05_C03_P04-E03_LIG263	4.18914	0.770244	18	neural progenitor (telencephalon/diencephalon)	neural progenitor (telencephalon/diencephalon)	1.61551	1	egr2b
egr2b	ctrl-inj	A05_C03_P04-G08_LIG262	-1.49975	-0.844773	24	neural progenitor (hindbrain R7/8)	neural progenitor (hindbrain R7/8)	-0.781885	1	egr2b
egr2b	ctrl-inj	A05_C03_P04-G10_LIG235	-3.70446	-1.26959	18	neural progenitor (hindbrain R7/8)	neural progenitor (hindbrain R7/8)	1.61551	1	egr2b
egr2b	ctrl-inj	A05_C04_P01-C12_LIG374	-1.30836	-3.66893	36	neural progenitor (hindbrain R7/8)	neural progenitor (hindbrain R7/8)	2.21486	1	egr2b
egr2b	ctrl-inj	A05_C04_P01-D10_LIG157	-4.39124	1.64646	24	neural progenitor (hindbrain)	neural progenitor (hindbrain)	-3.17928	1	egr2b
egr2b	ctrl-inj	A05_C04_P01-E08_LIG196	-4.54902	-0.991017	18	neural progenitor (hindbrain R7/8)	neural progenitor (hindbrain R7/8)	2.21486	1	egr2b
egr2b	ctrl-inj	A05_C04_P01-E10_LIG142	3.04343	0.426553	18	neural progenitor (telencephalon/diencephalon)	neural progenitor (telencephalon/diencephalon)	1.01616	1	egr2b
egr2b	ctrl-inj	A05_C04_P01-F03_LIG32	3.25416	-0.253844	18	neural progenitor (telencephalon/diencephalon)	neural progenitor (telencephalon/diencephalon)	-0.182536	1	egr2b
egr2b	ctrl-inj	A05_C04_P01-F06_LIG325	-0.314567	2.19086	24	neural progenitor (hindbrain)	neural progenitor (hindbrain)	-2.57993	1	egr2b
egr2b	ctrl-inj	A05_C04_P01-G02_LIG285	5.06806	-0.0122372	18	neural progenitor (telencephalon/diencephalon)	neural progenitor (telencephalon/diencephalon)	-1.38123	1	egr2b
egr2b	ctrl-inj	A05_C04_P01-H11_LIG83	3.35703	2.99214	36	neural progenitor (telencephalon/diencephalon)	neural progenitor (telencephalon/diencephalon)	1.01616	1	egr2b
egr2b	ctrl-inj	A05_C04_P02-A01_LIG248	-2.61621	-2.10609	24	neural progenitor (hindbrain R7/8)	neural progenitor (hindbrain R7/8)	-0.781885	1	egr2b
egr2b	ctrl-inj	A05_C04_P02-A09_LIG278	2.65521	-0.903814	18	neural progenitor (telencephalon/diencephalon)	neural progenitor (telencephalon/diencephalon)	1.61551	1	egr2b
egr2b	ctrl-inj	A05_C04_P02-B09_LIG45	1.41228	-4.52425	36	differentiating neuron (hindbrain)	differentiating neuron (hindbrain)	2.21486	1	egr2b
egr2b	ctrl-inj	A05_C04_P02-C04_LIG274	-1.75502	-2.36452	36	neural progenitor (hindbrain R7/8)	neural progenitor (hindbrain R7/8)	0.416813	1	egr2b
egr2b	ctrl-inj	A05_C04_P02-C10_LIG20	2.27407	-3.72784	36	differentiating neuron (hindbrain)	differentiating neuron (hindbrain)	1.61551	1	egr2b
egr2b	ctrl-inj	A05_C04_P02-C12_LIG204	-3.70497	2.69207	24	neural progenitor (hindbrain)	neural progenitor (hindbrain)	-0.182536	1	egr2b
egr2b	ctrl-inj	A05_C04_P02-D02_LIG93	0.0530241	-0.856439	36	neural progenitor (telencephalon/diencephalon)	neural progenitor (telencephalon/diencephalon)	1.01616	1	egr2b
egr2b	ctrl-inj	A05_C04_P02-D04_LIG175	4.91521	0.315545	18	neural progenitor (telencephalon/diencephalon)	neural progenitor (telencephalon/diencephalon)	-0.781885	1	egr2b
egr2b	ctrl-inj	A05_C04_P02-D06_LIG249	-0.920599	-2.23806	24	neural progenitor (hindbrain)	neural progenitor (hindbrain)	1.01616	1	egr2b
egr2b	ctrl-inj	A05_C04_P02-D06_LIG349	-4.2724	3.53218	18	neural progenitor (hindbrain)	neural progenitor (hindbrain)	-0.182536	1	egr2b
egr2b	ctrl-inj	A05_C04_P02-E02_LIG282	3.68563	-0.509519	24	neural progenitor (telencephalon/diencephalon)	neural progenitor (telencephalon/diencephalon)	1.61551	1	egr2b
egr2b	ctrl-inj	A05_C04_P02-E10_LIG231	2.61793	2.80542	24	neural progenitor (telencephalon/diencephalon)	neural progenitor (telencephalon/diencephalon)	2.21486	1	egr2b
egr2b	ctrl-inj	A05_C04_P02-G03_LIG161	-2.20508	0.981313	24	neural progenitor (hindbrain)	neural progenitor (hindbrain)	-1.38123	1	egr2b
egr2b	ctrl-inj	A05_C04_P02-H01_LIG35	1.58096	0.818008	24	neural progenitor (telencephalon/diencephalon)	neural progenitor (telencephalon/diencephalon)	-0.781885	1	egr2b
egr2b	ctrl-inj	A05_C04_P02-H07_LIG110	4.56796	-0.121367	24	neural progenitor (telencephalon/diencephalon)	neural progenitor (telencephalon/diencephalon)	-0.781885	1	egr2b
egr2b	ctrl-inj	A05_C04_P02-H10_LIG234	11.4613	-0.337312	18	motor neuron	motor neuron (hindbrain, spinal cord, enteric)	-0.781885	1	egr2b
egr2b	ctrl-inj	A05_C04_P03-A04_LIG82	0.568172	-3.7676	36	differentiating neuron (hindbrain)	differentiating neuron (hindbrain)	-1.38123	1	egr2b
egr2b	ctrl-inj	A05_C04_P03-B11_LIG48	-2.26128	-3.93538	36	neural progenitor (hindbrain R7/8)	neural progenitor (hindbrain R7/8)	0.416813	1	egr2b
egr2b	ctrl-inj	A05_C04_P03-C04_LIG205	3.36987	2.70985	36	neural progenitor (telencephalon/diencephalon)	neural progenitor (telencephalon/diencephalon)	-3.17928	1	egr2b
egr2b	ctrl-inj	A05_C04_P03-C05_LIG114	0.240386	3.37319	24	neural progenitor (hindbrain)	neural progenitor (hindbrain)	-1.38123	1	egr2b
egr2b	ctrl-inj	A05_C04_P03-C10_LIG373	-4.71163	1.31149	18	neural progenitor (hindbrain)	neural progenitor (hindbrain)	-1.98058	1	egr2b
egr2b	ctrl-inj	A05_C04_P03-D04_LIG28	-1.26914	-1.9073	36	differentiating neuron (hindbrain)	differentiating neuron (hindbrain)	-0.781885	1	egr2b
egr2b	ctrl-inj	A05_C04_P03-D05_LIG94	1.27534	-1.63065	36	differentiating neuron (hindbrain)	differentiating neuron (hindbrain)	1.01616	1	egr2b
egr2b	ctrl-inj	A05_C04_P03-D08_LIG200	-4.7393	-2.57638	24	neural progenitor (hindbrain R7/8)	neural progenitor (hindbrain R7/8)	1.01616	1	egr2b
egr2b	ctrl-inj	A05_C04_P03-E10_LIG354	-3.41822	-2.70202	24	neural progenitor (hindbrain R7/8)	neural progenitor (hindbrain R7/8)	-0.781885	1	egr2b
egr2b	ctrl-inj	A05_C04_P03-F03_LIG372	-4.00687	-0.71444	24	neural progenitor (hindbrain R7/8)	neural progenitor (hindbrain R7/8)	-0.182536	1	egr2b
egr2b	ctrl-inj	A05_C04_P03-F04_LIG20	4.57114	4.30886	24	neural progenitor (telencephalon/diencephalon)	neural progenitor (telencephalon/diencephalon)	-0.781885	1	egr2b
egr2b	ctrl-inj	A05_C04_P03-F11_LIG72	-1.77298	3.82099	18	neural progenitor (hindbrain)	neural progenitor (hindbrain)	1.61551	1	egr2b
egr2b	ctrl-inj	A05_C04_P03-G06_LIG70	-1.33425	0.150227	24	neural progenitor (hindbrain)	neural progenitor (hindbrain)	-1.98058	1	egr2b
egr2b	ctrl-inj	A05_C04_P03-H07_LIG55	-1.74301	-3.52854	36	neural progenitor (hindbrain R7/8)	neural progenitor (hindbrain R7/8)	1.01616	1	egr2b
egr2b	ctrl-inj	A05_C04_P04-A03_LIG192	-0.705294	3.30617	24	neural progenitor (hindbrain)	neural progenitor (hindbrain)	1.61551	1	egr2b
egr2b	ctrl-inj	A05_C04_P04-C02_LIG281	-3.65647	0.115066	24	neural progenitor (hindbrain)	neural progenitor (hindbrain)	1.01616	1	egr2b
egr2b	ctrl-inj	A05_C04_P04-D07_LIG124	-1.96367	1.22899	18	neural progenitor (hindbrain)	neural progenitor (hindbrain)	-0.781885	1	egr2b
egr2b	ctrl-inj	A05_C04_P04-E02_LIG298	-1.61216	6.06423	36	neural progenitor (telencephalon/diencephalon)	neural progenitor (telencephalon/diencephalon)	1.61551	1	egr2b
egr2b	ctrl-inj	A05_C04_P04-E12_LIG324	4.41709	-0.512838	36	neural progenitor (telencephalon/diencephalon)	neural progenitor (telencephalon/diencephalon)	0.416813	1	egr2b
egr2b	ctrl-inj	A05_C04_P04-G04_LIG100	-4.91498	2.07835	24	neural progenitor (hindbrain)	neural progenitor (hindbrain)	0.416813	1	egr2b
egr2b	ctrl-inj	A05_C05_P01-C05_LIG106	1.79144	-3.65698	36	differentiating neuron (hindbrain)	differentiating neuron (hindbrain)	1.01616	1	egr2b
egr2b	ctrl-inj	A05_C05_P01-F03_LIG121	-2.1085	1.41607	18	neural progenitor (hindbrain)	neural progenitor (hindbrain)	-3.17928	1	egr2b
egr2b	ctrl-inj	A05_C05_P02-A09_LIG21	-1.83656	6.05263	36	differentiating neuron (hindbrain)	differentiating neuron (hindbrain)	-0.182536	1	egr2b
egr2b	ctrl-inj	A05_C05_P02-D02_LIG14	13.5311	0.352728	36	motor neuron	motor neuron (hindbrain, spinal cord, enteric)	2.21486	1	egr2b
egr2b	ctrl-inj	A05_C05_P02-E07_LIG35	1.11217	0.683374	24	neural progenitor (telencephalon/diencephalon)	neural progenitor (telencephalon/diencephalon)	-0.182536	1	egr2b
egr2b	ctrl-inj	A05_C05_P02-E10_LIG16	0.998844	-4.7903	36	differentiating neuron (hindbrain)	differentiating neuron (hindbrain)	2.21486	1	egr2b
egr2b	ctrl-inj	A05_C05_P02-F05_LIG15	-0.751754	2.3575	24	neural progenitor (hindbrain)	neural progenitor (hindbrain)	0.416813	1	egr2b
egr2b	ctrl-inj	A05_C05_P02-F06_LIG158	-2.32391	0.368403	24	neural progenitor (hindbrain)	neural progenitor (hindbrain)	0.416813	1	egr2b
egr2b	ctrl-inj	A05_C05_P02-F07_LIG255	4.84741	-0.67937	36	neural progenitor (telencephalon/diencephalon)	neural progenitor (telencephalon/diencephalon)	0.416813	1	egr2b
egr2b	ctrl-inj	A05_C05_P02-F08_LIG160	12.1527	0.812253	18	motor neuron	motor neuron (hindbrain, spinal cord, enteric)	-0.781885	1	egr2b
egr2b	ctrl-inj	A05_C05_P02-G04_LIG84	0.618424	-2.55227	36	neural progenitor (telencephalon/diencephalon)	neural progenitor (telencephalon/diencephalon)	-0.182536	1	egr2b
egr2b	ctrl-inj	A05_C05_P02-H10_LIG156	2.4477	2.27583	24	neural progenitor (telencephalon/diencephalon)	neural progenitor (telencephalon/diencephalon)	-0.781885	1	egr2b
egr2b	ctrl-inj	A05_C05_P03-A09_LIG221	-1.19976	3.99397	18	neural progenitor (hindbrain)	neural progenitor (hindbrain)	2.21486	1	egr2b
egr2b	ctrl-inj	A05_C05_P03-B05_LIG172	-0.516314	-0.6776	24	neural progenitor (telencephalon/diencephalon)	neural progenitor (telencephalon/diencephalon)	0.416813	1	egr2b
egr2b	ctrl-inj	A05_C05_P03-C01_LIG123	1.39956	-3.51073	36	differentiating neuron (hindbrain)	differentiating neuron (hindbrain)	1.01616	1	egr2b
egr2b	ctrl-inj	A05_C05_P03-D09_LIG278	-3.95359	3.74114	18	neural progenitor (hindbrain)	neural progenitor (hindbrain)	1.61551	1	egr2b
egr2b	ctrl-inj	A05_C05_P03-D09_LIG91	-2.27992	-2.27988	36	differentiating neuron (hindbrain)	differentiating neuron (hindbrain)	0.416813	1	egr2b
egr2b	ctrl-inj	A05_C05_P03-D12_LIG257	-2.50157	0.415515	24	neural progenitor (telencephalon/diencephalon)	neural progenitor (telencephalon/diencephalon)	1.01616	1	egr2b
egr2b	ctrl-inj	A05_C05_P03-E03_LIG104	-5.06191	-3.41546	18	neural progenitor (hindbrain R7/8)	neural progenitor (hindbrain R7/8)	1.61551	1	egr2b
egr2b	ctrl-inj	A05_C05_P03-F08_LIG240	-1.37964	3.45176	18	neural progenitor (hindbrain)	neural progenitor (hindbrain)	2.21486	1	egr2b
egr2b	ctrl-inj	A05_C05_P03-F09_LIG354	-2.09337	-1.76648	36	neural progenitor (hindbrain R7/8)	neural progenitor (hindbrain R7/8)	-0.182536	1	egr2b
egr2b	ctrl-inj	A05_C05_P03-F12_LIG62	-0.862694	-0.378379	24	neural progenitor (telencephalon/diencephalon)	neural progenitor (telencephalon/diencephalon)	-0.182536	1	egr2b
egr2b	ctrl-inj	A05_C05_P03-F12_LIG97	-1.49636	-3.8119	36	neural progenitor (hindbrain R7/8)	neural progenitor (hindbrain R7/8)	1.01616	1	egr2b
egr2b	ctrl-inj	A05_C05_P03-G10_LIG132	2.88417	-1.77603	24	differentiating neuron (hindbrain)	differentiating neuron (hindbrain)	1.61551	1	egr2b
egr2b	ctrl-inj	A05_C05_P04-B10_LIG48	-0.794472	-3.21986	36	neural progenitor (hindbrain R7/8)	neural progenitor (hindbrain R7/8)	1.01616	1	egr2b
egr2b	ctrl-inj	A05_C05_P04-C03_LIG304	-4.25448	-2.85304	24	neural progenitor (hindbrain R7/8)	neural progenitor (hindbrain R7/8)	-2.57993	1	egr2b
egr2b	ctrl-inj	A05_C05_P04-E08_LIG331	0.141067	-4.05293	24	neural progenitor (hindbrain)	neural progenitor (hindbrain)	-1.98058	1	egr2b
egr2b	ctrl-inj	A05_C05_P04-E12_LIG158	-1.45207	-3.57551	36	neural progenitor (hindbrain R7/8)	neural progenitor (hindbrain R7/8)	1.61551	1	egr2b
egr2b	ctrl-inj	A05_C05_P04-E12_LIG268	-2.10925	-3.29336	36	neural progenitor (hindbrain R7/8)	neural progenitor (hindbrain R7/8)	-0.182536	1	egr2b
egr2b	ctrl-inj	A05_C05_P04-F05_LIG238	-1.57085	2.80073	24	neural progenitor (hindbrain)	neural progenitor (hindbrain)	2.21486	1	egr2b
egr2b	ctrl-inj	A05_C05_P04-F08_LIG59	-1.56617	2.22638	18	neural progenitor (hindbrain)	neural progenitor (hindbrain)	1.01616	1	egr2b
egr2b	ctrl-inj	A05_C05_P04-F10_LIG302	-5.18023	-0.119946	18	neural progenitor (hindbrain R7/8)	neural progenitor (hindbrain R7/8)	-4.37798	0.291028	egr2b
egr2b	ctrl-inj	A05_C05_P04-G01_LIG236	2.19701	-1.01206	24	neural progenitor (telencephalon/diencephalon)	neural progenitor (telencephalon/diencephalon)	1.61551	1	egr2b
egr2b	ctrl-inj	A05_C05_P04-G03_LIG114	2.50866	-3.71782	36	neural progenitor (telencephalon/diencephalon)	neural progenitor (telencephalon/diencephalon)	1.01616	1	egr2b
egr2b	ctrl-inj	A05_C05_P04-G05_LIG118	4.66968	-0.910804	24	neural progenitor (telencephalon/diencephalon)	neural progenitor (telencephalon/diencephalon)	-1.38123	1	egr2b
egr2b	ctrl-inj	A05_C06_P01-B07_LIG202	-1.48076	-3.8659	36	neural progenitor (hindbrain R7/8)	neural progenitor (hindbrain R7/8)	1.61551	1	egr2b
egr2b	ctrl-inj	A05_C06_P01-B12_LIG17	-1.17225	-3.08164	36	neural progenitor (hindbrain R7/8)	neural progenitor (hindbrain R7/8)	1.01616	1	egr2b
egr2b	ctrl-inj	A05_C06_P01-C01_LIG78	0.809126	-0.0049935	18	neural progenitor (telencephalon/diencephalon)	neural progenitor (telencephalon/diencephalon)	1.61551	1	egr2b
egr2b	ctrl-inj	A05_C06_P01-C05_LIG69	-4.00514	1.22434	18	neural progenitor (hindbrain)	neural progenitor (hindbrain)	-1.98058	1	egr2b
egr2b	ctrl-inj	A05_C06_P01-C12_LIG106	2.99836	2.2249	24	neural progenitor (telencephalon/diencephalon)	neural progenitor (telencephalon/diencephalon)	1.01616	1	egr2b
egr2b	ctrl-inj	A05_C06_P01-D11_LIG70	-4.85447	-3.38714	18	neural progenitor (hindbrain R7/8)	neural progenitor (hindbrain R7/8)	-0.781885	1	egr2b
egr2b	ctrl-inj	A05_C06_P01-E06_LIG316	-0.887289	3.61535	18	neural progenitor (hindbrain)	neural progenitor (hindbrain)	2.21486	1	egr2b
egr2b	ctrl-inj	A05_C06_P01-E07_LIG90	-2.57497	5.76752	18	neural progenitor (telencephalon/diencephalon)	neural progenitor (telencephalon/diencephalon)	-0.182536	1	egr2b
egr2b	ctrl-inj	A05_C06_P01-F04_LIG102	2.05744	-2.26613	36	neural progenitor (telencephalon/diencephalon)	neural progenitor (telencephalon/diencephalon)	0.416813	1	egr2b
egr2b	ctrl-inj	A05_C06_P01-G02_LIG20	-3.72744	2.13601	24	neural progenitor (hindbrain)	neural progenitor (hindbrain)	-0.182536	1	egr2b
egr2b	ctrl-inj	A05_C06_P01-H01_LIG157	-5.27238	-3.43341	18	neural progenitor (hindbrain R7/8)	neural progenitor (hindbrain R7/8)	0.416813	1	egr2b
egr2b	ctrl-inj	A05_C06_P01-H05_LIG234	4.95089	1.00618	24	neural progenitor (telencephalon/diencephalon)	neural progenitor (telencephalon/diencephalon)	0.416813	1	egr2b
egr2b	ctrl-inj	A05_C06_P01-H10_LIG116	2.171	-0.377391	24	neural progenitor (telencephalon/diencephalon)	neural progenitor (telencephalon/diencephalon)	0.416813	1	egr2b
egr2b	ctrl-inj	A05_C06_P02-A02_LIG298	-1.90012	-1.67584	36	neural progenitor (hindbrain R7/8)	neural progenitor (hindbrain R7/8)	0.416813	1	egr2b
egr2b	ctrl-inj	A05_C06_P02-B06_LIG348	-3.68491	-0.293096	18	neural progenitor (hindbrain R7/8)	neural progenitor (hindbrain R7/8)	0.416813	1	egr2b
egr2b	ctrl-inj	A05_C06_P02-B12_LIG165	1.16984	-2.28247	36	differentiating neuron (hindbrain)	differentiating neuron (hindbrain)	-0.781885	1	egr2b
egr2b	ctrl-inj	A05_C06_P02-C03_LIG52	13.827	-2.0054	36	motor neuron	motor neuron (hindbrain, spinal cord, enteric)	1.01616	1	egr2b
egr2b	ctrl-inj	A05_C06_P02-D07_LIG87	-3.11816	-0.774433	24	neural progenitor (hindbrain R7/8)	neural progenitor (hindbrain R7/8)	-0.781885	1	egr2b
egr2b	ctrl-inj	A05_C06_P02-E06_LIG57	2.99907	2.33335	24	neural progenitor (telencephalon/diencephalon)	neural progenitor (telencephalon/diencephalon)	-0.781885	1	egr2b
egr2b	ctrl-inj	A05_C06_P02-F10_LIG68	-0.343317	3.64689	18	neural progenitor (hindbrain)	neural progenitor (hindbrain)	2.21486	1	egr2b
egr2b	ctrl-inj	A05_C06_P02-H05_LIG201	-4.46114	-1.08643	18	neural progenitor (hindbrain R7/8)	neural progenitor (hindbrain R7/8)	-0.182536	1	egr2b
egr2b	ctrl-inj	A05_C06_P03-A07_LIG323	-0.361485	4.01756	18	neural progenitor (hindbrain)	neural progenitor (hindbrain)	2.21486	1	egr2b
egr2b	ctrl-inj	A05_C06_P03-A07_LIG347	-1.30288	3.48506	18	neural progenitor (hindbrain)	neural progenitor (hindbrain)	2.21486	1	egr2b
egr2b	ctrl-inj	A05_C06_P03-B07_LIG220	-2.21122	2.89905	24	neural progenitor (hindbrain)	neural progenitor (hindbrain)	2.21486	1	egr2b
egr2b	ctrl-inj	A05_C06_P03-E03_LIG144	13.4913	-1.90027	36	motor neuron	motor neuron (hindbrain, spinal cord, enteric)	1.01616	1	egr2b
egr2b	ctrl-inj	A05_C06_P03-F12_LIG302	-4.29411	2.89742	18	neural progenitor (hindbrain)	neural progenitor (hindbrain)	1.01616	1	egr2b
egr2b	ctrl-inj	A05_C06_P03-F12_LIG75	-0.641419	-0.61905	24	differentiating neuron (hindbrain)	differentiating neuron (hindbrain)	1.61551	1	egr2b
egr2b	ctrl-inj	A05_C06_P03-G09_LIG20	5.75278	-0.0652268	18	neural progenitor (telencephalon/diencephalon)	neural progenitor (telencephalon/diencephalon)	-1.98058	1	egr2b
egr2b	ctrl-inj	A05_C06_P03-G12_LIG236	4.28122	1.45314	36	neural progenitor (telencephalon/diencephalon)	neural progenitor (telencephalon/diencephalon)	1.01616	1	egr2b
egr2b	ctrl-inj	A05_C06_P03-H01_LIG360	-1.3622	1.77471	24	neural progenitor (hindbrain)	neural progenitor (hindbrain)	-0.781885	1	egr2b
egr2b	ctrl-inj	A05_C06_P04-A11_LIG19	1.90493	-3.12193	36	differentiating neuron (hindbrain)	differentiating neuron (hindbrain)	2.21486	1	egr2b
egr2b	ctrl-inj	A05_C06_P04-B07_LIG291	-3.94028	3.79077	18	neural progenitor (hindbrain)	neural progenitor (hindbrain)	1.61551	1	egr2b
egr2b	ctrl-inj	A05_C06_P04-C02_LIG282	-3.01331	1.36448	24	neural progenitor (hindbrain)	neural progenitor (hindbrain)	-1.98058	1	egr2b
egr2b	ctrl-inj	A05_C06_P04-C05_LIG309	-5.02564	-3.96883	24	neural progenitor (hindbrain R7/8)	neural progenitor (hindbrain R7/8)	-2.57993	1	egr2b
egr2b	ctrl-inj	A05_C06_P04-C06_LIG42	-4.92213	2.6435	24	neural progenitor (hindbrain)	neural progenitor (hindbrain)	-0.781885	1	egr2b
egr2b	ctrl-inj	A05_C06_P04-D03_LIG17	-3.75342	2.78773	24	differentiating neuron (hindbrain)	differentiating neuron (hindbrain)	0.416813	1	egr2b
egr2b	ctrl-inj	A05_C06_P04-D10_LIG337	4.51897	0.970939	24	neural progenitor (telencephalon/diencephalon)	neural progenitor (telencephalon/diencephalon)	-0.781885	1	egr2b
egr2b	ctrl-inj	A05_C06_P04-E09_LIG67	-1.09392	-3.82099	36	neural progenitor (hindbrain R7/8)	neural progenitor (hindbrain R7/8)	-0.182536	1	egr2b
egr2b	ctrl-inj	A05_C06_P04-E11_LIG143	-0.508973	2.86728	24	neural progenitor (hindbrain)	neural progenitor (hindbrain)	1.01616	1	egr2b
egr2b	ctrl-inj	A05_C06_P04-F04_LIG184	11.7323	0.279453	24	motor neuron	motor neuron (hindbrain, spinal cord, enteric)	-1.38123	1	egr2b
egr2b	ctrl-inj	A05_C06_P04-F11_LIG98	-2.6502	-0.576138	24	neural progenitor (hindbrain)	neural progenitor (hindbrain)	1.01616	1	egr2b
egr2b	ctrl-inj	A05_C06_P04-G05_LIG172	-3.66048	-0.384008	24	neural progenitor (hindbrain)	neural progenitor (hindbrain)	-0.182536	1	egr2b
egr2b	ctrl-inj	A05_C07_P01-A07_LIG341	-4.44042	-3.61862	24	neural progenitor (hindbrain R7/8)	neural progenitor (hindbrain R7/8)	-1.98058	1	egr2b
egr2b	ctrl-inj	A05_C07_P01-B08_LIG191	-0.731584	1.71748	18	neural progenitor (hindbrain)	neural progenitor (hindbrain)	-1.98058	1	egr2b
egr2b	ctrl-inj	A05_C07_P01-B08_LIG246	4.97717	-0.89423	18	neural progenitor (telencephalon/diencephalon)	neural progenitor (telencephalon/diencephalon)	-1.38123	1	egr2b
egr2b	ctrl-inj	A05_C07_P01-D04_LIG11	1.06405	-2.61392	36	differentiating neuron (hindbrain)	differentiating neuron (hindbrain)	2.21486	1	egr2b
egr2b	ctrl-inj	A05_C07_P01-D04_LIG139	-3.71092	-1.54264	18	neural progenitor (hindbrain R7/8)	neural progenitor (hindbrain R7/8)	-0.182536	1	egr2b
egr2b	ctrl-inj	A05_C07_P01-D10_LIG163	-4.02198	2.01386	24	neural progenitor (hindbrain)	neural progenitor (hindbrain)	-0.182536	1	egr2b
egr2b	ctrl-inj	A05_C07_P01-D10_LIG22	-0.671626	2.91	24	neural progenitor (hindbrain)	neural progenitor (hindbrain)	1.61551	1	egr2b
egr2b	ctrl-inj	A05_C07_P01-E07_LIG17	-3.87499	-2.54376	24	neural progenitor (hindbrain R7/8)	neural progenitor (hindbrain R7/8)	-3.17928	1	egr2b
egr2b	ctrl-inj	A05_C07_P01-F02_LIG256	0.38902	-1.92162	36	differentiating neuron (hindbrain)	differentiating neuron (hindbrain)	1.61551	1	egr2b
egr2b	ctrl-inj	A05_C07_P01-F05_LIG245	2.17093	-2.4522	36	neural progenitor (telencephalon/diencephalon)	neural progenitor (telencephalon/diencephalon)	2.21486	1	egr2b
egr2b	ctrl-inj	A05_C07_P01-F06_LIG224	-0.824172	-1.61291	36	neural progenitor (telencephalon/diencephalon)	neural progenitor (telencephalon/diencephalon)	1.61551	1	egr2b
egr2b	ctrl-inj	A05_C07_P01-G01_LIG201	1.09691	-2.02273	36	differentiating neuron (hindbrain)	differentiating neuron (hindbrain)	0.416813	1	egr2b
egr2b	ctrl-inj	A05_C07_P01-G10_LIG13	3.90055	-0.476516	24	neural progenitor (telencephalon/diencephalon)	neural progenitor (telencephalon/diencephalon)	-0.182536	1	egr2b
egr2b	ctrl-inj	A05_C07_P01-H01_LIG60	-0.379692	3.35516	24	neural progenitor (hindbrain)	neural progenitor (hindbrain)	1.01616	1	egr2b
egr2b	ctrl-inj	A05_C07_P01-H04_LIG317	0.118556	1.75698	24	neural progenitor (hindbrain)	neural progenitor (hindbrain)	-3.17928	1	egr2b
egr2b	ctrl-inj	A05_C07_P01-H09_LIG324	-0.828055	-1.18038	36	neural progenitor (telencephalon/diencephalon)	neural progenitor (telencephalon/diencephalon)	1.01616	1	egr2b
egr2b	ctrl-inj	A05_C07_P02-B08_LIG331	1.28409	-3.47332	36	differentiating neuron (hindbrain)	differentiating neuron (hindbrain)	1.01616	1	egr2b
egr2b	ctrl-inj	A05_C07_P02-B09_LIG248	3.46107	0.22334	18	neural progenitor (telencephalon/diencephalon)	neural progenitor (telencephalon/diencephalon)	1.01616	1	egr2b
egr2b	ctrl-inj	A05_C07_P02-C01_LIG342	-2.9901	-1.00022	24	neural progenitor (hindbrain)	neural progenitor (hindbrain)	0.416813	1	egr2b
egr2b	ctrl-inj	A05_C07_P02-C08_LIG311	-3.26772	-0.31681	24	neural progenitor (hindbrain R7/8)	neural progenitor (hindbrain R7/8)	1.61551	1	egr2b
egr2b	ctrl-inj	A05_C07_P02-C10_LIG123	11.7235	-0.121587	36	motor neuron	motor neuron (hindbrain, spinal cord, enteric)	0.416813	1	egr2b
egr2b	ctrl-inj	A05_C07_P02-D08_LIG255	3.70713	-1.71207	36	neural progenitor (telencephalon/diencephalon)	neural progenitor (telencephalon/diencephalon)	0.416813	1	egr2b
egr2b	ctrl-inj	A05_C07_P02-E01_LIG154	1.45499	-1.31111	24	differentiating neuron (hindbrain)	differentiating neuron (hindbrain)	1.01616	1	egr2b
egr2b	ctrl-inj	A05_C07_P02-E01_LIG176	4.5782	-1.57629	18	neural progenitor (telencephalon/diencephalon)	neural progenitor (telencephalon/diencephalon)	1.01616	1	egr2b
egr2b	ctrl-inj	A05_C07_P02-E09_LIG47	-3.68893	-3.26982	24	neural progenitor (hindbrain R7/8)	neural progenitor (hindbrain R7/8)	-0.781885	1	egr2b
egr2b	ctrl-inj	A05_C07_P02-F01_LIG207	-3.21958	-3.37777	36	neural progenitor (hindbrain R7/8)	neural progenitor (hindbrain R7/8)	0.416813	1	egr2b
egr2b	ctrl-inj	A05_C07_P02-F02_LIG25	-4.14577	-2.67581	18	neural progenitor (hindbrain R7/8)	neural progenitor (hindbrain R7/8)	-2.57993	1	egr2b
egr2b	ctrl-inj	A05_C07_P02-F09_LIG191	0.145336	-0.402003	18	neural progenitor (telencephalon/diencephalon)	neural progenitor (telencephalon/diencephalon)	-0.781885	1	egr2b
egr2b	ctrl-inj	A05_C07_P02-G10_LIG255	-0.356123	-2.59618	36	differentiating neuron (hindbrain)	differentiating neuron (hindbrain)	1.61551	1	egr2b
egr2b	ctrl-inj	A05_C07_P02-G11_LIG318	-4.46371	1.91059	24	neural progenitor (hindbrain)	neural progenitor (hindbrain)	-0.781885	1	egr2b
egr2b	ctrl-inj	A05_C07_P02-H06_LIG337	-4.73588	2.8638	24	neural progenitor (hindbrain)	neural progenitor (hindbrain)	-0.182536	1	egr2b
egr2b	ctrl-inj	A05_C07_P02-H10_LIG204	-2.45808	2.06068	24	neural progenitor (hindbrain)	neural progenitor (hindbrain)	1.61551	1	egr2b
egr2b	ctrl-inj	A05_C07_P03-A04_LIG140	-0.80478	3.71582	24	neural progenitor (hindbrain)	neural progenitor (hindbrain)	2.21486	1	egr2b
egr2b	ctrl-inj	A05_C07_P03-B04_LIG210	4.05584	-2.59702	24	neural progenitor (telencephalon/diencephalon)	neural progenitor (telencephalon/diencephalon)	0.416813	1	egr2b
egr2b	ctrl-inj	A05_C07_P03-B04_LIG233	-3.84503	-1.01903	24	neural progenitor (hindbrain R7/8)	neural progenitor (hindbrain R7/8)	-0.182536	1	egr2b
egr2b	ctrl-inj	A05_C07_P03-B10_LIG47	-3.33112	-1.3322	24	neural progenitor (hindbrain R7/8)	neural progenitor (hindbrain R7/8)	0.416813	1	egr2b
egr2b	ctrl-inj	A05_C07_P03-C01_LIG225	-5.25532	-3.64539	18	neural progenitor (hindbrain R7/8)	neural progenitor (hindbrain R7/8)	-1.38123	1	egr2b
egr2b	ctrl-inj	A05_C07_P03-D09_LIG356	0.092951	-3.06703	36	differentiating neuron (hindbrain)	differentiating neuron (hindbrain)	-0.182536	1	egr2b
egr2b	ctrl-inj	A05_C07_P03-E08_LIG140	0.260547	2.94007	24	neural progenitor (hindbrain)	neural progenitor (hindbrain)	-1.38123	1	egr2b
egr2b	ctrl-inj	A05_C07_P03-G12_LIG30	12.4021	-0.0992667	36	motor neuron	motor neuron (hindbrain, spinal cord, enteric)	1.61551	1	egr2b
egr2b	ctrl-inj	A05_C07_P03-H04_LIG380	-1.38235	-0.987212	36	neural progenitor (telencephalon/diencephalon)	neural progenitor (telencephalon/diencephalon)	-1.98058	1	egr2b
egr2b	ctrl-inj	A05_C07_P04-A04_LIG184	4.16442	-0.56616	24	neural progenitor (telencephalon/diencephalon)	neural progenitor (telencephalon/diencephalon)	-0.182536	1	egr2b
egr2b	ctrl-inj	A05_C07_P04-A07_LIG380	-0.888896	-1.0842	18	neural progenitor (telencephalon/diencephalon)	neural progenitor (telencephalon/diencephalon)	0.416813	1	egr2b
egr2b	ctrl-inj	A05_C07_P04-B04_LIG148	-3.8999	3.77876	18	neural progenitor (hindbrain)	neural progenitor (hindbrain)	1.61551	1	egr2b
egr2b	ctrl-inj	A05_C07_P04-C04_LIG33	-4.11073	2.58447	24	neural progenitor (hindbrain)	neural progenitor (hindbrain)	-0.182536	1	egr2b
egr2b	ctrl-inj	A05_C07_P04-D10_LIG63	-1.30307	-0.781187	24	neural progenitor (hindbrain)	neural progenitor (hindbrain)	-0.781885	1	egr2b
egr2b	ctrl-inj	A05_C07_P04-E08_LIG365	-2.35522	-2.07677	24	neural progenitor (hindbrain R7/8)	neural progenitor (hindbrain R7/8)	1.01616	1	egr2b
egr2b	ctrl-inj	A05_C07_P04-E08_LIG376	3.72705	0.578332	18	neural progenitor (telencephalon/diencephalon)	neural progenitor (telencephalon/diencephalon)	-0.182536	1	egr2b
egr2b	ctrl-inj	A05_C07_P04-E12_LIG147	-4.70883	-2.91228	18	neural progenitor (hindbrain R7/8)	neural progenitor (hindbrain R7/8)	-1.38123	1	egr2b
egr2b	ctrl-inj	A05_C07_P04-F03_LIG49	-0.0264249	-0.403385	18	neural progenitor (telencephalon/diencephalon)	neural progenitor (telencephalon/diencephalon)	0.416813	1	egr2b
egr2b	ctrl-inj	A05_C07_P04-F05_LIG226	-3.2771	-2.55833	24	neural progenitor (hindbrain R7/8)	neural progenitor (hindbrain R7/8)	-0.182536	1	egr2b
egr2b	ctrl-inj	A05_C07_P04-F06_LIG375	-5.27897	2.74534	18	neural progenitor (hindbrain)	neural progenitor (hindbrain)	-0.781885	1	egr2b
egr2b	ctrl-inj	A05_C07_P04-F09_LIG254	-0.860949	3.41908	24	neural progenitor (hindbrain)	neural progenitor (hindbrain)	1.01616	1	egr2b
egr2b	ctrl-inj	A05_C07_P04-F10_LIG115	11.9837	-1.25127	36	motor neuron	motor neuron (hindbrain, spinal cord, enteric)	1.01616	1	egr2b
egr2b	ctrl-inj	A05_C07_P04-H02_LIG200	-0.855854	-0.719819	24	neural progenitor (telencephalon/diencephalon)	neural progenitor (telencephalon/diencephalon)	0.416813	1	egr2b
egr2b	ctrl-inj	A05_C07_P04-H10_LIG245	-3.95504	-0.0896587	18	neural progenitor (hindbrain R7/8)	neural progenitor (hindbrain R7/8)	1.01616	1	egr2b
egr2b	ctrl-inj	A05_C08_P01-A01_LIG30	-2.78775	-0.0977023	18	neural progenitor (hindbrain R7/8)	neural progenitor (hindbrain R7/8)	0.416813	1	egr2b
egr2b	ctrl-inj	A05_C08_P01-C01_LIG250	-3.18089	2.62969	24	neural progenitor (hindbrain)	neural progenitor (hindbrain)	0.416813	1	egr2b
egr2b	ctrl-inj	A05_C08_P01-D10_LIG105	12.4495	-1.71576	36	motor neuron	motor neuron (hindbrain, spinal cord, enteric)	0.416813	1	egr2b
egr2b	ctrl-inj	A05_C08_P01-E05_LIG252	-0.327778	4.13413	24	neural progenitor (hindbrain)	neural progenitor (hindbrain)	2.21486	1	egr2b
egr2b	ctrl-inj	A05_C08_P01-E07_LIG210	-0.429453	1.17214	18	neural progenitor (hindbrain)	neural progenitor (hindbrain)	1.01616	1	egr2b
egr2b	ctrl-inj	A05_C08_P01-E12_LIG269	-4.19041	2.6231	18	neural progenitor (hindbrain)	neural progenitor (hindbrain)	0.416813	1	egr2b
egr2b	ctrl-inj	A05_C08_P01-F05_LIG209	1.48546	-0.0353569	36	neural progenitor (telencephalon/diencephalon)	neural progenitor (telencephalon/diencephalon)	1.61551	1	egr2b
egr2b	ctrl-inj	A05_C08_P01-G10_LIG319	-2.71416	-3.22428	24	neural progenitor (hindbrain R7/8)	neural progenitor (hindbrain R7/8)	1.01616	1	egr2b
egr2b	ctrl-inj	A05_C08_P01-H05_LIG155	-2.57595	-3.31212	24	neural progenitor (hindbrain R7/8)	neural progenitor (hindbrain R7/8)	1.01616	1	egr2b
egr2b	ctrl-inj	A05_C08_P01-H11_LIG211	12.3408	-1.64471	24	motor neuron	motor neuron (hindbrain, spinal cord, enteric)	0.416813	1	egr2b
egr2b	ctrl-inj	A05_C08_P02-A12_LIG62	0.581059	-2.74661	36	differentiating neuron (hindbrain)	differentiating neuron (hindbrain)	-1.38123	1	egr2b
egr2b	ctrl-inj	A05_C08_P02-B05_LIG247	1.08501	-4.99061	36	differentiating neuron (hindbrain)	differentiating neuron (hindbrain)	2.21486	1	egr2b
egr2b	ctrl-inj	A05_C08_P02-B07_LIG77	0.730053	-3.8931	36	differentiating neuron (hindbrain)	differentiating neuron (hindbrain)	-1.38123	1	egr2b
egr2b	ctrl-inj	A05_C08_P02-C07_LIG53	-0.0123588	2.5797	24	neural progenitor (hindbrain)	neural progenitor (hindbrain)	-1.38123	1	egr2b
egr2b	ctrl-inj	A05_C08_P02-C12_LIG7	4.01387	0.96752	18	neural progenitor (telencephalon/diencephalon)	neural progenitor (telencephalon/diencephalon)	1.01616	1	egr2b
egr2b	ctrl-inj	A05_C08_P02-D01_LIG275	5.16756	0.76014	36	neural progenitor (telencephalon/diencephalon)	neural progenitor (telencephalon/diencephalon)	-0.781885	1	egr2b
egr2b	ctrl-inj	A05_C08_P02-D06_LIG37	12.598	0.111005	24	motor neuron	motor neuron (hindbrain, spinal cord, enteric)	0.416813	1	egr2b
egr2b	ctrl-inj	A05_C08_P02-D06_LIG92	12.318	-0.332871	36	motor neuron	motor neuron (hindbrain, spinal cord, enteric)	2.21486	1	egr2b
egr2b	ctrl-inj	A05_C08_P02-D07_LIG9	-1.03796	3.31735	24	neural progenitor (hindbrain)	neural progenitor (hindbrain)	1.61551	1	egr2b
egr2b	ctrl-inj	A05_C08_P02-E02_LIG270	-5.5051	-3.60041	24	neural progenitor (hindbrain R7/8)	neural progenitor (hindbrain R7/8)	1.61551	1	egr2b
egr2b	ctrl-inj	A05_C08_P02-E03_LIG370	12.7771	-1.55189	36	motor neuron	motor neuron (hindbrain, spinal cord, enteric)	-0.182536	1	egr2b
egr2b	ctrl-inj	A05_C08_P02-E05_LIG150	-1.2212	-0.0606697	18	neural progenitor (telencephalon/diencephalon)	neural progenitor (telencephalon/diencephalon)	0.416813	1	egr2b
egr2b	ctrl-inj	A05_C08_P02-E05_LIG267	0.386653	-2.58057	36	differentiating neuron (hindbrain)	differentiating neuron (hindbrain)	0.416813	1	egr2b
egr2b	ctrl-inj	A05_C08_P02-E10_LIG324	1.70821	-2.55392	36	differentiating neuron (hindbrain)	differentiating neuron (hindbrain)	1.01616	1	egr2b
egr2b	ctrl-inj	A05_C08_P02-G03_LIG174	1.52744	-2.4995	36	differentiating neuron (hindbrain)	differentiating neuron (hindbrain)	-0.781885	1	egr2b
egr2b	ctrl-inj	A05_C08_P02-G04_LIG341	-0.801174	2.24824	18	neural progenitor (hindbrain)	neural progenitor (hindbrain)	-0.781885	1	egr2b
egr2b	ctrl-inj	A05_C08_P03-A06_LIG90	-4.38044	3.31702	18	neural progenitor (hindbrain)	neural progenitor (hindbrain)	1.61551	1	egr2b
egr2b	ctrl-inj	A05_C08_P03-A09_LIG172	-2.92244	-1.40378	24	neural progenitor (hindbrain R7/8)	neural progenitor (hindbrain R7/8)	-0.182536	1	egr2b
egr2b	ctrl-inj	A05_C08_P03-A12_LIG37	-2.67721	0.808237	18	neural progenitor (hindbrain)	neural progenitor (hindbrain)	-1.38123	1	egr2b
egr2b	ctrl-inj	A05_C08_P03-C02_LIG4	5.57977	-0.888954	24	neural progenitor (telencephalon/diencephalon)	neural progenitor (telencephalon/diencephalon)	-2.57993	1	egr2b
egr2b	ctrl-inj	A05_C08_P03-C11_LIG289	0.178652	-2.27051	36	neural progenitor (telencephalon/diencephalon)	neural progenitor (telencephalon/diencephalon)	-0.182536	1	egr2b
egr2b	ctrl-inj	A05_C08_P03-D01_LIG200	-5.05662	-2.35936	18	neural progenitor (hindbrain R7/8)	neural progenitor (hindbrain R7/8)	2.21486	1	egr2b
egr2b	ctrl-inj	A05_C08_P03-D05_LIG77	1.96991	-2.29618	36	differentiating neuron (hindbrain)	differentiating neuron (hindbrain)	1.01616	1	egr2b
egr2b	ctrl-inj	A05_C08_P03-H06_LIG290	-0.0288898	-1.79061	24	neural progenitor (hindbrain)	neural progenitor (hindbrain)	-0.781885	1	egr2b
egr2b	ctrl-inj	A05_C08_P04-B05_LIG69	-5.14325	2.82599	24	neural progenitor (hindbrain)	neural progenitor (hindbrain)	-0.781885	1	egr2b
egr2b	ctrl-inj	A05_C08_P04-B12_LIG305	3.59104	-2.48243	18	neural progenitor (telencephalon/diencephalon)	neural progenitor (telencephalon/diencephalon)	-0.781885	1	egr2b
egr2b	ctrl-inj	A05_C08_P04-C11_LIG340	-2.96405	4.92937	18	neural progenitor (hindbrain)	neural progenitor (hindbrain)	1.01616	1	egr2b
egr2b	ctrl-inj	A05_C08_P04-D07_LIG50	-0.394765	-0.240762	18	neural progenitor (telencephalon/diencephalon)	neural progenitor (telencephalon/diencephalon)	-0.182536	1	egr2b
egr2b	ctrl-inj	A05_C08_P04-E02_LIG117	3.67863	-0.719448	24	neural progenitor (telencephalon/diencephalon)	neural progenitor (telencephalon/diencephalon)	-0.781885	1	egr2b
egr2b	ctrl-inj	A05_C08_P04-F06_LIG91	-3.89878	1.66515	24	neural progenitor (hindbrain)	neural progenitor (hindbrain)	-1.38123	1	egr2b
egr2b	ctrl-inj	A05_C08_P04-G07_LIG182	2.17418	-1.50055	24	neural progenitor (telencephalon/diencephalon)	neural progenitor (telencephalon/diencephalon)	1.61551	1	egr2b
egr2b	ctrl-inj	A05_C08_P04-H05_LIG80	-3.30665	-4.06261	24	neural progenitor (hindbrain R7/8)	neural progenitor (hindbrain R7/8)	-0.781885	1	egr2b
egr2b	ctrl-inj	A05_C09_P01-A07_LIG268	-2.01523	1.00076	24	neural progenitor (hindbrain)	neural progenitor (hindbrain)	-0.781885	1	egr2b
egr2b	ctrl-inj	A05_C09_P01-A10_LIG4	0.852063	-3.35549	36	differentiating neuron (hindbrain)	differentiating neuron (hindbrain)	0.416813	1	egr2b
egr2b	ctrl-inj	A05_C09_P01-A11_LIG91	-4.41151	-0.0414235	24	neural progenitor (hindbrain R7/8)	neural progenitor (hindbrain R7/8)	1.01616	1	egr2b
egr2b	ctrl-inj	A05_C09_P01-B12_LIG232	-0.601734	-0.905274	36	neural progenitor (telencephalon/diencephalon)	neural progenitor (telencephalon/diencephalon)	1.01616	1	egr2b
egr2b	ctrl-inj	A05_C09_P01-C12_LIG190	-2.12579	-2.61638	36	neural progenitor (hindbrain R7/8)	neural progenitor (hindbrain R7/8)	0.416813	1	egr2b
egr2b	ctrl-inj	A05_C09_P01-D09_LIG272	-0.259217	2.33382	24	neural progenitor (hindbrain)	neural progenitor (hindbrain)	-1.98058	1	egr2b
egr2b	ctrl-inj	A05_C09_P01-E10_LIG254	-2.30432	1.15005	18	neural progenitor (hindbrain)	neural progenitor (hindbrain)	-0.182536	1	egr2b
egr2b	ctrl-inj	A05_C09_P01-F06_LIG182	-2.36032	2.751	18	neural progenitor (hindbrain)	neural progenitor (hindbrain)	1.61551	1	egr2b
egr2b	ctrl-inj	A05_C09_P01-F11_LIG177	0.553906	3.18546	18	neural progenitor (hindbrain)	neural progenitor (hindbrain)	-2.57993	1	egr2b
egr2b	ctrl-inj	A05_C09_P01-H03_LIG164	1.69394	0.406434	18	neural progenitor (telencephalon/diencephalon)	neural progenitor (telencephalon/diencephalon)	-0.182536	1	egr2b
egr2b	ctrl-inj	A05_C09_P01-H09_LIG72	-0.253468	-0.806074	36	neural progenitor (telencephalon/diencephalon)	neural progenitor (telencephalon/diencephalon)	-0.781885	1	egr2b
egr2b	ctrl-inj	A05_C09_P01-H10_LIG270	-0.111031	-1.11915	24	neural progenitor (telencephalon/diencephalon)	neural progenitor (telencephalon/diencephalon)	-0.781885	1	egr2b
egr2b	ctrl-inj	A05_C09_P01-H10_LIG351	1.42403	-1.58723	36	differentiating neuron (hindbrain)	differentiating neuron (hindbrain)	1.61551	1	egr2b
egr2b	ctrl-inj	A05_C09_P01-H12_LIG291	5.09498	-0.131657	24	neural progenitor (telencephalon/diencephalon)	neural progenitor (telencephalon/diencephalon)	-1.38123	1	egr2b
egr2b	ctrl-inj	A05_C09_P02-A01_LIG272	-2.37971	2.3523	24	neural progenitor (hindbrain)	neural progenitor (hindbrain)	1.61551	1	egr2b
egr2b	ctrl-inj	A05_C09_P02-A05_LIG84	-0.0311316	3.28702	24	neural progenitor (hindbrain)	neural progenitor (hindbrain)	1.01616	1	egr2b
egr2b	ctrl-inj	A05_C09_P02-A10_LIG163	-1.88797	2.86972	18	neural progenitor (hindbrain)	neural progenitor (hindbrain)	1.61551	1	egr2b
egr2b	ctrl-inj	A05_C09_P02-C01_LIG311	1.4743	-0.944975	36	neural progenitor (hindbrain)	neural progenitor (hindbrain)	0.416813	1	egr2b
egr2b	ctrl-inj	A05_C09_P02-C04_LIG306	-4.07164	-2.0153	24	neural progenitor (hindbrain R7/8)	neural progenitor (hindbrain R7/8)	-1.38123	1	egr2b
egr2b	ctrl-inj	A05_C09_P02-C12_LIG227	4.38779	0.478527	24	neural progenitor (telencephalon/diencephalon)	neural progenitor (telencephalon/diencephalon)	0.416813	1	egr2b
egr2b	ctrl-inj	A05_C09_P02-D10_LIG94	0.626109	-1.22236	36	neural progenitor (telencephalon/diencephalon)	neural progenitor (telencephalon/diencephalon)	-0.182536	1	egr2b
egr2b	ctrl-inj	A05_C09_P02-F02_LIG195	-0.551737	2.77359	24	neural progenitor (hindbrain)	neural progenitor (hindbrain)	-0.781885	1	egr2b
egr2b	ctrl-inj	A05_C09_P02-G02_LIG205	3.77171	0.929318	18	neural progenitor (telencephalon/diencephalon)	neural progenitor (telencephalon/diencephalon)	1.01616	1	egr2b
egr2b	ctrl-inj	A05_C09_P02-G06_LIG184	-1.14373	1.78845	24	neural progenitor (hindbrain)	neural progenitor (hindbrain)	-3.17928	1	egr2b
egr2b	ctrl-inj	A05_C09_P02-G10_LIG125	-5.25458	-3.00451	24	neural progenitor (hindbrain R7/8)	neural progenitor (hindbrain R7/8)	1.61551	1	egr2b
egr2b	ctrl-inj	A05_C09_P02-G11_LIG264	-2.82673	0.0401933	24	neural progenitor (hindbrain)	neural progenitor (hindbrain)	0.416813	1	egr2b
egr2b	ctrl-inj	A05_C09_P02-H07_LIG213	3.27892	-2.33836	24	neural progenitor (telencephalon/diencephalon)	neural progenitor (telencephalon/diencephalon)	1.61551	1	egr2b
egr2b	ctrl-inj	A05_C09_P02-H10_LIG234	1.07596	-3.70875	36	differentiating neuron (hindbrain)	differentiating neuron (hindbrain)	-0.182536	1	egr2b
egr2b	ctrl-inj	A05_C09_P03-A02_LIG129	-0.2387	-1.88464	36	neural progenitor (telencephalon/diencephalon)	neural progenitor (telencephalon/diencephalon)	0.416813	1	egr2b
egr2b	ctrl-inj	A05_C09_P03-A07_LIG320	-2.48562	0.45479	24	neural progenitor (hindbrain)	neural progenitor (hindbrain)	0.416813	1	egr2b
egr2b	ctrl-inj	A05_C09_P03-A10_LIG172	-1.45727	2.93109	18	neural progenitor (hindbrain)	neural progenitor (hindbrain)	1.61551	1	egr2b
egr2b	ctrl-inj	A05_C09_P03-B02_LIG161	-5.49397	-3.57531	18	neural progenitor (hindbrain R7/8)	neural progenitor (hindbrain R7/8)	1.61551	1	egr2b
egr2b	ctrl-inj	A05_C09_P03-B05_LIG39	4.61052	1.25186	18	neural progenitor (telencephalon/diencephalon)	neural progenitor (telencephalon/diencephalon)	1.61551	1	egr2b
egr2b	ctrl-inj	A05_C09_P03-B06_LIG69	4.56266	-3.40936	36	neural progenitor (telencephalon/diencephalon)	neural progenitor (telencephalon/diencephalon)	1.01616	1	egr2b
egr2b	ctrl-inj	A05_C09_P03-D01_LIG34	0.772303	0.165013	18	neural progenitor (telencephalon/diencephalon)	neural progenitor (telencephalon/diencephalon)	1.61551	1	egr2b
egr2b	ctrl-inj	A05_C09_P03-D06_LIG363	1.12938	-3.50899	36	differentiating neuron (hindbrain)	differentiating neuron (hindbrain)	0.416813	1	egr2b
egr2b	ctrl-inj	A05_C09_P03-D08_LIG344	-0.885405	0.866425	24	neural progenitor (hindbrain)	neural progenitor (hindbrain)	-0.182536	1	egr2b
egr2b	ctrl-inj	A05_C09_P03-E03_LIG294	4.40913	-1.17484	24	neural progenitor (telencephalon/diencephalon)	neural progenitor (telencephalon/diencephalon)	-0.182536	1	egr2b
egr2b	ctrl-inj	A05_C09_P03-E03_LIG86	-2.74036	1.79245	24	neural progenitor (hindbrain)	neural progenitor (hindbrain)	1.01616	1	egr2b
egr2b	ctrl-inj	A05_C09_P03-E10_LIG356	5.17635	-1.55828	24	neural progenitor (telencephalon/diencephalon)	neural progenitor (telencephalon/diencephalon)	0.416813	1	egr2b
egr2b	ctrl-inj	A05_C09_P03-F09_LIG52	0.698412	-4.11128	36	differentiating neuron (hindbrain)	differentiating neuron (hindbrain)	-1.38123	1	egr2b
egr2b	ctrl-inj	A05_C09_P03-F11_LIG166	-3.31592	-0.982759	36	neural progenitor (hindbrain R7/8)	neural progenitor (hindbrain R7/8)	-1.98058	1	egr2b
egr2b	ctrl-inj	A05_C09_P03-H08_LIG170	-1.25497	3.88886	24	neural progenitor (hindbrain)	neural progenitor (hindbrain)	2.21486	1	egr2b
egr2b	ctrl-inj	A05_C09_P04-A01_LIG58	-3.10148	-2.42883	24	neural progenitor (hindbrain R7/8)	neural progenitor (hindbrain R7/8)	0.416813	1	egr2b
egr2b	ctrl-inj	A05_C09_P04-B01_LIG164	-4.15542	1.48522	18	neural progenitor (hindbrain)	neural progenitor (hindbrain)	-0.182536	1	egr2b
egr2b	ctrl-inj	A05_C09_P04-B10_LIG298	-0.377627	2.01246	24	neural progenitor (hindbrain)	neural progenitor (hindbrain)	-1.38123	1	egr2b
egr2b	ctrl-inj	A05_C09_P04-C11_LIG63	0.715521	-4.03353	36	differentiating neuron (hindbrain)	differentiating neuron (hindbrain)	-1.38123	1	egr2b
egr2b	ctrl-inj	A05_C09_P04-D12_LIG10	0.255101	-1.97716	36	neural progenitor (telencephalon/diencephalon)	neural progenitor (telencephalon/diencephalon)	2.21486	1	egr2b
egr2b	ctrl-inj	A05_C09_P04-D12_LIG163	4.25433	-2.90542	36	neural progenitor (telencephalon/diencephalon)	neural progenitor (telencephalon/diencephalon)	1.01616	1	egr2b
egr2b	ctrl-inj	A05_C09_P04-D12_LIG320	-1.96564	2.34863	18	neural progenitor (hindbrain)	neural progenitor (hindbrain)	-0.781885	1	egr2b
egr2b	ctrl-inj	A05_C09_P04-E06_LIG136	-2.18803	-3.30164	36	neural progenitor (hindbrain R7/8)	neural progenitor (hindbrain R7/8)	-0.781885	1	egr2b
egr2b	ctrl-inj	A05_C09_P04-F04_LIG254	2.61882	-0.127398	36	neural progenitor (telencephalon/diencephalon)	neural progenitor (telencephalon/diencephalon)	-0.781885	1	egr2b
egr2b	ctrl-inj	A05_C09_P04-G10_LIG113	0.392555	3.25895	36	neural progenitor (hindbrain)	neural progenitor (hindbrain)	-1.98058	1	egr2b
egr2b	ctrl-inj	A05_C09_P04-G10_LIG193	4.30349	0.666263	36	neural progenitor (telencephalon/diencephalon)	neural progenitor (telencephalon/diencephalon)	1.61551	1	egr2b
egr2b	ctrl-inj	A05_C09_P04-H08_LIG42	-2.50011	-2.57803	36	neural progenitor (hindbrain R7/8)	neural progenitor (hindbrain R7/8)	-1.98058	1	egr2b
egr2b	ctrl-inj	A05_C10_P01-A04_LIG8	3.51584	-2.1005	36	neural progenitor (telencephalon/diencephalon)	neural progenitor (telencephalon/diencephalon)	1.61551	1	egr2b
egr2b	ctrl-inj	A05_C10_P01-A09_LIG239	-2.63604	2.12151	18	neural progenitor (hindbrain)	neural progenitor (hindbrain)	1.61551	1	egr2b
egr2b	ctrl-inj	A05_C10_P01-B01_LIG106	1.60293	-1.03031	36	differentiating neuron (hindbrain)	differentiating neuron (hindbrain)	1.01616	1	egr2b
egr2b	ctrl-inj	A05_C10_P01-B02_LIG341	-1.81747	-3.57369	36	neural progenitor (hindbrain R7/8)	neural progenitor (hindbrain R7/8)	-0.781885	1	egr2b
egr2b	ctrl-inj	A05_C10_P01-B07_LIG182	-1.27375	-2.45043	36	neural progenitor (hindbrain R7/8)	neural progenitor (hindbrain R7/8)	-0.781885	1	egr2b
egr2b	ctrl-inj	A05_C10_P01-B10_LIG138	-1.70218	2.55209	18	neural progenitor (hindbrain)	neural progenitor (hindbrain)	2.21486	1	egr2b
egr2b	ctrl-inj	A05_C10_P01-C12_LIG110	-1.50561	-3.51953	36	neural progenitor (hindbrain R7/8)	neural progenitor (hindbrain R7/8)	1.01616	1	egr2b
egr2b	ctrl-inj	A05_C10_P01-D03_LIG170	-0.682883	-0.957515	36	neural progenitor (telencephalon/diencephalon)	neural progenitor (telencephalon/diencephalon)	-0.781885	1	egr2b
egr2b	ctrl-inj	A05_C10_P01-D05_LIG362	1.9386	-2.96286	36	differentiating neuron (hindbrain)	differentiating neuron (hindbrain)	-0.781885	1	egr2b
egr2b	ctrl-inj	A05_C10_P01-D11_LIG311	3.34422	-0.223087	18	neural progenitor (telencephalon/diencephalon)	neural progenitor (telencephalon/diencephalon)	1.61551	1	egr2b
egr2b	ctrl-inj	A05_C10_P01-F02_LIG22	-3.08732	-2.58053	18	neural progenitor (hindbrain R7/8)	neural progenitor (hindbrain R7/8)	-1.38123	1	egr2b
egr2b	ctrl-inj	A05_C10_P01-F03_LIG346	-5.30974	-3.16627	24	neural progenitor (hindbrain R7/8)	neural progenitor (hindbrain R7/8)	2.21486	1	egr2b
egr2b	ctrl-inj	A05_C10_P01-F04_LIG249	-0.184276	-1.89675	36	neural progenitor (telencephalon/diencephalon)	neural progenitor (telencephalon/diencephalon)	0.416813	1	egr2b
egr2b	ctrl-inj	A05_C10_P01-G04_LIG377	1.1126	-0.669618	18	neural progenitor (telencephalon/diencephalon)	neural progenitor (telencephalon/diencephalon)	0.416813	1	egr2b
egr2b	ctrl-inj	A05_C10_P01-G09_LIG46	4.59312	-1.32821	24	neural progenitor (hindbrain)	neural progenitor (hindbrain)	-0.781885	1	egr2b
egr2b	ctrl-inj	A05_C10_P01-G11_LIG191	-1.31204	3.12593	18	neural progenitor (hindbrain)	neural progenitor (hindbrain)	1.61551	1	egr2b
egr2b	ctrl-inj	A05_C10_P01-H02_LIG315	-2.43863	2.93666	18	neural progenitor (hindbrain)	neural progenitor (hindbrain)	2.21486	1	egr2b
egr2b	ctrl-inj	A05_C10_P01-H06_LIG94	1.38904	-3.22674	36	differentiating neuron (hindbrain)	differentiating neuron (hindbrain)	1.61551	1	egr2b
egr2b	ctrl-inj	A05_C10_P01-H11_LIG380	-2.00559	-1.272	24	neural progenitor (telencephalon/diencephalon)	neural progenitor (telencephalon/diencephalon)	-1.38123	1	egr2b
egr2b	ctrl-inj	A05_C10_P02-A05_LIG85	-3.97015	-2.92604	18	neural progenitor (hindbrain R7/8)	neural progenitor (hindbrain R7/8)	-3.17928	1	egr2b
egr2b	ctrl-inj	A05_C10_P02-A11_LIG226	-3.53122	4.25777	18	differentiating neuron (hindbrain)	differentiating neuron (hindbrain)	-0.781885	1	egr2b
egr2b	ctrl-inj	A05_C10_P02-A12_LIG72	-0.724501	-3.75155	36	neural progenitor (hindbrain R7/8)	neural progenitor (hindbrain R7/8)	1.01616	1	egr2b
egr2b	ctrl-inj	A05_C10_P02-B07_LIG351	-3.94037	2.98941	24	neural progenitor (hindbrain)	neural progenitor (hindbrain)	1.01616	1	egr2b
egr2b	ctrl-inj	A05_C10_P02-B07_LIG40	1.2276	0.454715	36	neural progenitor (telencephalon/diencephalon)	neural progenitor (telencephalon/diencephalon)	-0.182536	1	egr2b
egr2b	ctrl-inj	A05_C10_P02-C03_LIG36	-1.48818	-0.0371688	24	neural progenitor (telencephalon/diencephalon)	neural progenitor (telencephalon/diencephalon)	-0.182536	1	egr2b
egr2b	ctrl-inj	A05_C10_P02-C07_LIG62	-0.232464	-1.35634	36	neural progenitor (telencephalon/diencephalon)	neural progenitor (telencephalon/diencephalon)	1.01616	1	egr2b
egr2b	ctrl-inj	A05_C10_P02-D08_LIG63	1.16139	-3.84205	36	differentiating neuron (hindbrain)	differentiating neuron (hindbrain)	1.01616	1	egr2b
egr2b	ctrl-inj	A05_C10_P02-D11_LIG157	-4.43598	-2.24114	18	neural progenitor (hindbrain R7/8)	neural progenitor (hindbrain R7/8)	0.416813	1	egr2b
egr2b	ctrl-inj	A05_C10_P02-E07_LIG18	-1.12257	-0.256483	24	neural progenitor (telencephalon/diencephalon)	neural progenitor (telencephalon/diencephalon)	-0.182536	1	egr2b
egr2b	ctrl-inj	A05_C10_P02-E07_LIG309	-2.40836	-3.62999	36	neural progenitor (hindbrain R7/8)	neural progenitor (hindbrain R7/8)	0.416813	1	egr2b
egr2b	ctrl-inj	A05_C10_P02-E10_LIG183	1.17368	-3.67255	36	neural progenitor (telencephalon/diencephalon)	neural progenitor (telencephalon/diencephalon)	0.416813	1	egr2b
egr2b	ctrl-inj	A05_C10_P02-F08_LIG99	-0.890648	2.39241	18	neural progenitor (hindbrain)	neural progenitor (hindbrain)	0.416813	1	egr2b
egr2b	ctrl-inj	A05_C10_P02-F09_LIG100	3.82162	-2.50084	36	neural progenitor (telencephalon/diencephalon)	neural progenitor (telencephalon/diencephalon)	0.416813	1	egr2b
egr2b	ctrl-inj	A05_C10_P02-F10_LIG254	-0.46387	-0.819973	36	neural progenitor (telencephalon/diencephalon)	neural progenitor (telencephalon/diencephalon)	-0.781885	1	egr2b
egr2b	ctrl-inj	A05_C10_P02-F12_LIG141	-1.89481	6.01863	36	differentiating neuron (hindbrain)	differentiating neuron (hindbrain)	0.416813	1	egr2b
egr2b	ctrl-inj	A05_C10_P02-G01_LIG171	1.26802	0.415301	24	neural progenitor (telencephalon/diencephalon)	neural progenitor (telencephalon/diencephalon)	1.01616	1	egr2b
egr2b	ctrl-inj	A05_C10_P02-H09_LIG235	-4.22865	1.46709	18	neural progenitor (hindbrain)	neural progenitor (hindbrain)	-1.38123	1	egr2b
egr2b	ctrl-inj	A05_C10_P03-A07_LIG351	4.21394	-1.16282	18	neural progenitor (telencephalon/diencephalon)	neural progenitor (telencephalon/diencephalon)	-0.781885	1	egr2b
egr2b	ctrl-inj	A05_C10_P03-B03_LIG330	-0.136082	4.47101	24	neural progenitor (hindbrain)	neural progenitor (hindbrain)	2.21486	1	egr2b
egr2b	ctrl-inj	A05_C10_P03-B03_LIG34	4.20636	0.842379	24	neural progenitor (telencephalon/diencephalon)	neural progenitor (telencephalon/diencephalon)	2.21486	1	egr2b
egr2b	ctrl-inj	A05_C10_P03-B04_LIG232	1.9795	-2.28395	36	neural progenitor (telencephalon/diencephalon)	neural progenitor (telencephalon/diencephalon)	1.01616	1	egr2b
egr2b	ctrl-inj	A05_C10_P03-F04_LIG366	-0.800117	3.45969	18	neural progenitor (hindbrain)	neural progenitor (hindbrain)	1.61551	1	egr2b
egr2b	ctrl-inj	A05_C10_P03-F10_LIG207	-1.41067	-3.64753	36	neural progenitor (hindbrain R7/8)	neural progenitor (hindbrain R7/8)	2.21486	1	egr2b
egr2b	ctrl-inj	A05_C10_P03-G04_LIG285	0.893422	-2.12416	36	differentiating neuron (hindbrain)	differentiating neuron (hindbrain)	-1.38123	1	egr2b
egr2b	ctrl-inj	A05_C10_P03-G05_LIG353	-3.54552	-1.04008	24	neural progenitor (hindbrain R7/8)	neural progenitor (hindbrain R7/8)	1.61551	1	egr2b
egr2b	ctrl-inj	A05_C10_P03-G08_LIG155	-1.96181	1.2509	24	neural progenitor (hindbrain)	neural progenitor (hindbrain)	-0.781885	1	egr2b
egr2b	ctrl-inj	A05_C10_P03-G08_LIG73	-2.08582	-3.30442	36	neural progenitor (hindbrain R7/8)	neural progenitor (hindbrain R7/8)	0.416813	1	egr2b
egr2b	ctrl-inj	A05_C10_P03-G11_LIG101	2.17228	1.58607	24	neural progenitor (hindbrain)	neural progenitor (hindbrain)	0.416813	1	egr2b
egr2b	ctrl-inj	A05_C10_P03-G11_LIG293	-1.78268	6.06833	36	differentiating neuron (hindbrain)	differentiating neuron (hindbrain)	-0.182536	1	egr2b
egr2b	ctrl-inj	A05_C10_P03-H01_LIG287	5.34247	-0.569287	24	neural progenitor (telencephalon/diencephalon)	neural progenitor (telencephalon/diencephalon)	-1.38123	1	egr2b
egr2b	ctrl-inj	A05_C10_P03-H07_LIG27	-1.26106	3.80746	18	neural progenitor (hindbrain R7/8)	neural progenitor (hindbrain R7/8)	2.21486	1	egr2b
egr2b	ctrl-inj	A05_C10_P03-H10_LIG151	-4.632	3.12666	24	neural progenitor (hindbrain)	neural progenitor (hindbrain)	1.01616	1	egr2b
egr2b	ctrl-inj	A05_C10_P03-H10_LIG265	2.76612	1.62279	24	neural progenitor (telencephalon/diencephalon)	neural progenitor (telencephalon/diencephalon)	-0.182536	1	egr2b
egr2b	ctrl-inj	A05_C10_P04-A04_LIG349	-4.81202	-3.47907	18	neural progenitor (hindbrain R7/8)	neural progenitor (hindbrain R7/8)	-1.98058	1	egr2b
egr2b	ctrl-inj	A05_C10_P04-A05_LIG376	-2.932	2.49198	24	neural progenitor (hindbrain)	neural progenitor (hindbrain)	2.21486	1	egr2b
egr2b	ctrl-inj	A05_C10_P04-A06_LIG378	4.62823	-0.918075	18	neural progenitor (telencephalon/diencephalon)	neural progenitor (telencephalon/diencephalon)	-0.182536	1	egr2b
egr2b	ctrl-inj	A05_C10_P04-A12_LIG371	4.49258	4.19972	24	neural progenitor (telencephalon/diencephalon)	neural progenitor (telencephalon/diencephalon)	0.416813	1	egr2b
egr2b	ctrl-inj	A05_C10_P04-B12_LIG353	-2.37182	-3.50844	24	neural progenitor (hindbrain R7/8)	neural progenitor (hindbrain R7/8)	1.01616	1	egr2b
egr2b	ctrl-inj	A05_C10_P04-C11_LIG158	-3.87441	-0.491429	18	neural progenitor (hindbrain R7/8)	neural progenitor (hindbrain R7/8)	0.416813	1	egr2b
egr2b	ctrl-inj	A05_C10_P04-D06_LIG241	-2.26115	2.28117	24	neural progenitor (hindbrain)	neural progenitor (hindbrain)	1.01616	1	egr2b
egr2b	ctrl-inj	A05_C10_P04-E07_LIG355	-4.83195	-2.42871	24	neural progenitor (hindbrain R7/8)	neural progenitor (hindbrain R7/8)	2.21486	1	egr2b
egr2b	ctrl-inj	A05_C10_P04-F04_LIG62	-1.39874	0.533025	18	neural progenitor (hindbrain)	neural progenitor (hindbrain)	-0.781885	1	egr2b
egr2b	ctrl-inj	A05_C10_P04-F09_LIG262	12.6677	0.0548748	36	motor neuron	motor neuron (hindbrain, spinal cord, enteric)	2.21486	1	egr2b
egr2b	ctrl-inj	A05_C10_P04-H08_LIG195	-2.63866	2.08192	24	neural progenitor (hindbrain)	neural progenitor (hindbrain)	1.61551	1	egr2b
egr2b	ctrl-inj	A05_C11_P01-A12_LIG43	-1.95402	1.31838	18	neural progenitor (hindbrain)	neural progenitor (hindbrain)	-1.38123	1	egr2b
egr2b	ctrl-inj	A05_C11_P01-B03_LIG116	-2.89557	3.61676	18	neural progenitor (hindbrain)	neural progenitor (hindbrain)	1.01616	1	egr2b
egr2b	ctrl-inj	A05_C11_P01-D06_LIG87	2.0599	-3.53552	36	neural progenitor (telencephalon/diencephalon)	neural progenitor (telencephalon/diencephalon)	1.61551	1	egr2b
egr2b	ctrl-inj	A05_C11_P01-D10_LIG331	12.0577	-0.355385	36	motor neuron	motor neuron (hindbrain, spinal cord, enteric)	2.21486	1	egr2b
egr2b	ctrl-inj	A05_C11_P01-H03_LIG14	-2.57998	-2.72057	24	neural progenitor (hindbrain R7/8)	neural progenitor (hindbrain R7/8)	-1.38123	1	egr2b
egr2b	ctrl-inj	A05_C11_P01-H09_LIG88	2.42613	0.630667	36	neural progenitor (telencephalon/diencephalon)	neural progenitor (telencephalon/diencephalon)	1.01616	1	egr2b
egr2b	ctrl-inj	A05_C11_P01-H11_LIG241	0.588338	0.00192905	36	neural progenitor (telencephalon/diencephalon)	neural progenitor (telencephalon/diencephalon)	2.21486	1	egr2b
egr2b	ctrl-inj	A05_C11_P02-B10_LIG225	1.78134	-2.96368	36	differentiating neuron (hindbrain)	differentiating neuron (hindbrain)	2.21486	1	egr2b
egr2b	ctrl-inj	A05_C11_P02-C05_LIG187	-2.28031	-0.12684	24	neural progenitor (hindbrain)	neural progenitor (hindbrain)	-1.38123	1	egr2b
egr2b	ctrl-inj	A05_C11_P02-C11_LIG153	1.30218	-2.26542	36	differentiating neuron (hindbrain)	differentiating neuron (hindbrain)	0.416813	1	egr2b
egr2b	ctrl-inj	A05_C11_P02-C11_LIG186	4.22553	3.50545	36	neural progenitor (telencephalon/diencephalon)	neural progenitor (telencephalon/diencephalon)	-1.38123	1	egr2b
egr2b	ctrl-inj	A05_C11_P02-D08_LIG115	11.6913	-1.06958	18	motor neuron	motor neuron (hindbrain, spinal cord, enteric)	-1.38123	1	egr2b
egr2b	ctrl-inj	A05_C11_P02-D09_LIG20	2.22492	-1.18233	36	neural progenitor (telencephalon/diencephalon)	neural progenitor (telencephalon/diencephalon)	1.61551	1	egr2b
egr2b	ctrl-inj	A05_C11_P02-D09_LIG26	-3.41509	2.41178	18	neural progenitor (hindbrain)	neural progenitor (hindbrain)	0.416813	1	egr2b
egr2b	ctrl-inj	A05_C11_P02-G10_LIG161	1.85468	-2.29263	36	differentiating neuron (hindbrain)	differentiating neuron (hindbrain)	2.21486	1	egr2b
egr2b	ctrl-inj	A05_C11_P02-H08_LIG267	-3.40368	-3.46274	24	neural progenitor (hindbrain)	neural progenitor (hindbrain)	0.416813	1	egr2b
egr2b	ctrl-inj	A05_C11_P03-A01_LIG362	-6.10037	-3.92237	18	neural progenitor (hindbrain R7/8)	neural progenitor (hindbrain R7/8)	2.21486	1	egr2b
egr2b	ctrl-inj	A05_C11_P03-C02_LIG378	12.7645	-1.84043	24	motor neuron	motor neuron (hindbrain, spinal cord, enteric)	0.416813	1	egr2b
egr2b	ctrl-inj	A05_C11_P03-C10_LIG318	3.57561	-0.0259892	24	neural progenitor (telencephalon/diencephalon)	neural progenitor (telencephalon/diencephalon)	1.61551	1	egr2b
egr2b	ctrl-inj	A05_C11_P03-F12_LIG160	0.873483	2.03205	24	neural progenitor (hindbrain)	neural progenitor (hindbrain)	-1.38123	1	egr2b
egr2b	ctrl-inj	A05_C11_P03-G11_LIG46	-0.518442	3.43335	18	neural progenitor (hindbrain)	neural progenitor (hindbrain)	2.21486	1	egr2b
egr2b	ctrl-inj	A05_C11_P03-H05_LIG108	-4.77522	2.55423	24	neural progenitor (hindbrain)	neural progenitor (hindbrain)	-0.182536	1	egr2b
egr2b	ctrl-inj	A05_C11_P03-H10_LIG142	-1.87487	3.53801	18	neural progenitor (hindbrain)	neural progenitor (hindbrain)	2.21486	1	egr2b
egr2b	ctrl-inj	A05_C11_P04-A08_LIG351	-4.53296	-1.6758	24	neural progenitor (hindbrain R7/8)	neural progenitor (hindbrain R7/8)	0.416813	1	egr2b
egr2b	ctrl-inj	A05_C11_P04-D09_LIG1	3.94617	-1.94916	24	neural progenitor (telencephalon/diencephalon)	neural progenitor (telencephalon/diencephalon)	-0.781885	1	egr2b
egr2b	ctrl-inj	A05_C11_P04-D09_LIG360	-1.73575	-3.64389	36	neural progenitor (hindbrain R7/8)	neural progenitor (hindbrain R7/8)	1.01616	1	egr2b
egr2b	ctrl-inj	A05_C11_P04-F04_LIG85	-0.544313	-1.1743	36	neural progenitor (telencephalon/diencephalon)	neural progenitor (telencephalon/diencephalon)	0.416813	1	egr2b
egr2b	ctrl-inj	A05_C11_P04-F05_LIG124	-2.32002	-2.79095	36	neural progenitor (hindbrain R7/8)	neural progenitor (hindbrain R7/8)	-0.182536	1	egr2b
egr2b	ctrl-inj	A05_C11_P04-F09_LIG382	4.76215	-0.0373838	36	neural progenitor (telencephalon/diencephalon)	neural progenitor (telencephalon/diencephalon)	-1.98058	1	egr2b
egr2b	ctrl-inj	A05_C11_P04-F12_LIG196	3.39687	-0.684963	24	differentiating neuron (hindbrain)	differentiating neuron (hindbrain)	1.61551	1	egr2b
egr2b	ctrl-inj	A05_C11_P04-G07_LIG316	-2.87925	0.224932	24	neural progenitor (hindbrain)	neural progenitor (hindbrain)	-0.781885	1	egr2b
egr2b	ctrl-inj	A05_C11_P04-G08_LIG218	0.24145	1.55035	18	neural progenitor (telencephalon/diencephalon)	neural progenitor (telencephalon/diencephalon)	0.416813	1	egr2b
egr2b	ctrl-inj	A05_C11_P04-G12_LIG302	1.51855	-3.021	36	differentiating neuron (hindbrain)	differentiating neuron (hindbrain)	0.416813	1	egr2b
egr2b	ctrl-inj	A05_C11_P04-H08_LIG226	-1.31679	-0.590627	24	neural progenitor (telencephalon/diencephalon)	neural progenitor (telencephalon/diencephalon)	-0.182536	1	egr2b
egr2b	ctrl-inj	A05_C12_P01-B03_LIG327	-2.04341	1.90782	24	neural progenitor (hindbrain)	neural progenitor (hindbrain)	0.416813	1	egr2b
egr2b	ctrl-inj	A05_C12_P01-B03_LIG364	0.341258	-4.66312	36	neural progenitor (telencephalon/diencephalon)	neural progenitor (telencephalon/diencephalon)	0.416813	1	egr2b
egr2b	ctrl-inj	A05_C12_P01-C03_LIG254	1.34415	-2.62091	18	differentiating neuron (hindbrain)	differentiating neuron (hindbrain)	1.61551	1	egr2b
egr2b	ctrl-inj	A05_C12_P01-D05_LIG140	-3.60823	-0.653215	24	neural progenitor (hindbrain R7/8)	neural progenitor (hindbrain R7/8)	1.01616	1	egr2b
egr2b	ctrl-inj	A05_C12_P01-D06_LIG224	-1.71835	-2.5757	36	neural progenitor (hindbrain R7/8)	neural progenitor (hindbrain R7/8)	1.61551	1	egr2b
egr2b	ctrl-inj	A05_C12_P01-D11_LIG123	3.51391	3.09916	24	neural progenitor (telencephalon/diencephalon)	neural progenitor (telencephalon/diencephalon)	1.61551	1	egr2b
egr2b	ctrl-inj	A05_C12_P01-E05_LIG80	2.94055	2.46585	24	neural progenitor (telencephalon/diencephalon)	neural progenitor (telencephalon/diencephalon)	0.416813	1	egr2b
egr2b	ctrl-inj	A05_C12_P01-F03_LIG232	3.27623	2.28208	24	neural progenitor (telencephalon/diencephalon)	neural progenitor (telencephalon/diencephalon)	-1.98058	1	egr2b
egr2b	ctrl-inj	A05_C12_P01-F08_LIG273	5.93043	0.422785	36	neural progenitor (telencephalon/diencephalon)	neural progenitor (telencephalon/diencephalon)	2.21486	1	egr2b
egr2b	ctrl-inj	A05_C12_P02-A06_LIG64	12.4957	-1.20025	36	motor neuron	motor neuron (hindbrain, spinal cord, enteric)	1.01616	1	egr2b
egr2b	ctrl-inj	A05_C12_P02-A08_LIG95	-5.24089	2.47197	24	neural progenitor (hindbrain)	neural progenitor (hindbrain)	-1.38123	1	egr2b
egr2b	ctrl-inj	A05_C12_P02-B09_LIG224	2.36169	-1.20877	24	neural progenitor (telencephalon/diencephalon)	neural progenitor (telencephalon/diencephalon)	1.61551	1	egr2b
egr2b	ctrl-inj	A05_C12_P02-B10_LIG292	-1.68716	3.05253	18	neural progenitor (hindbrain)	neural progenitor (hindbrain)	1.61551	1	egr2b
egr2b	ctrl-inj	A05_C12_P02-B11_LIG293	-2.41766	-2.19819	24	neural progenitor (hindbrain R7/8)	neural progenitor (hindbrain R7/8)	1.01616	1	egr2b
egr2b	ctrl-inj	A05_C12_P02-C01_LIG127	5.40489	-0.398534	18	neural progenitor (telencephalon/diencephalon)	neural progenitor (telencephalon/diencephalon)	-1.98058	1	egr2b
egr2b	ctrl-inj	A05_C12_P02-D03_LIG272	-3.09705	-0.439492	24	neural progenitor (hindbrain R7/8)	neural progenitor (hindbrain R7/8)	-1.38123	1	egr2b
egr2b	ctrl-inj	A05_C12_P02-D08_LIG108	4.22148	-0.302992	24	neural progenitor (telencephalon/diencephalon)	neural progenitor (telencephalon/diencephalon)	-2.57993	1	egr2b
egr2b	ctrl-inj	A05_C12_P02-F11_LIG334	-0.788741	-2.05803	36	neural progenitor (hindbrain)	neural progenitor (hindbrain)	-0.182536	1	egr2b
egr2b	ctrl-inj	A05_C12_P02-G08_LIG303	1.80923	-1.31771	36	neural progenitor (hindbrain)	neural progenitor (hindbrain)	0.416813	1	egr2b
egr2b	ctrl-inj	A05_C12_P02-G08_LIG354	2.61777	1.39431	36	neural progenitor (telencephalon/diencephalon)	neural progenitor (telencephalon/diencephalon)	-0.781885	1	egr2b
egr2b	ctrl-inj	A05_C12_P02-G10_LIG340	3.28624	-1.62297	24	neural progenitor (telencephalon/diencephalon)	neural progenitor (telencephalon/diencephalon)	1.61551	1	egr2b
egr2b	ctrl-inj	A05_C12_P03-A04_LIG172	0.100264	-3.37333	36	neural progenitor (hindbrain R7/8)	neural progenitor (hindbrain R7/8)	-0.182536	1	egr2b
egr2b	ctrl-inj	A05_C12_P03-A05_LIG283	2.40224	1.79819	18	neural progenitor (hindbrain)	neural progenitor (hindbrain)	1.01616	1	egr2b
egr2b	ctrl-inj	A05_C12_P03-A07_LIG351	-5.93433	-3.66892	18	neural progenitor (hindbrain R7/8)	neural progenitor (hindbrain R7/8)	2.21486	1	egr2b
egr2b	ctrl-inj	A05_C12_P03-A12_LIG232	0.622736	-5.07558	36	differentiating neuron (hindbrain)	differentiating neuron (hindbrain)	-0.182536	1	egr2b
egr2b	ctrl-inj	A05_C12_P03-B05_LIG84	-2.77534	2.50217	18	neural progenitor (hindbrain)	neural progenitor (hindbrain)	1.61551	1	egr2b
egr2b	ctrl-inj	A05_C12_P03-B08_LIG105	-3.07971	-2.98566	24	neural progenitor (hindbrain R7/8)	neural progenitor (hindbrain R7/8)	-1.38123	1	egr2b
egr2b	ctrl-inj	A05_C12_P03-D04_LIG246	3.69787	-1.51263	24	neural progenitor (telencephalon/diencephalon)	neural progenitor (telencephalon/diencephalon)	1.61551	1	egr2b
egr2b	ctrl-inj	A05_C12_P03-E11_LIG53	-2.44951	-3.39345	36	neural progenitor (hindbrain R7/8)	neural progenitor (hindbrain R7/8)	0.416813	1	egr2b
egr2b	ctrl-inj	A05_C12_P03-F01_LIG304	1.82462	-2.30349	36	neural progenitor (telencephalon/diencephalon)	neural progenitor (telencephalon/diencephalon)	2.21486	1	egr2b
egr2b	ctrl-inj	A05_C12_P03-F02_LIG262	-5.69032	-3.30952	18	neural progenitor (hindbrain R7/8)	neural progenitor (hindbrain R7/8)	1.61551	1	egr2b
egr2b	ctrl-inj	A05_C12_P03-F12_LIG99	-4.13933	3.73461	24	differentiating neuron (hindbrain)	differentiating neuron (hindbrain)	-1.38123	1	egr2b
egr2b	ctrl-inj	A05_C12_P03-G04_LIG115	-3.99063	2.87253	18	neural progenitor (hindbrain)	neural progenitor (hindbrain)	1.01616	1	egr2b
egr2b	ctrl-inj	A05_C12_P03-G04_LIG138	3.70202	-1.19562	18	neural progenitor (telencephalon/diencephalon)	neural progenitor (telencephalon/diencephalon)	1.01616	1	egr2b
egr2b	ctrl-inj	A05_C12_P03-G10_LIG255	-0.451756	-2.21999	36	neural progenitor (telencephalon/diencephalon)	neural progenitor (telencephalon/diencephalon)	0.416813	1	egr2b
egr2b	ctrl-inj	A05_C12_P04-A04_LIG3	-2.89929	-0.947174	24	neural progenitor (hindbrain)	neural progenitor (hindbrain)	-0.182536	1	egr2b
egr2b	ctrl-inj	A05_C12_P04-A12_LIG241	4.21936	-2.54764	24	neural progenitor (telencephalon/diencephalon)	neural progenitor (telencephalon/diencephalon)	1.01616	1	egr2b
egr2b	ctrl-inj	A05_C12_P04-A12_LIG305	0.416369	2.56588	24	neural progenitor (hindbrain)	neural progenitor (hindbrain)	-0.182536	1	egr2b
egr2b	ctrl-inj	A05_C12_P04-B04_LIG173	-4.37637	-3.77431	24	neural progenitor (hindbrain R7/8)	neural progenitor (hindbrain R7/8)	-3.17928	1	egr2b
egr2b	ctrl-inj	A05_C12_P04-C05_LIG50	1.36604	-2.96353	36	differentiating neuron (hindbrain)	differentiating neuron (hindbrain)	-0.182536	1	egr2b
egr2b	ctrl-inj	A05_C12_P04-D05_LIG179	-4.1501	-2.50774	24	neural progenitor (hindbrain R7/8)	neural progenitor (hindbrain R7/8)	-1.38123	1	egr2b
egr2b	ctrl-inj	A05_C12_P04-D09_LIG257	1.36013	-1.73264	36	differentiating neuron (hindbrain)	differentiating neuron (hindbrain)	0.416813	1	egr2b
egr2b	ctrl-inj	A05_C12_P04-E04_LIG14	-2.07199	2.72266	24	neural progenitor (hindbrain)	neural progenitor (hindbrain)	2.21486	1	egr2b
egr2b	ctrl-inj	A05_C12_P04-E05_LIG36	-1.28022	1.82794	24	neural progenitor (hindbrain)	neural progenitor (hindbrain)	-3.17928	1	egr2b
egr2b	ctrl-inj	A05_C12_P04-F02_LIG38	-1.77803	-3.87017	36	neural progenitor (hindbrain R7/8)	neural progenitor (hindbrain R7/8)	-0.182536	1	egr2b
egr2b	ctrl-inj	A05_C12_P04-F04_LIG282	-4.57076	3.05589	24	neural progenitor (hindbrain)	neural progenitor (hindbrain)	1.61551	1	egr2b
egr2b	ctrl-inj	A05_C12_P04-F08_LIG180	0.218681	1.47429	18	neural progenitor (hindbrain)	neural progenitor (hindbrain)	-0.182536	1	egr2b
egr2b	ctrl-inj	A05_C12_P04-F09_LIG88	-2.61605	1.46295	18	neural progenitor (hindbrain)	neural progenitor (hindbrain)	-1.98058	1	egr2b
egr2b	ctrl-inj	A05_C12_P04-F10_LIG152	-0.646936	4.24134	18	neural progenitor (hindbrain)	neural progenitor (hindbrain)	2.21486	1	egr2b
egr2b	ctrl-inj	A05_C12_P04-F10_LIG170	0.538769	-3.8108	24	neural progenitor (hindbrain)	neural progenitor (hindbrain)	0.416813	1	egr2b
egr2b	ctrl-inj	A05_C12_P04-G06_LIG99	-4.07119	1.76108	24	neural progenitor (hindbrain)	neural progenitor (hindbrain)	-0.781885	1	egr2b
egr2b	ctrl-inj	A06_D01_P01-A08_LIG118	-4.60624	2.60624	24	neural progenitor (hindbrain)	neural progenitor (hindbrain)	-0.182536	1	egr2b
egr2b	ctrl-inj	A06_D01_P01-B08_LIG172	2.03977	-4.012	36	differentiating neuron (hindbrain)	differentiating neuron (hindbrain)	1.61551	1	egr2b
egr2b	ctrl-inj	A06_D01_P01-D12_LIG41	1.17221	-4.36328	36	neural progenitor (telencephalon/diencephalon)	neural progenitor (telencephalon/diencephalon)	2.21486	1	egr2b
egr2b	ctrl-inj	A06_D01_P01-E08_LIG361	-2.27408	5.65145	18	neural progenitor (hindbrain)	neural progenitor (hindbrain)	-2.57993	1	egr2b
egr2b	ctrl-inj	A06_D01_P01-G10_LIG54	-5.64778	-3.61875	18	neural progenitor (hindbrain R7/8)	neural progenitor (hindbrain R7/8)	2.21486	1	egr2b
egr2b	ctrl-inj	A06_D01_P01-H11_LIG294	2.251	0.310557	18	neural progenitor (telencephalon/diencephalon)	neural progenitor (telencephalon/diencephalon)	-0.781885	1	egr2b
egr2b	ctrl-inj	A06_D01_P01-H11_LIG61	-3.47599	-3.16201	24	neural progenitor (hindbrain R7/8)	neural progenitor (hindbrain R7/8)	-3.17928	1	egr2b
egr2b	ctrl-inj	A06_D01_P02-A11_LIG79	-2.59718	1.36965	24	neural progenitor (hindbrain)	neural progenitor (hindbrain)	-1.38123	1	egr2b
egr2b	ctrl-inj	A06_D01_P02-B09_LIG18	13.2351	-0.431993	36	motor neuron	motor neuron (hindbrain, spinal cord, enteric)	1.61551	1	egr2b
egr2b	ctrl-inj	A06_D01_P02-C11_LIG316	3.43988	2.44414	24	neural progenitor (telencephalon/diencephalon)	neural progenitor (telencephalon/diencephalon)	0.416813	1	egr2b
egr2b	ctrl-inj	A06_D01_P02-D01_LIG106	3.39752	-1.48104	24	neural progenitor (telencephalon/diencephalon)	neural progenitor (telencephalon/diencephalon)	-0.182536	1	egr2b
egr2b	ctrl-inj	A06_D01_P02-E03_LIG238	-4.79762	2.47255	24	neural progenitor (hindbrain)	neural progenitor (hindbrain)	-0.182536	1	egr2b
egr2b	ctrl-inj	A06_D01_P02-G04_LIG95	-0.819913	-0.45043	24	neural progenitor (telencephalon/diencephalon)	neural progenitor (telencephalon/diencephalon)	-0.182536	1	egr2b
egr2b	ctrl-inj	A06_D01_P02-G08_LIG130	-0.206738	2.42373	24	neural progenitor (hindbrain)	neural progenitor (hindbrain)	-2.57993	1	egr2b
egr2b	ctrl-inj	A06_D01_P02-G08_LIG255	-2.69968	5.92381	18	differentiating neuron (hindbrain)	differentiating neuron (hindbrain)	-0.781885	1	egr2b
egr2b	ctrl-inj	A06_D01_P02-H06_LIG191	-2.23747	1.81903	18	neural progenitor (hindbrain)	neural progenitor (hindbrain)	0.416813	1	egr2b
egr2b	ctrl-inj	A06_D01_P02-H09_LIG125	0.0883802	4.08364	18	neural progenitor (hindbrain)	neural progenitor (hindbrain)	0.416813	1	egr2b
egr2b	ctrl-inj	A06_D01_P03-C06_LIG274	-0.0428726	2.96084	24	neural progenitor (hindbrain)	neural progenitor (hindbrain)	-0.182536	1	egr2b
egr2b	ctrl-inj	A06_D01_P03-D04_LIG143	5.05556	0.265014	18	neural progenitor (telencephalon/diencephalon)	neural progenitor (telencephalon/diencephalon)	-1.38123	1	egr2b
egr2b	ctrl-inj	A06_D01_P03-D08_LIG230	-0.278169	-0.981875	36	neural progenitor (telencephalon/diencephalon)	neural progenitor (telencephalon/diencephalon)	-0.182536	1	egr2b
egr2b	ctrl-inj	A06_D01_P03-D11_LIG322	-2.38099	4.05809	18	neural progenitor (hindbrain)	neural progenitor (hindbrain)	2.21486	1	egr2b
egr2b	ctrl-inj	A06_D01_P03-F11_LIG376	-4.31905	-2.07082	24	neural progenitor (hindbrain R7/8)	neural progenitor (hindbrain R7/8)	0.416813	1	egr2b
egr2b	ctrl-inj	A06_D01_P03-G02_LIG215	-1.46584	2.71244	18	neural progenitor (hindbrain)	neural progenitor (hindbrain)	2.21486	1	egr2b
egr2b	ctrl-inj	A06_D01_P03-G05_LIG82	3.08639	2.57025	18	neural progenitor (telencephalon/diencephalon)	neural progenitor (telencephalon/diencephalon)	-0.182536	1	egr2b
egr2b	ctrl-inj	A06_D01_P03-G11_LIG65	12.7744	-1.50176	24	motor neuron	motor neuron (hindbrain, spinal cord, enteric)	0.416813	1	egr2b
egr2b	ctrl-inj	A06_D01_P03-H03_LIG204	-0.516036	1.20363	18	neural progenitor (hindbrain)	neural progenitor (hindbrain)	-1.38123	1	egr2b
egr2b	ctrl-inj	A06_D01_P03-H12_LIG319	2.14055	-2.51477	36	differentiating neuron (hindbrain)	differentiating neuron (hindbrain)	1.61551	1	egr2b
egr2b	ctrl-inj	A06_D01_P04-B02_LIG85	-2.44059	1.72383	24	neural progenitor (hindbrain)	neural progenitor (hindbrain)	-0.182536	1	egr2b
egr2b	ctrl-inj	A06_D01_P04-E06_LIG321	1.26075	-3.68029	36	differentiating neuron (hindbrain)	differentiating neuron (hindbrain)	1.61551	1	egr2b
egr2b	ctrl-inj	A06_D01_P04-G07_LIG318	-3.42674	1.90996	24	neural progenitor (hindbrain)	neural progenitor (hindbrain)	0.416813	1	egr2b
egr2b	ctrl-inj	A06_D02_P01-B05_LIG169	-4.7036	-0.96136	24	neural progenitor (hindbrain R7/8)	neural progenitor (hindbrain R7/8)	1.01616	1	egr2b
egr2b	ctrl-inj	A06_D02_P01-B10_LIG345	-3.72233	3.16012	18	neural progenitor (hindbrain)	neural progenitor (hindbrain)	0.416813	1	egr2b
egr2b	ctrl-inj	A06_D02_P01-C03_LIG215	-2.99999	2.63539	18	neural progenitor (hindbrain)	neural progenitor (hindbrain)	-0.182536	1	egr2b
egr2b	ctrl-inj	A06_D02_P01-C07_LIG29	4.28245	0.260042	24	neural progenitor (telencephalon/diencephalon)	neural progenitor (telencephalon/diencephalon)	0.416813	1	egr2b
egr2b	ctrl-inj	A06_D02_P01-D11_LIG213	-1.89426	2.79726	18	neural progenitor (hindbrain)	neural progenitor (hindbrain)	1.61551	1	egr2b
egr2b	ctrl-inj	A06_D02_P01-E01_LIG122	1.59543	-3.04487	36	neural progenitor (telencephalon/diencephalon)	neural progenitor (telencephalon/diencephalon)	0.416813	1	egr2b
egr2b	ctrl-inj	A06_D02_P01-E08_LIG219	0.67999	0.262572	18	neural progenitor (telencephalon/diencephalon)	neural progenitor (telencephalon/diencephalon)	1.01616	1	egr2b
egr2b	ctrl-inj	A06_D02_P01-F11_LIG307	-2.62828	2.64963	18	neural progenitor (hindbrain)	neural progenitor (hindbrain)	1.01616	1	egr2b
egr2b	ctrl-inj	A06_D02_P01-F11_LIG321	-1.46605	-0.984643	18	neural progenitor (telencephalon/diencephalon)	neural progenitor (telencephalon/diencephalon)	-0.182536	1	egr2b
egr2b	ctrl-inj	A06_D02_P01-G01_LIG237	-4.74679	-2.70011	18	neural progenitor (hindbrain R7/8)	neural progenitor (hindbrain R7/8)	-0.182536	1	egr2b
egr2b	ctrl-inj	A06_D02_P01-G02_LIG67	-5.64345	-3.03313	18	neural progenitor (hindbrain R7/8)	neural progenitor (hindbrain R7/8)	2.21486	1	egr2b
egr2b	ctrl-inj	A06_D02_P01-G12_LIG13	0.120082	-0.506707	24	neural progenitor (telencephalon/diencephalon)	neural progenitor (telencephalon/diencephalon)	-0.182536	1	egr2b
egr2b	ctrl-inj	A06_D02_P02-B07_LIG362	1.03415	-2.88386	36	differentiating neuron (hindbrain)	differentiating neuron (hindbrain)	1.01616	1	egr2b
egr2b	ctrl-inj	A06_D02_P02-B10_LIG379	-2.12289	0.692326	18	neural progenitor (hindbrain)	neural progenitor (hindbrain)	0.416813	1	egr2b
egr2b	ctrl-inj	A06_D02_P02-C01_LIG316	2.91893	2.15732	18	neural progenitor (telencephalon/diencephalon)	neural progenitor (telencephalon/diencephalon)	-1.98058	1	egr2b
egr2b	ctrl-inj	A06_D02_P02-C12_LIG20	1.09476	-2.52924	36	neural progenitor (hindbrain)	neural progenitor (hindbrain)	1.61551	1	egr2b
egr2b	ctrl-inj	A06_D02_P02-C12_LIG55	1.25493	-2.64221	36	neural progenitor (telencephalon/diencephalon)	neural progenitor (telencephalon/diencephalon)	1.61551	1	egr2b
egr2b	ctrl-inj	A06_D02_P02-D02_LIG169	12.0201	0.719102	18	motor neuron	motor neuron (hindbrain, spinal cord, enteric)	-0.182536	1	egr2b
egr2b	ctrl-inj	A06_D02_P02-D02_LIG305	3.03678	-2.24738	36	differentiating neuron (hindbrain)	differentiating neuron (hindbrain)	0.416813	1	egr2b
egr2b	ctrl-inj	A06_D02_P02-D05_LIG32	-4.00765	-1.50962	24	neural progenitor (hindbrain R7/8)	neural progenitor (hindbrain R7/8)	-3.17928	1	egr2b
egr2b	ctrl-inj	A06_D02_P02-D09_LIG324	-3.16902	2.48652	24	neural progenitor (hindbrain)	neural progenitor (hindbrain)	0.416813	1	egr2b
egr2b	ctrl-inj	A06_D02_P02-D11_LIG317	1.68957	-3.72097	36	differentiating neuron (hindbrain)	differentiating neuron (hindbrain)	0.416813	1	egr2b
egr2b	ctrl-inj	A06_D02_P02-E07_LIG72	-1.48978	-3.85151	36	neural progenitor (hindbrain R7/8)	neural progenitor (hindbrain R7/8)	1.01616	1	egr2b
egr2b	ctrl-inj	A06_D02_P02-F05_LIG19	4.50381	1.2351	18	neural progenitor (telencephalon/diencephalon)	neural progenitor (telencephalon/diencephalon)	1.01616	1	egr2b
egr2b	ctrl-inj	A06_D02_P02-F05_LIG231	-3.57799	3.22975	18	neural progenitor (hindbrain)	neural progenitor (hindbrain)	1.01616	1	egr2b
egr2b	ctrl-inj	A06_D02_P02-G07_LIG309	4.29262	-0.269042	18	neural progenitor (telencephalon/diencephalon)	neural progenitor (telencephalon/diencephalon)	-0.182536	1	egr2b
egr2b	ctrl-inj	A06_D02_P02-H01_LIG135	3.39657	-0.300955	18	neural progenitor (telencephalon/diencephalon)	neural progenitor (telencephalon/diencephalon)	0.416813	1	egr2b
egr2b	ctrl-inj	A06_D02_P03-A11_LIG67	-4.41865	-1.34183	18	neural progenitor (hindbrain R7/8)	neural progenitor (hindbrain R7/8)	1.01616	1	egr2b
egr2b	ctrl-inj	A06_D02_P03-B05_LIG261	-0.901332	2.18987	24	neural progenitor (hindbrain)	neural progenitor (hindbrain)	-2.57993	1	egr2b
egr2b	ctrl-inj	A06_D02_P03-D09_LIG378	2.50064	0.220095	36	neural progenitor (telencephalon/diencephalon)	neural progenitor (telencephalon/diencephalon)	-0.182536	1	egr2b
egr2b	ctrl-inj	A06_D02_P03-E01_LIG124	-0.474254	3.57937	24	neural progenitor (hindbrain)	neural progenitor (hindbrain)	1.01616	1	egr2b
egr2b	ctrl-inj	A06_D02_P03-E03_LIG135	-3.47214	4.33397	18	neural progenitor (hindbrain R7/8)	neural progenitor (hindbrain R7/8)	-0.781885	1	egr2b
egr2b	ctrl-inj	A06_D02_P03-F05_LIG223	-0.846041	1.28906	18	neural progenitor (hindbrain)	neural progenitor (hindbrain)	-0.781885	1	egr2b
egr2b	ctrl-inj	A06_D02_P03-G10_LIG141	-3.17051	-3.70599	36	neural progenitor (hindbrain R7/8)	neural progenitor (hindbrain R7/8)	0.416813	1	egr2b
egr2b	ctrl-inj	A06_D02_P03-H10_LIG117	0.503418	2.28811	24	neural progenitor (hindbrain)	neural progenitor (hindbrain)	-0.781885	1	egr2b
egr2b	ctrl-inj	A06_D02_P04-B03_LIG103	-0.237134	4.0052	18	neural progenitor (hindbrain)	neural progenitor (hindbrain)	2.21486	1	egr2b
egr2b	ctrl-inj	A06_D02_P04-D12_LIG247	4.06269	3.55594	18	neural progenitor (telencephalon/diencephalon)	neural progenitor (telencephalon/diencephalon)	-1.38123	1	egr2b
egr2b	ctrl-inj	A06_D02_P04-F01_LIG316	3.8772	0.561883	18	neural progenitor (telencephalon/diencephalon)	neural progenitor (telencephalon/diencephalon)	-0.182536	1	egr2b
egr2b	ctrl-inj	A06_D02_P04-H12_LIG106	-4.0197	-2.48738	24	neural progenitor (hindbrain R7/8)	neural progenitor (hindbrain R7/8)	-1.98058	1	egr2b
egr2b	ctrl-inj	A06_D03_P01-C04_LIG220	-0.566645	2.07936	24	neural progenitor (hindbrain)	neural progenitor (hindbrain)	-2.57993	1	egr2b
egr2b	ctrl-inj	A06_D03_P01-C06_LIG58	12.1477	-1.69538	18	motor neuron	motor neuron (hindbrain, spinal cord, enteric)	-0.182536	1	egr2b
egr2b	ctrl-inj	A06_D03_P01-F01_LIG160	5.0932	0.0393029	18	neural progenitor (telencephalon/diencephalon)	neural progenitor (telencephalon/diencephalon)	-1.38123	1	egr2b
egr2b	ctrl-inj	A06_D03_P01-H12_LIG54	0.0272009	0.877757	18	differentiating neuron (hindbrain)	differentiating neuron (hindbrain)	-0.781885	1	egr2b
egr2b	ctrl-inj	A06_D03_P02-C01_LIG334	0.393821	1.86034	18	neural progenitor (telencephalon/diencephalon)	neural progenitor (telencephalon/diencephalon)	-2.57993	1	egr2b
egr2b	ctrl-inj	A06_D03_P02-C02_LIG148	-4.32839	3.01728	24	neural progenitor (hindbrain)	neural progenitor (hindbrain)	1.01616	1	egr2b
egr2b	ctrl-inj	A06_D03_P02-F04_LIG379	0.257134	-2.85959	36	differentiating neuron (hindbrain)	differentiating neuron (hindbrain)	-0.182536	1	egr2b
egr2b	ctrl-inj	A06_D03_P02-G03_LIG299	4.74163	-0.57078	24	neural progenitor (telencephalon/diencephalon)	neural progenitor (telencephalon/diencephalon)	-0.182536	1	egr2b
egr2b	ctrl-inj	A06_D03_P02-H10_LIG250	0.821604	-0.608603	36	neural progenitor (telencephalon/diencephalon)	neural progenitor (telencephalon/diencephalon)	1.01616	1	egr2b
egr2b	ctrl-inj	A06_D03_P03-B09_LIG17	2.76186	1.22449	36	neural progenitor (telencephalon/diencephalon)	neural progenitor (telencephalon/diencephalon)	-0.781885	1	egr2b
egr2b	ctrl-inj	A06_D03_P03-C08_LIG130	-1.36108	1.65512	24	neural progenitor (hindbrain)	neural progenitor (hindbrain)	-0.781885	1	egr2b
egr2b	ctrl-inj	A06_D03_P03-D08_LIG20	4.87687	4.8344	36	neural progenitor (telencephalon/diencephalon)	neural progenitor (telencephalon/diencephalon)	1.01616	1	egr2b
egr2b	ctrl-inj	A06_D03_P03-D11_LIG316	-4.15395	-0.253351	18	neural progenitor (hindbrain R7/8)	neural progenitor (hindbrain R7/8)	0.416813	1	egr2b
egr2b	ctrl-inj	A06_D03_P03-F02_LIG23	-1.64891	1.26559	24	neural progenitor (telencephalon/diencephalon)	neural progenitor (telencephalon/diencephalon)	-1.98058	1	egr2b
egr2b	ctrl-inj	A06_D03_P03-F03_LIG270	-4.11146	0.945518	24	neural progenitor (hindbrain)	neural progenitor (hindbrain)	-1.38123	1	egr2b
egr2b	ctrl-inj	A06_D03_P03-F10_LIG57	-4.69083	1.34095	18	neural progenitor (hindbrain)	neural progenitor (hindbrain)	-1.38123	1	egr2b
egr2b	ctrl-inj	A06_D03_P03-G02_LIG334	4.06289	3.32951	18	neural progenitor (telencephalon/diencephalon)	neural progenitor (telencephalon/diencephalon)	-1.98058	1	egr2b
egr2b	ctrl-inj	A06_D03_P03-G07_LIG3	1.06613	-0.0539929	24	neural progenitor (telencephalon/diencephalon)	neural progenitor (telencephalon/diencephalon)	1.01616	1	egr2b
egr2b	ctrl-inj	A06_D03_P03-H07_LIG60	-2.32396	-2.56229	36	neural progenitor (hindbrain R7/8)	neural progenitor (hindbrain R7/8)	-0.182536	1	egr2b
egr2b	ctrl-inj	A06_D03_P04-A10_LIG79	-3.85071	4.06804	24	differentiating neuron (hindbrain)	differentiating neuron (hindbrain)	1.61551	1	egr2b
egr2b	ctrl-inj	A06_D03_P04-C02_LIG69	-2.24359	1.78637	24	neural progenitor (hindbrain)	neural progenitor (hindbrain)	-0.781885	1	egr2b
egr2b	ctrl-inj	A06_D03_P04-D06_LIG1	0.995039	2.70099	24	neural progenitor (hindbrain)	neural progenitor (hindbrain)	0.416813	1	egr2b
egr2b	ctrl-inj	A06_D03_P04-H12_LIG306	-2.21895	2.35802	24	neural progenitor (hindbrain)	neural progenitor (hindbrain)	1.01616	1	egr2b
egr2b	ctrl-inj	A06_D04_P01-A09_LIG381	4.17039	-2.58053	24	neural progenitor (telencephalon/diencephalon)	neural progenitor (telencephalon/diencephalon)	1.61551	1	egr2b
egr2b	ctrl-inj	A06_D04_P01-D05_LIG133	-0.846578	4.42031	18	neural progenitor (hindbrain)	neural progenitor (hindbrain)	2.21486	1	egr2b
egr2b	ctrl-inj	A06_D04_P01-D05_LIG346	-2.23492	-1.03448	24	neural progenitor (hindbrain R7/8)	neural progenitor (hindbrain R7/8)	0.416813	1	egr2b
egr2b	ctrl-inj	A06_D04_P01-D06_LIG161	-1.60532	-3.04259	36	neural progenitor (hindbrain R7/8)	neural progenitor (hindbrain R7/8)	1.01616	1	egr2b
egr2b	ctrl-inj	A06_D04_P01-D06_LIG215	2.06988	-3.26306	36	differentiating neuron (hindbrain)	differentiating neuron (hindbrain)	2.21486	1	egr2b
egr2b	ctrl-inj	A06_D04_P01-F03_LIG105	-3.2608	-0.628022	18	neural progenitor (hindbrain R7/8)	neural progenitor (hindbrain R7/8)	1.01616	1	egr2b
egr2b	ctrl-inj	A06_D04_P01-F10_LIG95	3.7438	-1.94768	24	neural progenitor (telencephalon/diencephalon)	neural progenitor (telencephalon/diencephalon)	-0.182536	1	egr2b
egr2b	ctrl-inj	A06_D04_P01-F12_LIG214	-4.94557	1.60736	24	neural progenitor (hindbrain)	neural progenitor (hindbrain)	-3.77863	1	egr2b
egr2b	ctrl-inj	A06_D04_P01-G09_LIG363	-5.30817	2.0849	24	neural progenitor (hindbrain)	neural progenitor (hindbrain)	-1.38123	1	egr2b
egr2b	ctrl-inj	A06_D04_P01-H10_LIG128	-3.76537	0.717724	18	neural progenitor (hindbrain)	neural progenitor (hindbrain)	-0.781885	1	egr2b
egr2b	ctrl-inj	A06_D04_P01-H12_LIG91	-2.15314	1.97505	24	neural progenitor (hindbrain)	neural progenitor (hindbrain)	1.01616	1	egr2b
egr2b	ctrl-inj	A06_D04_P02-A12_LIG205	-3.54294	3.66024	18	neural progenitor (hindbrain)	neural progenitor (hindbrain)	0.416813	1	egr2b
egr2b	ctrl-inj	A06_D04_P02-D01_LIG170	-3.2044	2.6245	24	neural progenitor (hindbrain)	neural progenitor (hindbrain)	-0.182536	1	egr2b
egr2b	ctrl-inj	A06_D04_P02-G01_LIG98	-3.57898	2.79962	24	neural progenitor (hindbrain)	neural progenitor (hindbrain)	1.61551	1	egr2b
egr2b	ctrl-inj	A06_D04_P02-G11_LIG106	1.17232	-2.24914	36	neural progenitor (telencephalon/diencephalon)	neural progenitor (telencephalon/diencephalon)	-0.781885	1	egr2b
egr2b	ctrl-inj	A06_D04_P03-A12_LIG137	-2.34637	-3.3805	24	neural progenitor (hindbrain R7/8)	neural progenitor (hindbrain R7/8)	-0.182536	1	egr2b
egr2b	ctrl-inj	A06_D04_P03-B03_LIG118	-1.10628	1.84246	24	neural progenitor (hindbrain)	neural progenitor (hindbrain)	-3.17928	1	egr2b
egr2b	ctrl-inj	A06_D04_P03-C04_LIG83	-3.00244	2.92911	24	neural progenitor (hindbrain)	neural progenitor (hindbrain)	1.61551	1	egr2b
egr2b	ctrl-inj	A06_D04_P03-C07_LIG64	4.02675	-0.499763	24	neural progenitor (telencephalon/diencephalon)	neural progenitor (telencephalon/diencephalon)	0.416813	1	egr2b
egr2b	ctrl-inj	A06_D04_P03-D02_LIG95	2.55712	-0.391284	36	neural progenitor (telencephalon/diencephalon)	neural progenitor (telencephalon/diencephalon)	-0.182536	1	egr2b
egr2b	ctrl-inj	A06_D04_P03-D07_LIG259	-2.96848	-0.487478	24	neural progenitor (hindbrain R7/8)	neural progenitor (hindbrain R7/8)	0.416813	1	egr2b
egr2b	ctrl-inj	A06_D04_P03-D08_LIG23	0.40864	-4.21121	36	differentiating neuron (hindbrain)	differentiating neuron (hindbrain)	-0.781885	1	egr2b
egr2b	ctrl-inj	A06_D04_P03-E01_LIG349	11.8642	0.325859	18	motor neuron	motor neuron (hindbrain, spinal cord, enteric)	-0.182536	1	egr2b
egr2b	ctrl-inj	A06_D04_P03-E05_LIG252	12.4632	-1.39705	36	motor neuron	motor neuron (hindbrain, spinal cord, enteric)	1.61551	1	egr2b
egr2b	ctrl-inj	A06_D04_P03-F12_LIG347	-5.51916	-3.14471	24	neural progenitor (hindbrain R7/8)	neural progenitor (hindbrain R7/8)	1.61551	1	egr2b
egr2b	ctrl-inj	A06_D04_P03-F12_LIG64	-3.80363	0.447519	18	neural progenitor (hindbrain)	neural progenitor (hindbrain)	-0.182536	1	egr2b
egr2b	ctrl-inj	A06_D04_P03-G07_LIG60	-2.58619	-2.86183	36	neural progenitor (hindbrain R7/8)	neural progenitor (hindbrain R7/8)	-1.38123	1	egr2b
egr2b	ctrl-inj	A06_D04_P03-G08_LIG21	3.22387	0.876275	18	neural progenitor (telencephalon/diencephalon)	neural progenitor (telencephalon/diencephalon)	2.21486	1	egr2b
egr2b	ctrl-inj	A06_D04_P04-B02_LIG9	12.2338	-0.244604	36	motor neuron	motor neuron (hindbrain, spinal cord, enteric)	2.21486	1	egr2b
egr2b	ctrl-inj	A06_D04_P04-C04_LIG151	3.2945	1.59539	36	neural progenitor (telencephalon/diencephalon)	neural progenitor (telencephalon/diencephalon)	1.01616	1	egr2b
egr2b	ctrl-inj	A06_D04_P04-C06_LIG305	-1.01015	2.72273	18	neural progenitor (hindbrain)	neural progenitor (hindbrain)	1.61551	1	egr2b
egr2b	ctrl-inj	A06_D04_P04-D01_LIG137	3.25127	0.307617	24	neural progenitor (telencephalon/diencephalon)	neural progenitor (telencephalon/diencephalon)	2.21486	1	egr2b
egr2b	ctrl-inj	A06_D04_P04-D05_LIG250	-4.93389	1.71927	24	neural progenitor (hindbrain)	neural progenitor (hindbrain)	-2.57993	1	egr2b
egr2b	ctrl-inj	A06_D04_P04-D05_LIG347	-1.78681	-3.15013	36	neural progenitor (hindbrain R7/8)	neural progenitor (hindbrain R7/8)	0.416813	1	egr2b
egr2b	ctrl-inj	A06_D04_P04-E07_LIG353	1.31916	-1.25819	36	neural progenitor (hindbrain)	neural progenitor (hindbrain)	-0.781885	1	egr2b
egr2b	ctrl-inj	A06_D04_P04-E11_LIG287	2.65357	-1.69858	36	neural progenitor (telencephalon/diencephalon)	neural progenitor (telencephalon/diencephalon)	0.416813	1	egr2b
egr2b	ctrl-inj	A06_D04_P04-G10_LIG229	-4.98369	-2.93806	24	neural progenitor (hindbrain R7/8)	neural progenitor (hindbrain R7/8)	1.61551	1	egr2b
egr2b	ctrl-inj	A06_D04_P04-H08_LIG319	1.16429	-3.75993	36	differentiating neuron (hindbrain)	differentiating neuron (hindbrain)	1.61551	1	egr2b
egr2b	ctrl-inj	A06_D04_P04-H09_LIG52	-3.58396	-0.0156045	18	neural progenitor (hindbrain R7/8)	neural progenitor (hindbrain R7/8)	1.01616	1	egr2b
egr2b	ctrl-inj	A06_D05_P01-A05_LIG42	-2.59847	2.8402	18	neural progenitor (hindbrain)	neural progenitor (hindbrain)	2.21486	1	egr2b
egr2b	ctrl-inj	A06_D05_P01-A06_LIG183	-3.4669	3.37522	18	neural progenitor (hindbrain)	neural progenitor (hindbrain)	1.61551	1	egr2b
egr2b	ctrl-inj	A06_D05_P01-C01_LIG37	2.18002	-1.89811	36	neural progenitor (telencephalon/diencephalon)	neural progenitor (telencephalon/diencephalon)	-0.182536	1	egr2b
egr2b	ctrl-inj	A06_D05_P01-C09_LIG315	13.3928	0.796945	24	motor neuron	motor neuron (hindbrain, spinal cord, enteric)	1.61551	1	egr2b
egr2b	ctrl-inj	A06_D05_P01-H08_LIG250	-1.08743	1.61809	24	neural progenitor (hindbrain)	neural progenitor (hindbrain)	-3.17928	1	egr2b
egr2b	ctrl-inj	A06_D05_P01-H09_LIG334	2.21915	-0.188522	24	neural progenitor (telencephalon/diencephalon)	neural progenitor (telencephalon/diencephalon)	0.416813	1	egr2b
egr2b	ctrl-inj	A06_D05_P02-A09_LIG331	-4.64564	-3.00595	18	neural progenitor (hindbrain R7/8)	neural progenitor (hindbrain R7/8)	-1.38123	1	egr2b
egr2b	ctrl-inj	A06_D05_P02-B02_LIG334	0.0126724	-0.901512	18	neural progenitor (hindbrain)	neural progenitor (hindbrain)	0.416813	1	egr2b
egr2b	ctrl-inj	A06_D05_P02-B05_LIG376	3.30438	-0.255205	24	neural progenitor (telencephalon/diencephalon)	neural progenitor (telencephalon/diencephalon)	0.416813	1	egr2b
egr2b	ctrl-inj	A06_D05_P02-B08_LIG377	-0.512267	4.25388	24	neural progenitor (hindbrain)	neural progenitor (hindbrain)	2.21486	1	egr2b
egr2b	ctrl-inj	A06_D05_P02-D11_LIG145	-3.3305	-0.361317	24	neural progenitor (hindbrain R7/8)	neural progenitor (hindbrain R7/8)	1.61551	1	egr2b
egr2b	ctrl-inj	A06_D05_P02-F05_LIG112	-1.90515	-2.95517	36	neural progenitor (hindbrain R7/8)	neural progenitor (hindbrain R7/8)	1.61551	1	egr2b
egr2b	ctrl-inj	A06_D05_P02-F09_LIG25	2.3436	1.185	18	neural progenitor (telencephalon/diencephalon)	neural progenitor (telencephalon/diencephalon)	-1.38123	1	egr2b
egr2b	ctrl-inj	A06_D05_P02-G04_LIG279	-0.795165	2.67469	24	neural progenitor (hindbrain)	neural progenitor (hindbrain)	1.61551	1	egr2b
egr2b	ctrl-inj	A06_D05_P02-G08_LIG315	1.70625	-2.34847	24	differentiating neuron (hindbrain)	differentiating neuron (hindbrain)	1.61551	1	egr2b
egr2b	ctrl-inj	A06_D05_P02-G09_LIG260	0.220956	3.30222	24	neural progenitor (hindbrain)	neural progenitor (hindbrain)	-1.38123	1	egr2b
egr2b	ctrl-inj	A06_D05_P02-H11_LIG326	-2.60636	5.82831	24	neural progenitor (telencephalon/diencephalon)	neural progenitor (telencephalon/diencephalon)	-0.781885	1	egr2b
egr2b	ctrl-inj	A06_D05_P03-A03_LIG231	-2.63089	2.27622	24	neural progenitor (hindbrain)	neural progenitor (hindbrain)	-0.182536	1	egr2b
egr2b	ctrl-inj	A06_D05_P03-A04_LIG136	-1.06737	-2.68277	36	neural progenitor (hindbrain R7/8)	neural progenitor (hindbrain R7/8)	-0.182536	1	egr2b
egr2b	ctrl-inj	A06_D05_P03-A07_LIG264	1.10075	-3.17666	36	differentiating neuron (hindbrain)	differentiating neuron (hindbrain)	-0.781885	1	egr2b
egr2b	ctrl-inj	A06_D05_P03-B06_LIG299	-2.95622	4.18512	18	neural progenitor (hindbrain)	neural progenitor (hindbrain)	1.61551	1	egr2b
egr2b	ctrl-inj	A06_D05_P03-C03_LIG330	-1.22462	3.76145	18	neural progenitor (hindbrain)	neural progenitor (hindbrain)	2.21486	1	egr2b
egr2b	ctrl-inj	A06_D05_P03-C12_LIG91	-0.759603	2.98247	24	neural progenitor (hindbrain)	neural progenitor (hindbrain)	1.01616	1	egr2b
egr2b	ctrl-inj	A06_D05_P03-E06_LIG198	2.91042	2.93954	18	neural progenitor (telencephalon/diencephalon)	neural progenitor (telencephalon/diencephalon)	2.21486	1	egr2b
egr2b	ctrl-inj	A06_D05_P03-F07_LIG40	5.28391	0.83922	24	neural progenitor (telencephalon/diencephalon)	neural progenitor (telencephalon/diencephalon)	-2.57993	1	egr2b
egr2b	ctrl-inj	A06_D05_P03-F12_LIG213	2.84311	2.12251	36	neural progenitor (telencephalon/diencephalon)	neural progenitor (telencephalon/diencephalon)	-1.38123	1	egr2b
egr2b	ctrl-inj	A06_D05_P03-G09_LIG224	-3.56676	-0.771975	18	neural progenitor (hindbrain R7/8)	neural progenitor (hindbrain R7/8)	-0.781885	1	egr2b
egr2b	ctrl-inj	A06_D05_P04-A06_LIG111	2.84397	1.22651	24	neural progenitor (telencephalon/diencephalon)	neural progenitor (telencephalon/diencephalon)	-0.781885	1	egr2b
egr2b	ctrl-inj	A06_D05_P04-A12_LIG127	-2.1386	-3.31976	36	neural progenitor (hindbrain R7/8)	neural progenitor (hindbrain R7/8)	-0.182536	1	egr2b
egr2b	ctrl-inj	A06_D05_P04-C01_LIG81	-2.69773	3.5753	18	neural progenitor (hindbrain)	neural progenitor (hindbrain)	1.01616	1	egr2b
egr2b	ctrl-inj	A06_D05_P04-C04_LIG116	4.20422	-0.0361989	36	neural progenitor (telencephalon/diencephalon)	neural progenitor (telencephalon/diencephalon)	0.416813	1	egr2b
egr2b	ctrl-inj	A06_D05_P04-C04_LIG14	-2.04151	2.53856	18	neural progenitor (hindbrain)	neural progenitor (hindbrain)	1.01616	1	egr2b
egr2b	ctrl-inj	A06_D05_P04-D05_LIG43	5.05715	11.8926	24	motor neuron	motor neuron (hindbrain, spinal cord, enteric)	-3.17928	1	egr2b
egr2b	ctrl-inj	A06_D05_P04-F02_LIG239	-1.1131	3.71185	18	neural progenitor (hindbrain)	neural progenitor (hindbrain)	2.21486	1	egr2b
egr2b	ctrl-inj	A06_D05_P04-F04_LIG60	-0.0895112	-3.22886	36	neural progenitor (hindbrain)	neural progenitor (hindbrain)	-0.182536	1	egr2b
egr2b	ctrl-inj	A06_D05_P04-H09_LIG73	2.68172	2.6809	24	neural progenitor (telencephalon/diencephalon)	neural progenitor (telencephalon/diencephalon)	2.21486	1	egr2b
egr2b	ctrl-inj	A06_D05_P04-H11_LIG151	14.0449	0.853667	36	motor neuron	motor neuron (hindbrain, spinal cord, enteric)	2.21486	1	egr2b
egr2b	ctrl-inj	A06_D05_P04-H12_LIG227	4.91436	-1.23423	18	neural progenitor (telencephalon/diencephalon)	neural progenitor (telencephalon/diencephalon)	-2.57993	1	egr2b
egr2b	ctrl-inj	A06_D06_P01-A02_LIG131	-1.17497	-3.64777	36	neural progenitor (hindbrain R7/8)	neural progenitor (hindbrain R7/8)	1.01616	1	egr2b
egr2b	ctrl-inj	A06_D06_P01-A02_LIG347	-3.45716	3.71086	24	neural progenitor (hindbrain)	neural progenitor (hindbrain)	0.416813	1	egr2b
egr2b	ctrl-inj	A06_D06_P01-A12_LIG224	-2.05515	-3.84632	36	neural progenitor (hindbrain R7/8)	neural progenitor (hindbrain R7/8)	1.61551	1	egr2b
egr2b	ctrl-inj	A06_D06_P01-B04_LIG164	-4.7192	-1.40546	24	neural progenitor (hindbrain R7/8)	neural progenitor (hindbrain R7/8)	1.61551	1	egr2b
egr2b	ctrl-inj	A06_D06_P01-B08_LIG119	-5.54589	-3.33059	18	neural progenitor (hindbrain R7/8)	neural progenitor (hindbrain R7/8)	1.61551	1	egr2b
egr2b	ctrl-inj	A06_D06_P01-B10_LIG380	-5.48635	-3.09853	18	neural progenitor (hindbrain R7/8)	neural progenitor (hindbrain R7/8)	1.61551	1	egr2b
egr2b	ctrl-inj	A06_D06_P01-C03_LIG281	-2.70521	-3.40667	36	neural progenitor (hindbrain R7/8)	neural progenitor (hindbrain R7/8)	1.01616	1	egr2b
egr2b	ctrl-inj	A06_D06_P01-E10_LIG144	-3.64945	-0.648091	24	neural progenitor (hindbrain R7/8)	neural progenitor (hindbrain R7/8)	1.01616	1	egr2b
egr2b	ctrl-inj	A06_D06_P01-F08_LIG310	5.59768	-0.130312	36	neural progenitor (telencephalon/diencephalon)	neural progenitor (telencephalon/diencephalon)	-1.38123	1	egr2b
egr2b	ctrl-inj	A06_D06_P01-F08_LIG362	-5.57412	-2.9709	18	neural progenitor (hindbrain R7/8)	neural progenitor (hindbrain R7/8)	2.21486	1	egr2b
egr2b	ctrl-inj	A06_D06_P01-F09_LIG359	-5.98421	-3.54401	18	neural progenitor (hindbrain R7/8)	neural progenitor (hindbrain R7/8)	2.21486	1	egr2b
egr2b	ctrl-inj	A06_D06_P01-G01_LIG65	-0.40545	2.28004	18	neural progenitor (hindbrain)	neural progenitor (hindbrain)	-0.781885	1	egr2b
egr2b	ctrl-inj	A06_D06_P01-H08_LIG99	-3.13282	-0.768186	18	neural progenitor (hindbrain R7/8)	neural progenitor (hindbrain R7/8)	-0.781885	1	egr2b
egr2b	ctrl-inj	A06_D06_P01-H10_LIG51	-0.292248	0.846665	24	neural progenitor (hindbrain)	neural progenitor (hindbrain)	1.01616	1	egr2b
egr2b	ctrl-inj	A06_D06_P01-H11_LIG101	-1.97042	0.0472655	24	neural progenitor (hindbrain)	neural progenitor (hindbrain)	0.416813	1	egr2b
egr2b	ctrl-inj	A06_D06_P01-H12_LIG111	0.151849	-0.454728	36	neural progenitor (telencephalon/diencephalon)	neural progenitor (telencephalon/diencephalon)	-0.182536	1	egr2b
egr2b	ctrl-inj	A06_D06_P02-A07_LIG199	-4.05872	0.302045	18	neural progenitor (hindbrain)	neural progenitor (hindbrain)	-0.182536	1	egr2b
egr2b	ctrl-inj	A06_D06_P02-B01_LIG89	-2.19767	6.25925	36	differentiating neuron (hindbrain)	differentiating neuron (hindbrain)	0.416813	1	egr2b
egr2b	ctrl-inj	A06_D06_P02-B06_LIG129	-4.12177	1.98815	18	neural progenitor (hindbrain)	neural progenitor (hindbrain)	-1.38123	1	egr2b
egr2b	ctrl-inj	A06_D06_P02-B06_LIG139	-2.80483	0.594959	24	differentiating neuron (hindbrain)	differentiating neuron (hindbrain)	-0.182536	1	egr2b
egr2b	ctrl-inj	A06_D06_P02-B08_LIG161	5.14632	-0.683509	24	neural progenitor (telencephalon/diencephalon)	neural progenitor (telencephalon/diencephalon)	-1.38123	1	egr2b
egr2b	ctrl-inj	A06_D06_P02-C10_LIG37	-0.450777	-2.92368	36	differentiating neuron (hindbrain)	differentiating neuron (hindbrain)	-0.182536	1	egr2b
egr2b	ctrl-inj	A06_D06_P02-D06_LIG274	3.35835	1.38759	18	neural progenitor (telencephalon/diencephalon)	neural progenitor (telencephalon/diencephalon)	0.416813	1	egr2b
egr2b	ctrl-inj	A06_D06_P02-D06_LIG303	12.0091	-0.404946	36	motor neuron	motor neuron (hindbrain, spinal cord, enteric)	2.21486	1	egr2b
egr2b	ctrl-inj	A06_D06_P02-D06_LIG57	1.32433	-1.64308	36	differentiating neuron (hindbrain)	differentiating neuron (hindbrain)	1.01616	1	egr2b
egr2b	ctrl-inj	A06_D06_P02-D07_LIG229	-4.15751	-0.0770257	24	neural progenitor (hindbrain R7/8)	neural progenitor (hindbrain R7/8)	2.21486	1	egr2b
egr2b	ctrl-inj	A06_D06_P02-E02_LIG1	3.76059	-0.570856	18	neural progenitor (telencephalon/diencephalon)	neural progenitor (telencephalon/diencephalon)	0.416813	1	egr2b
egr2b	ctrl-inj	A06_D06_P02-E05_LIG261	-4.40401	-1.7081	36	neural progenitor (hindbrain R7/8)	neural progenitor (hindbrain R7/8)	1.61551	1	egr2b
egr2b	ctrl-inj	A06_D06_P02-E08_LIG11	-4.97642	-2.67569	18	neural progenitor (hindbrain R7/8)	neural progenitor (hindbrain R7/8)	1.61551	1	egr2b
egr2b	ctrl-inj	A06_D06_P02-F02_LIG64	3.0294	2.0652	36	neural progenitor (telencephalon/diencephalon)	neural progenitor (telencephalon/diencephalon)	-0.781885	1	egr2b
egr2b	ctrl-inj	A06_D06_P02-G03_LIG105	-4.87471	2.65725	24	neural progenitor (hindbrain)	neural progenitor (hindbrain)	0.416813	1	egr2b
egr2b	ctrl-inj	A06_D06_P02-G04_LIG264	-2.46538	2.6772	24	neural progenitor (hindbrain)	neural progenitor (hindbrain)	0.416813	1	egr2b
egr2b	ctrl-inj	A06_D06_P02-G07_LIG359	-3.1781	5.50946	18	neural progenitor (hindbrain)	neural progenitor (hindbrain)	1.61551	1	egr2b
egr2b	ctrl-inj	A06_D06_P02-H05_LIG357	1.75595	-1.50495	36	neural progenitor (telencephalon/diencephalon)	neural progenitor (telencephalon/diencephalon)	1.61551	1	egr2b
egr2b	ctrl-inj	A06_D06_P02-H11_LIG182	1.47441	-4.43735	36	differentiating neuron (hindbrain)	differentiating neuron (hindbrain)	2.21486	1	egr2b
egr2b	ctrl-inj	A06_D06_P03-A06_LIG192	-1.6596	1.8202	18	neural progenitor (hindbrain)	neural progenitor (hindbrain)	-3.17928	1	egr2b
egr2b	ctrl-inj	A06_D06_P03-A09_LIG119	-3.59553	-2.44066	18	neural progenitor (hindbrain R7/8)	neural progenitor (hindbrain R7/8)	-0.182536	1	egr2b
egr2b	ctrl-inj	A06_D06_P03-D01_LIG331	0.576173	-4.98671	36	differentiating neuron (hindbrain)	differentiating neuron (hindbrain)	-0.781885	1	egr2b
egr2b	ctrl-inj	A06_D06_P03-D06_LIG4	-2.43161	-2.44631	36	neural progenitor (hindbrain R7/8)	neural progenitor (hindbrain R7/8)	-0.182536	1	egr2b
egr2b	ctrl-inj	A06_D06_P03-E09_LIG215	-3.62197	-3.3741	24	neural progenitor (hindbrain R7/8)	neural progenitor (hindbrain R7/8)	-0.781885	1	egr2b
egr2b	ctrl-inj	A06_D06_P03-F07_LIG331	-4.54657	-1.54903	24	neural progenitor (hindbrain R7/8)	neural progenitor (hindbrain R7/8)	1.01616	1	egr2b
egr2b	ctrl-inj	A06_D06_P03-F08_LIG183	-3.07583	-0.137155	24	neural progenitor (hindbrain)	neural progenitor (hindbrain)	1.01616	1	egr2b
egr2b	ctrl-inj	A06_D06_P03-F09_LIG120	-5.43139	-3.21913	18	neural progenitor (hindbrain R7/8)	neural progenitor (hindbrain R7/8)	1.61551	1	egr2b
egr2b	ctrl-inj	A06_D06_P03-G02_LIG298	-3.03674	-0.0667889	24	neural progenitor (hindbrain)	neural progenitor (hindbrain)	1.61551	1	egr2b
egr2b	ctrl-inj	A06_D06_P03-G06_LIG163	-1.84992	-3.66648	36	neural progenitor (hindbrain R7/8)	neural progenitor (hindbrain R7/8)	-1.98058	1	egr2b
egr2b	ctrl-inj	A06_D06_P03-G06_LIG22	-3.44503	1.58587	24	neural progenitor (hindbrain)	neural progenitor (hindbrain)	-1.38123	1	egr2b
egr2b	ctrl-inj	A06_D06_P03-G08_LIG64	2.65102	1.68813	36	neural progenitor (telencephalon/diencephalon)	neural progenitor (telencephalon/diencephalon)	-1.98058	1	egr2b
egr2b	ctrl-inj	A06_D06_P03-H09_LIG276	-1.94104	2.07825	24	neural progenitor (hindbrain)	neural progenitor (hindbrain)	-0.781885	1	egr2b
egr2b	ctrl-inj	A06_D06_P03-H12_LIG53	-4.41734	-0.185783	24	neural progenitor (hindbrain)	neural progenitor (hindbrain)	2.21486	1	egr2b
egr2b	ctrl-inj	A06_D06_P04-A01_LIG355	13.8613	0.639244	36	motor neuron	motor neuron (hindbrain, spinal cord, enteric)	1.61551	1	egr2b
egr2b	ctrl-inj	A06_D06_P04-B02_LIG258	-3.15441	1.10226	24	neural progenitor (hindbrain)	neural progenitor (hindbrain)	-3.17928	1	egr2b
egr2b	ctrl-inj	A06_D06_P04-D07_LIG121	-4.27672	1.51786	24	neural progenitor (hindbrain)	neural progenitor (hindbrain)	-3.17928	1	egr2b
egr2b	ctrl-inj	A06_D06_P04-D09_LIG9	-3.54383	1.43231	24	neural progenitor (hindbrain)	neural progenitor (hindbrain)	-0.182536	1	egr2b
egr2b	ctrl-inj	A06_D06_P04-E03_LIG290	1.95189	-2.74798	36	neural progenitor (telencephalon/diencephalon)	neural progenitor (telencephalon/diencephalon)	-0.182536	1	egr2b
egr2b	ctrl-inj	A06_D06_P04-E06_LIG105	1.08047	-4.97092	36	neural progenitor (hindbrain R7/8)	neural progenitor (hindbrain R7/8)	2.21486	1	egr2b
egr2b	ctrl-inj	A06_D06_P04-E07_LIG323	-4.47016	-2.23113	24	neural progenitor (hindbrain R7/8)	neural progenitor (hindbrain R7/8)	0.416813	1	egr2b
egr2b	ctrl-inj	A06_D06_P04-F06_LIG198	-1.56034	-4.10171	36	neural progenitor (hindbrain R7/8)	neural progenitor (hindbrain R7/8)	1.61551	1	egr2b
egr2b	ctrl-inj	A06_D06_P04-G04_LIG111	3.9711	0.908397	18	neural progenitor (telencephalon/diencephalon)	neural progenitor (telencephalon/diencephalon)	1.61551	1	egr2b
egr2b	ctrl-inj	A06_D06_P04-G07_LIG233	-1.57993	-2.68161	36	neural progenitor (hindbrain)	neural progenitor (hindbrain)	1.01616	1	egr2b
egr2b	ctrl-inj	A06_D06_P04-G12_LIG249	-3.57461	3.5159	24	neural progenitor (hindbrain)	neural progenitor (hindbrain)	1.61551	1	egr2b
egr2b	ctrl-inj	A06_D06_P04-H10_LIG138	2.8755	0.741341	18	neural progenitor (hindbrain)	neural progenitor (hindbrain)	1.01616	1	egr2b
egr2b	ctrl-inj	A06_D07_P01-E06_LIG264	-0.812073	-2.73313	36	neural progenitor (hindbrain R7/8)	neural progenitor (hindbrain R7/8)	1.01616	1	egr2b
egr2b	ctrl-inj	A06_D07_P01-F01_LIG73	-2.95506	-2.19773	36	neural progenitor (hindbrain R7/8)	neural progenitor (hindbrain R7/8)	-0.182536	1	egr2b
egr2b	ctrl-inj	A06_D07_P01-F05_LIG261	-1.30276	0.954501	24	neural progenitor (telencephalon/diencephalon)	neural progenitor (telencephalon/diencephalon)	-1.98058	1	egr2b
egr2b	ctrl-inj	A06_D07_P01-G05_LIG125	-0.947172	3.07666	18	neural progenitor (hindbrain)	neural progenitor (hindbrain)	1.01616	1	egr2b
egr2b	ctrl-inj	A06_D07_P01-H01_LIG87	4.65857	0.810201	36	neural progenitor (telencephalon/diencephalon)	neural progenitor (telencephalon/diencephalon)	0.416813	1	egr2b
egr2b	ctrl-inj	A06_D07_P01-H12_LIG278	2.22329	-3.41397	36	neural progenitor (telencephalon/diencephalon)	neural progenitor (telencephalon/diencephalon)	1.61551	1	egr2b
egr2b	ctrl-inj	A06_D07_P01-H12_LIG384	-2.63457	-0.533809	24	neural progenitor (hindbrain R7/8)	neural progenitor (hindbrain R7/8)	0.416813	1	egr2b
egr2b	ctrl-inj	A06_D07_P02-A04_LIG205	4.21057	-0.98567	24	neural progenitor (telencephalon/diencephalon)	neural progenitor (telencephalon/diencephalon)	-0.182536	1	egr2b
egr2b	ctrl-inj	A06_D07_P02-A04_LIG306	1.11738	-0.606682	36	neural progenitor (telencephalon/diencephalon)	neural progenitor (telencephalon/diencephalon)	-0.182536	1	egr2b
egr2b	ctrl-inj	A06_D07_P02-A10_LIG249	1.07411	-1.95148	18	neural progenitor (telencephalon/diencephalon)	neural progenitor (telencephalon/diencephalon)	-0.182536	1	egr2b
egr2b	ctrl-inj	A06_D07_P02-A12_LIG239	0.103225	3.63997	24	neural progenitor (hindbrain)	neural progenitor (hindbrain)	0.416813	1	egr2b
egr2b	ctrl-inj	A06_D07_P02-B09_LIG66	-1.99939	-2.59469	36	neural progenitor (hindbrain R7/8)	neural progenitor (hindbrain R7/8)	0.416813	1	egr2b
egr2b	ctrl-inj	A06_D07_P02-C05_LIG293	14.1781	0.922342	36	motor neuron	motor neuron (hindbrain, spinal cord, enteric)	0.416813	1	egr2b
egr2b	ctrl-inj	A06_D07_P02-C05_LIG355	-5.33074	-3.01026	18	neural progenitor (hindbrain R7/8)	neural progenitor (hindbrain R7/8)	2.21486	1	egr2b
egr2b	ctrl-inj	A06_D07_P02-C11_LIG170	1.77017	-2.7868	36	neural progenitor (telencephalon/diencephalon)	neural progenitor (telencephalon/diencephalon)	1.01616	1	egr2b
egr2b	ctrl-inj	A06_D07_P02-D04_LIG383	-4.5401	-1.60089	24	neural progenitor (hindbrain R7/8)	neural progenitor (hindbrain R7/8)	1.61551	1	egr2b
egr2b	ctrl-inj	A06_D07_P02-D05_LIG58	3.88973	-0.664684	24	neural progenitor (telencephalon/diencephalon)	neural progenitor (telencephalon/diencephalon)	1.01616	1	egr2b
egr2b	ctrl-inj	A06_D07_P02-E06_LIG370	1.64409	0.752567	36	neural progenitor (telencephalon/diencephalon)	neural progenitor (telencephalon/diencephalon)	-1.38123	1	egr2b
egr2b	ctrl-inj	A06_D07_P02-E08_LIG192	13.4621	0.710966	36	motor neuron	motor neuron (hindbrain, spinal cord, enteric)	1.01616	1	egr2b
egr2b	ctrl-inj	A06_D07_P02-F02_LIG59	-4.38469	-0.817055	18	neural progenitor (hindbrain)	neural progenitor (hindbrain)	0.416813	1	egr2b
egr2b	ctrl-inj	A06_D07_P02-G01_LIG22	0.734649	2.72266	18	neural progenitor (hindbrain)	neural progenitor (hindbrain)	-1.38123	1	egr2b
egr2b	ctrl-inj	A06_D07_P02-H09_LIG218	-3.11936	4.10046	24	neural progenitor (hindbrain)	neural progenitor (hindbrain)	1.61551	1	egr2b
egr2b	ctrl-inj	A06_D07_P03-A06_LIG293	-0.488505	-1.33767	24	neural progenitor (telencephalon/diencephalon)	neural progenitor (telencephalon/diencephalon)	2.21486	1	egr2b
egr2b	ctrl-inj	A06_D07_P03-B06_LIG79	-0.284966	4.53434	18	neural progenitor (hindbrain)	neural progenitor (hindbrain)	2.21486	1	egr2b
egr2b	ctrl-inj	A06_D07_P03-C04_LIG369	1.07325	-3.95506	36	differentiating neuron (hindbrain)	differentiating neuron (hindbrain)	0.416813	1	egr2b
egr2b	ctrl-inj	A06_D07_P03-D09_LIG160	1.68099	-1.09334	36	neural progenitor (telencephalon/diencephalon)	neural progenitor (telencephalon/diencephalon)	1.61551	1	egr2b
egr2b	ctrl-inj	A06_D07_P03-F08_LIG173	0.282371	-3.74583	36	differentiating neuron (hindbrain)	differentiating neuron (hindbrain)	-1.98058	1	egr2b
egr2b	ctrl-inj	A06_D07_P03-G02_LIG269	1.27949	-1.74637	36	differentiating neuron (hindbrain)	differentiating neuron (hindbrain)	1.01616	1	egr2b
egr2b	ctrl-inj	A06_D07_P03-H10_LIG321	-2.95439	5.57267	18	neural progenitor (hindbrain)	neural progenitor (hindbrain)	1.61551	1	egr2b
egr2b	ctrl-inj	A06_D07_P04-C03_LIG148	4.73938	1.04095	24	neural progenitor (telencephalon/diencephalon)	neural progenitor (telencephalon/diencephalon)	2.21486	1	egr2b
egr2b	ctrl-inj	A06_D07_P04-C04_LIG48	-4.10984	1.69036	24	neural progenitor (hindbrain)	neural progenitor (hindbrain)	-1.38123	1	egr2b
egr2b	ctrl-inj	A06_D07_P04-D05_LIG249	-1.26674	2.93596	18	neural progenitor (hindbrain)	neural progenitor (hindbrain)	1.01616	1	egr2b
egr2b	ctrl-inj	A06_D07_P04-E04_LIG84	-0.534664	-1.24111	36	neural progenitor (telencephalon/diencephalon)	neural progenitor (telencephalon/diencephalon)	1.61551	1	egr2b
egr2b	ctrl-inj	A06_D07_P04-G01_LIG344	11.9602	-1.37297	36	motor neuron	motor neuron (hindbrain, spinal cord, enteric)	-0.182536	1	egr2b
egr2b	ctrl-inj	A06_D07_P04-H12_LIG167	4.85318	-1.16044	18	neural progenitor (telencephalon/diencephalon)	neural progenitor (telencephalon/diencephalon)	-2.57993	1	egr2b
egr2b	ctrl-inj	A06_D08_P01-A04_LIG198	-2.98461	4.56721	24	neural progenitor (hindbrain)	neural progenitor (hindbrain)	0.416813	1	egr2b
egr2b	ctrl-inj	A06_D08_P01-A07_LIG152	-2.77533	3.49255	18	neural progenitor (hindbrain)	neural progenitor (hindbrain)	1.01616	1	egr2b
egr2b	ctrl-inj	A06_D08_P01-C01_LIG184	0.0655953	-2.93071	24	differentiating neuron (hindbrain)	differentiating neuron (hindbrain)	0.416813	1	egr2b
egr2b	ctrl-inj	A06_D08_P01-C02_LIG139	3.15878	0.272981	24	neural progenitor (telencephalon/diencephalon)	neural progenitor (telencephalon/diencephalon)	1.61551	1	egr2b
egr2b	ctrl-inj	A06_D08_P01-D07_LIG150	0.991146	-4.28003	36	differentiating neuron (hindbrain)	differentiating neuron (hindbrain)	1.61551	1	egr2b
egr2b	ctrl-inj	A06_D08_P01-D12_LIG317	0.846273	1.97245	18	neural progenitor (hindbrain)	neural progenitor (hindbrain)	-1.38123	1	egr2b
egr2b	ctrl-inj	A06_D08_P01-E04_LIG379	-4.06195	1.0193	24	neural progenitor (hindbrain)	neural progenitor (hindbrain)	-2.57993	1	egr2b
egr2b	ctrl-inj	A06_D08_P01-F01_LIG120	1.46067	-1.33718	36	differentiating neuron (hindbrain)	differentiating neuron (hindbrain)	1.01616	1	egr2b
egr2b	ctrl-inj	A06_D08_P01-F05_LIG52	-2.06446	-3.64363	36	neural progenitor (hindbrain R7/8)	neural progenitor (hindbrain R7/8)	-0.182536	1	egr2b
egr2b	ctrl-inj	A06_D08_P01-F07_LIG274	-2.2165	2.9907	24	neural progenitor (hindbrain)	neural progenitor (hindbrain)	2.21486	1	egr2b
egr2b	ctrl-inj	A06_D08_P01-G04_LIG125	4.84643	1.06175	18	neural progenitor (telencephalon/diencephalon)	neural progenitor (telencephalon/diencephalon)	0.416813	1	egr2b
egr2b	ctrl-inj	A06_D08_P01-G10_LIG35	0.951926	-3.47092	36	differentiating neuron (hindbrain)	differentiating neuron (hindbrain)	1.01616	1	egr2b
egr2b	ctrl-inj	A06_D08_P01-H09_LIG65	0.356955	-2.67466	36	neural progenitor (telencephalon/diencephalon)	neural progenitor (telencephalon/diencephalon)	-0.182536	1	egr2b
egr2b	ctrl-inj	A06_D08_P01-H11_LIG130	4.3171	-0.565103	36	neural progenitor (telencephalon/diencephalon)	neural progenitor (telencephalon/diencephalon)	-0.182536	1	egr2b
egr2b	ctrl-inj	A06_D08_P01-H12_LIG107	-2.61752	3.50148	18	neural progenitor (hindbrain)	neural progenitor (hindbrain)	2.21486	1	egr2b
egr2b	ctrl-inj	A06_D08_P01-H12_LIG199	-1.21788	-1.14739	24	neural progenitor (telencephalon/diencephalon)	neural progenitor (telencephalon/diencephalon)	0.416813	1	egr2b
egr2b	ctrl-inj	A06_D08_P02-B12_LIG120	1.5267	-4.14966	36	differentiating neuron (hindbrain)	differentiating neuron (hindbrain)	2.21486	1	egr2b
egr2b	ctrl-inj	A06_D08_P02-C03_LIG151	-3.60764	-0.228722	18	neural progenitor (hindbrain)	neural progenitor (hindbrain)	0.416813	1	egr2b
egr2b	ctrl-inj	A06_D08_P02-C08_LIG287	3.48992	2.86917	24	neural progenitor (telencephalon/diencephalon)	neural progenitor (telencephalon/diencephalon)	-3.17928	1	egr2b
egr2b	ctrl-inj	A06_D08_P02-D02_LIG245	-4.40965	1.95264	18	neural progenitor (hindbrain)	neural progenitor (hindbrain)	-0.781885	1	egr2b
egr2b	ctrl-inj	A06_D08_P02-D03_LIG163	-4.1204	-0.519054	18	neural progenitor (hindbrain)	neural progenitor (hindbrain)	0.416813	1	egr2b
egr2b	ctrl-inj	A06_D08_P02-D07_LIG384	4.76071	0.0670411	36	neural progenitor (telencephalon/diencephalon)	neural progenitor (telencephalon/diencephalon)	-1.38123	1	egr2b
egr2b	ctrl-inj	A06_D08_P02-E05_LIG319	0.339106	0.720512	24	neural progenitor (hindbrain R7/8)	neural progenitor (hindbrain R7/8)	0.416813	1	egr2b
egr2b	ctrl-inj	A06_D08_P02-F08_LIG7	-4.44781	1.68622	18	neural progenitor (hindbrain)	neural progenitor (hindbrain)	-3.17928	1	egr2b
egr2b	ctrl-inj	A06_D08_P02-F11_LIG140	-3.74795	1.00772	24	neural progenitor (hindbrain)	neural progenitor (hindbrain)	-1.38123	1	egr2b
egr2b	ctrl-inj	A06_D08_P02-G05_LIG161	0.938705	-3.41951	36	differentiating neuron (hindbrain)	differentiating neuron (hindbrain)	-0.182536	1	egr2b
egr2b	ctrl-inj	A06_D08_P02-H06_LIG70	-1.76844	-2.66489	36	neural progenitor (hindbrain R7/8)	neural progenitor (hindbrain R7/8)	1.01616	1	egr2b
egr2b	ctrl-inj	A06_D08_P02-H08_LIG124	2.08114	-3.35224	36	differentiating neuron (hindbrain)	differentiating neuron (hindbrain)	1.61551	1	egr2b
egr2b	ctrl-inj	A06_D08_P03-A05_LIG64	-0.806422	3.74349	24	neural progenitor (hindbrain)	neural progenitor (hindbrain)	2.21486	1	egr2b
egr2b	ctrl-inj	A06_D08_P03-A07_LIG191	-1.31901	2.37072	18	neural progenitor (hindbrain)	neural progenitor (hindbrain)	-0.182536	1	egr2b
egr2b	ctrl-inj	A06_D08_P03-B03_LIG308	-2.39895	2.02855	18	neural progenitor (hindbrain)	neural progenitor (hindbrain)	2.21486	1	egr2b
egr2b	ctrl-inj	A06_D08_P03-B06_LIG371	12.9993	-1.68895	36	motor neuron	motor neuron (hindbrain, spinal cord, enteric)	-1.38123	1	egr2b
egr2b	ctrl-inj	A06_D08_P03-C02_LIG125	13.2342	0.195701	36	motor neuron	motor neuron (hindbrain, spinal cord, enteric)	1.61551	1	egr2b
egr2b	ctrl-inj	A06_D08_P03-D03_LIG103	-4.82203	-0.169141	24	neural progenitor (hindbrain R7/8)	neural progenitor (hindbrain R7/8)	0.416813	1	egr2b
egr2b	ctrl-inj	A06_D08_P03-D11_LIG213	-3.88463	-0.49781	18	neural progenitor (hindbrain R7/8)	neural progenitor (hindbrain R7/8)	-0.182536	1	egr2b
egr2b	ctrl-inj	A06_D08_P03-E05_LIG330	12.5405	-1.59362	36	motor neuron	motor neuron (hindbrain, spinal cord, enteric)	-0.781885	1	egr2b
egr2b	ctrl-inj	A06_D08_P03-F05_LIG16	2.30603	-2.16582	36	differentiating neuron (hindbrain)	differentiating neuron (hindbrain)	-0.182536	1	egr2b
egr2b	ctrl-inj	A06_D08_P03-F06_LIG181	-2.1991	1.93766	24	neural progenitor (hindbrain)	neural progenitor (hindbrain)	0.416813	1	egr2b
egr2b	ctrl-inj	A06_D08_P03-F12_LIG85	1.85203	-3.28547	36	differentiating neuron (hindbrain)	differentiating neuron (hindbrain)	1.61551	1	egr2b
egr2b	ctrl-inj	A06_D08_P03-F12_LIG95	3.79058	-2.64007	36	neural progenitor (telencephalon/diencephalon)	neural progenitor (telencephalon/diencephalon)	1.01616	1	egr2b
egr2b	ctrl-inj	A06_D08_P03-H12_LIG325	13.6295	0.504208	36	motor neuron	motor neuron (hindbrain, spinal cord, enteric)	1.01616	1	egr2b
egr2b	ctrl-inj	A06_D08_P04-A08_LIG44	-0.435427	4.5018	18	neural progenitor (hindbrain)	neural progenitor (hindbrain)	2.21486	1	egr2b
egr2b	ctrl-inj	A06_D08_P04-B07_LIG6	3.65793	0.284033	18	neural progenitor (telencephalon/diencephalon)	neural progenitor (telencephalon/diencephalon)	1.61551	1	egr2b
egr2b	ctrl-inj	A06_D08_P04-C11_LIG363	3.22011	-0.963295	24	differentiating neuron (hindbrain)	differentiating neuron (hindbrain)	1.01616	1	egr2b
egr2b	ctrl-inj	A06_D08_P04-D01_LIG60	-2.55619	2.51251	18	neural progenitor (hindbrain)	neural progenitor (hindbrain)	0.416813	1	egr2b
egr2b	ctrl-inj	A06_D08_P04-D05_LIG87	-5.4463	-3.79931	24	neural progenitor (hindbrain R7/8)	neural progenitor (hindbrain R7/8)	-1.38123	1	egr2b
egr2b	ctrl-inj	A06_D08_P04-E01_LIG218	0.191323	3.89148	18	neural progenitor (hindbrain)	neural progenitor (hindbrain)	1.01616	1	egr2b
egr2b	ctrl-inj	A06_D08_P04-E08_LIG315	13.711	0.808923	36	motor neuron	motor neuron (hindbrain, spinal cord, enteric)	-0.781885	1	egr2b
egr2b	ctrl-inj	A06_D08_P04-F03_LIG30	-4.92387	1.09823	36	neural progenitor (hindbrain)	neural progenitor (hindbrain)	-1.98058	1	egr2b
egr2b	ctrl-inj	A06_D08_P04-F05_LIG169	-1.93411	-3.18291	36	neural progenitor (hindbrain R7/8)	neural progenitor (hindbrain R7/8)	-0.781885	1	egr2b
egr2b	ctrl-inj	A06_D08_P04-H01_LIG12	4.08595	-0.149236	18	neural progenitor (telencephalon/diencephalon)	neural progenitor (telencephalon/diencephalon)	1.61551	1	egr2b
egr2b	ctrl-inj	A06_D08_P04-H08_LIG67	0.327809	3.8137	24	neural progenitor (hindbrain)	neural progenitor (hindbrain)	-1.98058	1	egr2b
egr2b	ctrl-inj	A06_D09_P01-A03_LIG186	-5.25496	1.45733	24	neural progenitor (hindbrain)	neural progenitor (hindbrain)	-0.781885	1	egr2b
egr2b	ctrl-inj	A06_D09_P01-A04_LIG260	-1.20757	2.48508	24	neural progenitor (hindbrain)	neural progenitor (hindbrain)	1.61551	1	egr2b
egr2b	ctrl-inj	A06_D09_P01-A05_LIG120	3.93298	-1.22382	36	neural progenitor (telencephalon/diencephalon)	neural progenitor (telencephalon/diencephalon)	-0.182536	1	egr2b
egr2b	ctrl-inj	A06_D09_P01-A05_LIG291	-0.0270621	-4.03984	36	differentiating neuron (hindbrain)	differentiating neuron (hindbrain)	-1.98058	1	egr2b
egr2b	ctrl-inj	A06_D09_P01-A09_LIG265	0.375749	1.27131	36	neural progenitor (hindbrain)	neural progenitor (hindbrain)	-2.57993	1	egr2b
egr2b	ctrl-inj	A06_D09_P01-B11_LIG154	-4.37958	3.02195	18	neural progenitor (hindbrain)	neural progenitor (hindbrain)	-0.182536	1	egr2b
egr2b	ctrl-inj	A06_D09_P01-C04_LIG25	-3.43398	2.67617	24	differentiating neuron (hindbrain)	differentiating neuron (hindbrain)	0.416813	1	egr2b
egr2b	ctrl-inj	A06_D09_P01-C07_LIG82	-4.20429	-0.592774	24	neural progenitor (hindbrain R7/8)	neural progenitor (hindbrain R7/8)	-0.182536	1	egr2b
egr2b	ctrl-inj	A06_D09_P01-D07_LIG73	-2.88375	-1.45294	18	neural progenitor (hindbrain R7/8)	neural progenitor (hindbrain R7/8)	-0.781885	1	egr2b
egr2b	ctrl-inj	A06_D09_P01-D11_LIG152	3.55635	-0.725735	18	neural progenitor (telencephalon/diencephalon)	neural progenitor (telencephalon/diencephalon)	-0.182536	1	egr2b
egr2b	ctrl-inj	A06_D09_P01-E07_LIG315	-0.748713	3.41	24	neural progenitor (hindbrain)	neural progenitor (hindbrain)	1.61551	1	egr2b
egr2b	ctrl-inj	A06_D09_P01-E11_LIG125	-2.60211	2.39609	18	neural progenitor (hindbrain)	neural progenitor (hindbrain)	0.416813	1	egr2b
egr2b	ctrl-inj	A06_D09_P01-F02_LIG245	0.600408	1.55817	24	neural progenitor (telencephalon/diencephalon)	neural progenitor (telencephalon/diencephalon)	-1.98058	1	egr2b
egr2b	ctrl-inj	A06_D09_P01-F04_LIG141	-3.89524	-2.65815	24	neural progenitor (hindbrain R7/8)	neural progenitor (hindbrain R7/8)	-2.57993	1	egr2b
egr2b	ctrl-inj	A06_D09_P01-G03_LIG154	3.6725	-1.80527	36	neural progenitor (telencephalon/diencephalon)	neural progenitor (telencephalon/diencephalon)	0.416813	1	egr2b
egr2b	ctrl-inj	A06_D09_P01-G11_LIG8	0.283647	-4.04061	24	differentiating neuron (hindbrain)	differentiating neuron (hindbrain)	-1.38123	1	egr2b
egr2b	ctrl-inj	A06_D09_P02-B05_LIG122	-4.03933	2.22223	24	neural progenitor (hindbrain)	neural progenitor (hindbrain)	0.416813	1	egr2b
egr2b	ctrl-inj	A06_D09_P02-C01_LIG104	0.980063	-1.91963	24	neural progenitor (hindbrain)	neural progenitor (hindbrain)	-0.781885	1	egr2b
egr2b	ctrl-inj	A06_D09_P02-C11_LIG185	-4.7192	3.30397	24	neural progenitor (hindbrain)	neural progenitor (hindbrain)	2.21486	1	egr2b
egr2b	ctrl-inj	A06_D09_P02-D02_LIG252	1.16923	-4.01298	36	differentiating neuron (hindbrain)	differentiating neuron (hindbrain)	1.01616	1	egr2b
egr2b	ctrl-inj	A06_D09_P02-D08_LIG306	-2.67999	1.90896	18	neural progenitor (hindbrain)	neural progenitor (hindbrain)	0.416813	1	egr2b
egr2b	ctrl-inj	A06_D09_P02-E01_LIG324	-1.02857	-0.270487	18	neural progenitor (telencephalon/diencephalon)	neural progenitor (telencephalon/diencephalon)	1.01616	1	egr2b
egr2b	ctrl-inj	A06_D09_P02-E02_LIG25	1.18131	-1.1243	18	neural progenitor (hindbrain)	neural progenitor (hindbrain)	0.416813	1	egr2b
egr2b	ctrl-inj	A06_D09_P02-F01_LIG36	-3.85228	2.17722	24	neural progenitor (hindbrain)	neural progenitor (hindbrain)	1.61551	1	egr2b
egr2b	ctrl-inj	A06_D09_P02-F03_LIG141	-3.24342	-2.43885	18	neural progenitor (hindbrain R7/8)	neural progenitor (hindbrain R7/8)	-0.781885	1	egr2b
egr2b	ctrl-inj	A06_D09_P02-G11_LIG1	0.256811	3.65124	24	neural progenitor (hindbrain)	neural progenitor (hindbrain)	-0.781885	1	egr2b
egr2b	ctrl-inj	A06_D09_P02-H04_LIG319	0.771155	-5.21039	36	differentiating neuron (hindbrain)	differentiating neuron (hindbrain)	-0.182536	1	egr2b
egr2b	ctrl-inj	A06_D09_P02-H08_LIG380	-4.1084	0.417649	24	neural progenitor (hindbrain R7/8)	neural progenitor (hindbrain R7/8)	0.416813	1	egr2b
egr2b	ctrl-inj	A06_D09_P02-H10_LIG78	-3.34053	-2.93439	18	neural progenitor (hindbrain R7/8)	neural progenitor (hindbrain R7/8)	-1.38123	1	egr2b
egr2b	ctrl-inj	A06_D09_P03-A01_LIG252	13.6216	0.776073	36	motor neuron	motor neuron (hindbrain, spinal cord, enteric)	-0.182536	1	egr2b
egr2b	ctrl-inj	A06_D09_P03-A04_LIG294	-1.53807	-3.3279	36	neural progenitor (hindbrain R7/8)	neural progenitor (hindbrain R7/8)	1.01616	1	egr2b
egr2b	ctrl-inj	A06_D09_P03-A07_LIG384	-2.69661	1.87954	24	neural progenitor (hindbrain)	neural progenitor (hindbrain)	1.01616	1	egr2b
egr2b	ctrl-inj	A06_D09_P03-B04_LIG382	-2.60976	-3.0042	36	neural progenitor (hindbrain R7/8)	neural progenitor (hindbrain R7/8)	-0.182536	1	egr2b
egr2b	ctrl-inj	A06_D09_P03-B05_LIG377	0.660231	3.08831	24	neural progenitor (hindbrain)	neural progenitor (hindbrain)	-1.98058	1	egr2b
egr2b	ctrl-inj	A06_D09_P03-B12_LIG34	3.43233	-1.52307	18	neural progenitor (telencephalon/diencephalon)	neural progenitor (telencephalon/diencephalon)	-0.182536	1	egr2b
egr2b	ctrl-inj	A06_D09_P03-C11_LIG125	-2.14238	3.46598	24	neural progenitor (hindbrain)	neural progenitor (hindbrain)	1.61551	1	egr2b
egr2b	ctrl-inj	A06_D09_P03-D01_LIG254	-1.19589	3.01711	24	neural progenitor (hindbrain)	neural progenitor (hindbrain)	1.01616	1	egr2b
egr2b	ctrl-inj	A06_D09_P03-E03_LIG232	4.94443	-0.0119718	24	neural progenitor (telencephalon/diencephalon)	neural progenitor (telencephalon/diencephalon)	-0.182536	1	egr2b
egr2b	ctrl-inj	A06_D09_P03-E05_LIG112	-1.92523	2.52986	18	neural progenitor (hindbrain)	neural progenitor (hindbrain)	2.21486	1	egr2b
egr2b	ctrl-inj	A06_D09_P03-E05_LIG18	-2.40392	-2.07083	24	neural progenitor (hindbrain R7/8)	neural progenitor (hindbrain R7/8)	0.416813	1	egr2b
egr2b	ctrl-inj	A06_D09_P03-E06_LIG187	-0.416816	3.95427	24	neural progenitor (hindbrain)	neural progenitor (hindbrain)	2.21486	1	egr2b
egr2b	ctrl-inj	A06_D09_P03-F05_LIG210	2.52369	-3.01191	36	differentiating neuron (hindbrain)	differentiating neuron (hindbrain)	1.01616	1	egr2b
egr2b	ctrl-inj	A06_D09_P03-F11_LIG197	-1.81344	-3.67602	36	neural progenitor (hindbrain R7/8)	neural progenitor (hindbrain R7/8)	-0.182536	1	egr2b
egr2b	ctrl-inj	A06_D09_P03-F12_LIG20	3.69096	2.92639	36	neural progenitor (telencephalon/diencephalon)	neural progenitor (telencephalon/diencephalon)	-0.182536	1	egr2b
egr2b	ctrl-inj	A06_D09_P03-G04_LIG123	0.940837	-1.48932	36	neural progenitor (hindbrain)	neural progenitor (hindbrain)	1.01616	1	egr2b
egr2b	ctrl-inj	A06_D09_P04-A04_LIG153	0.749922	-3.73379	36	differentiating neuron (hindbrain)	differentiating neuron (hindbrain)	0.416813	1	egr2b
egr2b	ctrl-inj	A06_D09_P04-A06_LIG97	-4.11663	-0.677325	24	neural progenitor (hindbrain R7/8)	neural progenitor (hindbrain R7/8)	0.416813	1	egr2b
egr2b	ctrl-inj	A06_D09_P04-A08_LIG192	3.50065	1.72381	36	neural progenitor (telencephalon/diencephalon)	neural progenitor (telencephalon/diencephalon)	1.61551	1	egr2b
egr2b	ctrl-inj	A06_D09_P04-C02_LIG351	-0.0287433	3.72688	18	neural progenitor (hindbrain)	neural progenitor (hindbrain)	1.01616	1	egr2b
egr2b	ctrl-inj	A06_D09_P04-C04_LIG268	3.56841	1.28666	24	neural progenitor (telencephalon/diencephalon)	neural progenitor (telencephalon/diencephalon)	-1.98058	1	egr2b
egr2b	ctrl-inj	A06_D09_P04-C08_LIG88	-0.911263	2.1125	24	neural progenitor (hindbrain)	neural progenitor (hindbrain)	-3.77863	1	egr2b
egr2b	ctrl-inj	A06_D09_P04-C09_LIG90	5.14438	11.8055	18	motor neuron	motor neuron (hindbrain, spinal cord, enteric)	-0.182536	1	egr2b
egr2b	ctrl-inj	A06_D09_P04-D05_LIG109	-4.03435	-1.62529	24	neural progenitor (hindbrain R7/8)	neural progenitor (hindbrain R7/8)	-0.781885	1	egr2b
egr2b	ctrl-inj	A06_D09_P04-D06_LIG227	-4.59993	-0.520727	24	neural progenitor (hindbrain R7/8)	neural progenitor (hindbrain R7/8)	1.61551	1	egr2b
egr2b	ctrl-inj	A06_D09_P04-D10_LIG377	2.59537	2.57037	18	neural progenitor (telencephalon/diencephalon)	neural progenitor (telencephalon/diencephalon)	2.21486	1	egr2b
egr2b	ctrl-inj	A06_D09_P04-G02_LIG21	2.5197	-1.56093	24	differentiating neuron (hindbrain)	differentiating neuron (hindbrain)	1.61551	1	egr2b
egr2b	ctrl-inj	A06_D09_P04-G04_LIG306	-3.22791	-0.971915	18	neural progenitor (hindbrain R7/8)	neural progenitor (hindbrain R7/8)	-1.38123	1	egr2b
egr2b	ctrl-inj	A06_D10_P01-B01_LIG180	0.21163	-3.04993	36	differentiating neuron (hindbrain)	differentiating neuron (hindbrain)	-0.182536	1	egr2b
egr2b	ctrl-inj	A06_D10_P01-B01_LIG87	2.16096	-2.06653	36	neural progenitor (telencephalon/diencephalon)	neural progenitor (telencephalon/diencephalon)	-0.182536	1	egr2b
egr2b	ctrl-inj	A06_D10_P01-B07_LIG359	4.54179	-0.177684	24	neural progenitor (telencephalon/diencephalon)	neural progenitor (telencephalon/diencephalon)	-0.182536	1	egr2b
egr2b	ctrl-inj	A06_D10_P01-C12_LIG313	5.7663	0.215291	18	neural progenitor (telencephalon/diencephalon)	neural progenitor (telencephalon/diencephalon)	-2.57993	1	egr2b
egr2b	ctrl-inj	A06_D10_P01-D08_LIG17	-3.60524	-1.47324	18	neural progenitor (hindbrain R7/8)	neural progenitor (hindbrain R7/8)	-1.38123	1	egr2b
egr2b	ctrl-inj	A06_D10_P01-E03_LIG73	0.150186	-2.97356	36	differentiating neuron (hindbrain)	differentiating neuron (hindbrain)	-0.182536	1	egr2b
egr2b	ctrl-inj	A06_D10_P01-F01_LIG117	13.5901	-1.85286	36	motor neuron	motor neuron (hindbrain, spinal cord, enteric)	-0.182536	1	egr2b
egr2b	ctrl-inj	A06_D10_P01-F09_LIG145	-3.88794	2.19244	24	neural progenitor (hindbrain)	neural progenitor (hindbrain)	1.61551	1	egr2b
egr2b	ctrl-inj	A06_D10_P01-G10_LIG364	13.7638	1.20022	36	motor neuron	motor neuron (hindbrain, spinal cord, enteric)	-2.57993	1	egr2b
egr2b	ctrl-inj	A06_D10_P01-H03_LIG199	0.166128	-1.41656	24	neural progenitor (telencephalon/diencephalon)	neural progenitor (telencephalon/diencephalon)	-0.781885	1	egr2b
egr2b	ctrl-inj	A06_D10_P01-H03_LIG311	-0.225741	-2.95436	36	neural progenitor (hindbrain)	neural progenitor (hindbrain)	-1.38123	1	egr2b
egr2b	ctrl-inj	A06_D10_P01-H10_LIG331	-1.02564	-3.70096	36	neural progenitor (hindbrain R7/8)	neural progenitor (hindbrain R7/8)	-0.182536	1	egr2b
egr2b	ctrl-inj	A06_D10_P01-H12_LIG145	-3.28841	-2.17762	24	neural progenitor (hindbrain R7/8)	neural progenitor (hindbrain R7/8)	-0.182536	1	egr2b
egr2b	ctrl-inj	A06_D10_P01-H12_LIG178	0.962671	-2.29331	36	differentiating neuron (hindbrain)	differentiating neuron (hindbrain)	0.416813	1	egr2b
egr2b	ctrl-inj	A06_D10_P02-A04_LIG131	-1.36307	4.31779	18	neural progenitor (hindbrain)	neural progenitor (hindbrain)	2.21486	1	egr2b
egr2b	ctrl-inj	A06_D10_P02-A07_LIG379	5.29864	0.547501	24	neural progenitor (telencephalon/diencephalon)	neural progenitor (telencephalon/diencephalon)	-1.38123	1	egr2b
egr2b	ctrl-inj	A06_D10_P02-A08_LIG352	1.11179	1.92231	24	neural progenitor (hindbrain)	neural progenitor (hindbrain)	1.61551	1	egr2b
egr2b	ctrl-inj	A06_D10_P02-B03_LIG158	-1.26613	2.43145	24	neural progenitor (hindbrain)	neural progenitor (hindbrain)	0.416813	1	egr2b
egr2b	ctrl-inj	A06_D10_P02-C05_LIG2	-2.42516	-3.74015	36	neural progenitor (hindbrain R7/8)	neural progenitor (hindbrain R7/8)	1.01616	1	egr2b
egr2b	ctrl-inj	A06_D10_P02-D01_LIG53	-3.15476	3.26963	24	neural progenitor (hindbrain)	neural progenitor (hindbrain)	0.416813	1	egr2b
egr2b	ctrl-inj	A06_D10_P02-D08_LIG282	0.763441	-4.47729	36	differentiating neuron (hindbrain)	differentiating neuron (hindbrain)	0.416813	1	egr2b
egr2b	ctrl-inj	A06_D10_P02-D12_LIG305	2.7539	0.60134	24	neural progenitor (telencephalon/diencephalon)	neural progenitor (telencephalon/diencephalon)	0.416813	1	egr2b
egr2b	ctrl-inj	A06_D10_P02-E01_LIG301	-3.12662	0.521378	24	neural progenitor (hindbrain)	neural progenitor (hindbrain)	-1.38123	1	egr2b
egr2b	ctrl-inj	A06_D10_P02-F10_LIG29	-1.49438	-3.95167	36	neural progenitor (hindbrain R7/8)	neural progenitor (hindbrain R7/8)	1.61551	1	egr2b
egr2b	ctrl-inj	A06_D10_P02-G05_LIG341	-3.40567	2.13277	18	neural progenitor (hindbrain)	neural progenitor (hindbrain)	0.416813	1	egr2b
egr2b	ctrl-inj	A06_D10_P02-G08_LIG285	-3.71953	-0.664057	24	neural progenitor (hindbrain)	neural progenitor (hindbrain)	0.416813	1	egr2b
egr2b	ctrl-inj	A06_D10_P02-G08_LIG327	-1.10727	-2.10787	36	neural progenitor (hindbrain R7/8)	neural progenitor (hindbrain R7/8)	-0.182536	1	egr2b
egr2b	ctrl-inj	A06_D10_P02-H08_LIG137	5.06904	0.142598	18	neural progenitor (telencephalon/diencephalon)	neural progenitor (telencephalon/diencephalon)	0.416813	1	egr2b
egr2b	ctrl-inj	A06_D10_P02-H10_LIG264	-1.96348	-2.88274	36	neural progenitor (hindbrain R7/8)	neural progenitor (hindbrain R7/8)	1.61551	1	egr2b
egr2b	ctrl-inj	A06_D10_P03-A01_LIG170	-0.432508	2.23916	24	neural progenitor (hindbrain)	neural progenitor (hindbrain)	-0.781885	1	egr2b
egr2b	ctrl-inj	A06_D10_P03-A12_LIG310	-2.85712	-0.283944	24	neural progenitor (hindbrain R7/8)	neural progenitor (hindbrain R7/8)	-0.781885	1	egr2b
egr2b	ctrl-inj	A06_D10_P03-B03_LIG359	-2.90034	2.08163	24	neural progenitor (hindbrain)	neural progenitor (hindbrain)	1.01616	1	egr2b
egr2b	ctrl-inj	A06_D10_P03-B06_LIG282	2.08314	-0.852294	36	neural progenitor (telencephalon/diencephalon)	neural progenitor (telencephalon/diencephalon)	0.416813	1	egr2b
egr2b	ctrl-inj	A06_D10_P03-B09_LIG272	-2.29555	-2.01855	36	neural progenitor (hindbrain R7/8)	neural progenitor (hindbrain R7/8)	0.416813	1	egr2b
egr2b	ctrl-inj	A06_D10_P03-B10_LIG303	3.9006	0.11705	24	neural progenitor (telencephalon/diencephalon)	neural progenitor (telencephalon/diencephalon)	0.416813	1	egr2b
egr2b	ctrl-inj	A06_D10_P03-B11_LIG223	-3.27226	-1.25084	18	neural progenitor (hindbrain)	neural progenitor (hindbrain)	-0.781885	1	egr2b
egr2b	ctrl-inj	A06_D10_P03-C06_LIG106	-2.0105	6.17114	36	neural progenitor (telencephalon/diencephalon)	neural progenitor (telencephalon/diencephalon)	-0.781885	1	egr2b
egr2b	ctrl-inj	A06_D10_P03-D09_LIG55	1.91306	-3.96838	36	differentiating neuron (hindbrain)	differentiating neuron (hindbrain)	1.61551	1	egr2b
egr2b	ctrl-inj	A06_D10_P03-D12_LIG312	-2.94483	-1.78654	36	neural progenitor (hindbrain R7/8)	neural progenitor (hindbrain R7/8)	-0.781885	1	egr2b
egr2b	ctrl-inj	A06_D10_P03-D12_LIG73	1.83464	-3.99463	36	differentiating neuron (hindbrain)	differentiating neuron (hindbrain)	1.61551	1	egr2b
egr2b	ctrl-inj	A06_D10_P03-E02_LIG114	0.684965	-2.48793	36	differentiating neuron (hindbrain)	differentiating neuron (hindbrain)	0.416813	1	egr2b
egr2b	ctrl-inj	A06_D10_P03-E05_LIG248	-1.08021	4.11488	18	neural progenitor (hindbrain)	neural progenitor (hindbrain)	2.21486	1	egr2b
egr2b	ctrl-inj	A06_D10_P03-E09_LIG138	0.169844	1.98809	36	neural progenitor (hindbrain)	neural progenitor (hindbrain)	0.416813	1	egr2b
egr2b	ctrl-inj	A06_D10_P03-E10_LIG226	-2.92942	-0.53652	18	neural progenitor (hindbrain)	neural progenitor (hindbrain)	0.416813	1	egr2b
egr2b	ctrl-inj	A06_D10_P03-E10_LIG292	-1.99276	3.58195	18	neural progenitor (hindbrain R7/8)	neural progenitor (hindbrain R7/8)	2.21486	1	egr2b
egr2b	ctrl-inj	A06_D10_P03-E11_LIG180	-4.16616	2.5211	24	neural progenitor (hindbrain R7/8)	neural progenitor (hindbrain R7/8)	0.416813	1	egr2b
egr2b	ctrl-inj	A06_D10_P03-F04_LIG4	-3.35415	-0.123883	18	neural progenitor (hindbrain R7/8)	neural progenitor (hindbrain R7/8)	2.21486	1	egr2b
egr2b	ctrl-inj	A06_D10_P03-F06_LIG133	4.72048	4.4715	36	neural progenitor (telencephalon/diencephalon)	neural progenitor (telencephalon/diencephalon)	1.61551	1	egr2b
egr2b	ctrl-inj	A06_D10_P03-F08_LIG51	-0.214496	1.34592	24	neural progenitor (hindbrain)	neural progenitor (hindbrain)	-0.182536	1	egr2b
egr2b	ctrl-inj	A06_D10_P03-G11_LIG120	-1.14943	3.72913	18	neural progenitor (hindbrain)	neural progenitor (hindbrain)	2.21486	1	egr2b
egr2b	ctrl-inj	A06_D10_P04-A02_LIG173	-1.00568	3.37831	24	neural progenitor (hindbrain)	neural progenitor (hindbrain)	2.21486	1	egr2b
egr2b	ctrl-inj	A06_D10_P04-A06_LIG369	-2.64325	0.547837	18	neural progenitor (hindbrain R7/8)	neural progenitor (hindbrain R7/8)	-1.38123	1	egr2b
egr2b	ctrl-inj	A06_D10_P04-C02_LIG202	-4.83825	2.34263	24	neural progenitor (hindbrain)	neural progenitor (hindbrain)	0.416813	1	egr2b
egr2b	ctrl-inj	A06_D10_P04-D03_LIG12	4.04473	0.484613	24	neural progenitor (telencephalon/diencephalon)	neural progenitor (telencephalon/diencephalon)	1.61551	1	egr2b
egr2b	ctrl-inj	A06_D10_P04-D03_LIG197	3.0205	1.55966	36	neural progenitor (telencephalon/diencephalon)	neural progenitor (telencephalon/diencephalon)	-1.38123	1	egr2b
egr2b	ctrl-inj	A06_D10_P04-E11_LIG158	-3.20836	3.77769	18	neural progenitor (hindbrain)	neural progenitor (hindbrain)	1.61551	1	egr2b
egr2b	ctrl-inj	A06_D10_P04-F04_LIG215	-2.20516	6.13448	36	differentiating neuron (hindbrain)	differentiating neuron (hindbrain)	0.416813	1	egr2b
egr2b	ctrl-inj	A06_D10_P04-F05_LIG343	11.46	-0.660967	24	motor neuron	motor neuron (hindbrain, spinal cord, enteric)	0.416813	1	egr2b
egr2b	ctrl-inj	A06_D10_P04-F06_LIG126	5.58387	0.182922	36	neural progenitor (telencephalon/diencephalon)	neural progenitor (telencephalon/diencephalon)	-0.182536	1	egr2b
egr2b	ctrl-inj	A06_D10_P04-F08_LIG30	0.153753	-2.70382	36	differentiating neuron (hindbrain)	differentiating neuron (hindbrain)	0.416813	1	egr2b
egr2b	ctrl-inj	A06_D10_P04-G05_LIG337	-2.48164	-3.00768	36	neural progenitor (hindbrain R7/8)	neural progenitor (hindbrain R7/8)	-0.781885	1	egr2b
egr2b	ctrl-inj	A06_D10_P04-G06_LIG300	4.32377	-1.31697	18	neural progenitor (telencephalon/diencephalon)	neural progenitor (telencephalon/diencephalon)	-1.38123	1	egr2b
egr2b	ctrl-inj	A06_D11_P01-B09_LIG330	-3.6267	-3.28091	24	neural progenitor (hindbrain R7/8)	neural progenitor (hindbrain R7/8)	-1.98058	1	egr2b
egr2b	ctrl-inj	A06_D11_P01-G02_LIG204	-3.58327	1.03165	24	neural progenitor (hindbrain)	neural progenitor (hindbrain)	-1.38123	1	egr2b
egr2b	ctrl-inj	A06_D11_P02-A06_LIG50	-1.31584	-3.6645	36	neural progenitor (hindbrain R7/8)	neural progenitor (hindbrain R7/8)	2.21486	1	egr2b
egr2b	ctrl-inj	A06_D11_P02-B03_LIG137	-4.47398	-1.56521	24	neural progenitor (hindbrain R7/8)	neural progenitor (hindbrain R7/8)	0.416813	1	egr2b
egr2b	ctrl-inj	A06_D11_P02-B04_LIG99	4.69789	-0.929956	18	neural progenitor (telencephalon/diencephalon)	neural progenitor (telencephalon/diencephalon)	-0.781885	1	egr2b
egr2b	ctrl-inj	A06_D11_P02-B06_LIG87	4.18177	0.434673	18	neural progenitor (telencephalon/diencephalon)	neural progenitor (telencephalon/diencephalon)	1.01616	1	egr2b
egr2b	ctrl-inj	A06_D11_P02-C07_LIG287	-4.47617	-0.255094	18	neural progenitor (hindbrain R7/8)	neural progenitor (hindbrain R7/8)	2.21486	1	egr2b
egr2b	ctrl-inj	A06_D11_P02-C08_LIG250	1.30363	-1.95042	36	differentiating neuron (hindbrain)	differentiating neuron (hindbrain)	1.01616	1	egr2b
egr2b	ctrl-inj	A06_D11_P02-D01_LIG252	1.42835	-4.13316	36	differentiating neuron (hindbrain)	differentiating neuron (hindbrain)	1.61551	1	egr2b
egr2b	ctrl-inj	A06_D11_P02-E04_LIG111	0.687312	-3.81919	36	differentiating neuron (hindbrain)	differentiating neuron (hindbrain)	0.416813	1	egr2b
egr2b	ctrl-inj	A06_D11_P02-G09_LIG300	-0.492292	3.4973	18	neural progenitor (hindbrain)	neural progenitor (hindbrain)	1.61551	1	egr2b
egr2b	ctrl-inj	A06_D11_P03-A10_LIG189	13.5236	0.908041	36	motor neuron	motor neuron (hindbrain, spinal cord, enteric)	1.01616	1	egr2b
egr2b	ctrl-inj	A06_D11_P03-E01_LIG248	-4.91929	-2.8951	24	neural progenitor (hindbrain R7/8)	neural progenitor (hindbrain R7/8)	1.01616	1	egr2b
egr2b	ctrl-inj	A06_D11_P03-E02_LIG347	-4.66489	2.78663	36	neural progenitor (hindbrain)	neural progenitor (hindbrain)	-0.781885	1	egr2b
egr2b	ctrl-inj	A06_D11_P03-E10_LIG156	-2.78788	-2.77378	24	neural progenitor (hindbrain R7/8)	neural progenitor (hindbrain R7/8)	0.416813	1	egr2b
egr2b	ctrl-inj	A06_D11_P03-H03_LIG315	-1.0845	-3.05846	36	neural progenitor (hindbrain R7/8)	neural progenitor (hindbrain R7/8)	1.01616	1	egr2b
egr2b	ctrl-inj	A06_D11_P03-H10_LIG157	1.25254	-1.51567	36	differentiating neuron (hindbrain)	differentiating neuron (hindbrain)	0.416813	1	egr2b
egr2b	ctrl-inj	A06_D11_P04-A01_LIG79	1.72847	-1.94235	24	differentiating neuron (hindbrain)	differentiating neuron (hindbrain)	1.01616	1	egr2b
egr2b	ctrl-inj	A06_D11_P04-B03_LIG244	-4.4845	-2.31187	24	neural progenitor (hindbrain R7/8)	neural progenitor (hindbrain R7/8)	1.61551	1	egr2b
egr2b	ctrl-inj	A06_D11_P04-C04_LIG227	-2.08721	2.44819	18	neural progenitor (hindbrain)	neural progenitor (hindbrain)	0.416813	1	egr2b
egr2b	ctrl-inj	A06_D11_P04-C08_LIG349	1.90369	-2.76388	36	differentiating neuron (hindbrain)	differentiating neuron (hindbrain)	1.01616	1	egr2b
egr2b	ctrl-inj	A06_D11_P04-E06_LIG351	1.05317	-2.11872	36	differentiating neuron (hindbrain)	differentiating neuron (hindbrain)	1.61551	1	egr2b
egr2b	ctrl-inj	A06_D11_P04-F03_LIG285	4.49795	-2.97255	24	neural progenitor (telencephalon/diencephalon)	neural progenitor (telencephalon/diencephalon)	1.01616	1	egr2b
egr2b	ctrl-inj	A06_D12_P01-A03_LIG347	1.77421	-3.62364	36	differentiating neuron (hindbrain)	differentiating neuron (hindbrain)	1.01616	1	egr2b
egr2b	ctrl-inj	A06_D12_P01-B03_LIG363	-4.60528	-1.81969	24	neural progenitor (hindbrain R7/8)	neural progenitor (hindbrain R7/8)	2.21486	1	egr2b
egr2b	ctrl-inj	A06_D12_P01-B08_LIG310	-5.21605	-2.81477	18	neural progenitor (hindbrain R7/8)	neural progenitor (hindbrain R7/8)	2.21486	1	egr2b
egr2b	ctrl-inj	A06_D12_P01-D06_LIG82	-4.36383	-2.13977	24	neural progenitor (hindbrain R7/8)	neural progenitor (hindbrain R7/8)	-0.182536	1	egr2b
egr2b	ctrl-inj	A06_D12_P01-D07_LIG341	11.6746	0.254537	18	motor neuron	motor neuron (hindbrain, spinal cord, enteric)	-0.182536	1	egr2b
egr2b	ctrl-inj	A06_D12_P01-E11_LIG130	-0.042928	-2.181	36	neural progenitor (telencephalon/diencephalon)	neural progenitor (telencephalon/diencephalon)	-0.182536	1	egr2b
egr2b	ctrl-inj	A06_D12_P01-H10_LIG157	-1.86014	0.119017	18	neural progenitor (telencephalon/diencephalon)	neural progenitor (telencephalon/diencephalon)	0.416813	1	egr2b
egr2b	ctrl-inj	A06_D12_P01-H10_LIG384	-1.77308	0.88706	18	neural progenitor (hindbrain)	neural progenitor (hindbrain)	-0.781885	1	egr2b
egr2b	ctrl-inj	A06_D12_P02-E03_LIG214	-1.36676	1.7398	18	neural progenitor (hindbrain)	neural progenitor (hindbrain)	-0.182536	1	egr2b
egr2b	ctrl-inj	A06_D12_P02-F06_LIG48	-0.0079304	-2.32752	24	neural progenitor (telencephalon/diencephalon)	neural progenitor (telencephalon/diencephalon)	-0.781885	1	egr2b
egr2b	ctrl-inj	A06_D12_P02-F11_LIG243	-3.81351	2.28025	18	neural progenitor (hindbrain)	neural progenitor (hindbrain)	1.61551	1	egr2b
egr2b	ctrl-inj	A06_D12_P02-F11_LIG283	4.98236	-0.509173	18	neural progenitor (telencephalon/diencephalon)	neural progenitor (telencephalon/diencephalon)	1.01616	1	egr2b
egr2b	ctrl-inj	A06_D12_P03-A05_LIG52	-1.44503	0.691729	18	neural progenitor (hindbrain)	neural progenitor (hindbrain)	1.61551	1	egr2b
egr2b	ctrl-inj	A06_D12_P03-A08_LIG186	5.03577	0.628487	18	neural progenitor (telencephalon/diencephalon)	neural progenitor (telencephalon/diencephalon)	-0.182536	1	egr2b
egr2b	ctrl-inj	A06_D12_P03-A09_LIG118	5.13668	-0.0380857	24	neural progenitor (telencephalon/diencephalon)	neural progenitor (telencephalon/diencephalon)	-1.38123	1	egr2b
egr2b	ctrl-inj	A06_D12_P03-C07_LIG290	-3.94586	2.89894	24	neural progenitor (hindbrain)	neural progenitor (hindbrain)	0.416813	1	egr2b
egr2b	ctrl-inj	A06_D12_P03-E12_LIG230	-0.972382	-3.48492	36	neural progenitor (hindbrain R7/8)	neural progenitor (hindbrain R7/8)	1.61551	1	egr2b
egr2b	ctrl-inj	A06_D12_P03-F08_LIG44	-5.32659	1.55821	24	neural progenitor (hindbrain)	neural progenitor (hindbrain)	-0.182536	1	egr2b
egr2b	ctrl-inj	A06_D12_P03-G05_LIG364	-3.66843	-3.45964	24	neural progenitor (hindbrain R7/8)	neural progenitor (hindbrain R7/8)	-0.781885	1	egr2b
egr2b	ctrl-inj	A06_D12_P03-H05_LIG95	-4.85657	2.93293	24	neural progenitor (hindbrain)	neural progenitor (hindbrain)	-0.182536	1	egr2b
egr2b	ctrl-inj	A06_D12_P03-H11_LIG175	-3.23813	-2.72527	24	neural progenitor (hindbrain R7/8)	neural progenitor (hindbrain R7/8)	-0.182536	1	egr2b
egr2b	ctrl-inj	A06_D12_P04-B12_LIG36	13.5337	0.358116	36	motor neuron	motor neuron (hindbrain, spinal cord, enteric)	2.21486	1	egr2b
egr2b	ctrl-inj	A06_D12_P04-C02_LIG275	3.49009	2.83444	18	neural progenitor (telencephalon/diencephalon)	neural progenitor (telencephalon/diencephalon)	-3.17928	1	egr2b
egr2b	ctrl-inj	A06_D12_P04-D02_LIG329	-3.58108	0.224219	18	neural progenitor (hindbrain R7/8)	neural progenitor (hindbrain R7/8)	1.01616	1	egr2b
egr2b	ctrl-inj	A06_D12_P04-E02_LIG251	0.818006	-3.80942	36	differentiating neuron (hindbrain)	differentiating neuron (hindbrain)	-0.182536	1	egr2b
egr2b	ctrl-inj	A06_D12_P04-E05_LIG7	-4.10115	1.42145	18	neural progenitor (hindbrain)	neural progenitor (hindbrain)	-0.781885	1	egr2b
egr2b	ctrl-inj	B03_B01_P01-A01_LIG201	-5.07424	-2.77921	18	neural progenitor (hindbrain R7/8)	neural progenitor (hindbrain R7/8)	0.416813	1	egr2b
egr2b	ctrl-inj	B03_B01_P01-A02_LIG113	0.340404	3.24829	18	neural progenitor (telencephalon/diencephalon)	neural progenitor (telencephalon/diencephalon)	-0.781885	1	egr2b
egr2b	ctrl-inj	B03_B01_P01-A11_LIG118	-1.71913	-3.72273	36	neural progenitor (hindbrain R7/8)	neural progenitor (hindbrain R7/8)	0.416813	1	egr2b
egr2b	ctrl-inj	B03_B01_P01-B03_LIG122	-3.05151	-1.17825	24	neural progenitor (hindbrain R7/8)	neural progenitor (hindbrain R7/8)	0.416813	1	egr2b
egr2b	ctrl-inj	B03_B01_P01-B03_LIG254	-4.85236	2.61223	18	neural progenitor (hindbrain)	neural progenitor (hindbrain)	1.01616	1	egr2b
egr2b	ctrl-inj	B03_B01_P01-B08_LIG108	3.1555	2.94286	24	neural progenitor (telencephalon/diencephalon)	neural progenitor (telencephalon/diencephalon)	1.61551	1	egr2b
egr2b	ctrl-inj	B03_B01_P01-B10_LIG134	-2.74607	-3.3076	24	neural progenitor (hindbrain R7/8)	neural progenitor (hindbrain R7/8)	1.01616	1	egr2b
egr2b	ctrl-inj	B03_B01_P01-C11_LIG341	-1.57037	3.04375	24	neural progenitor (hindbrain)	neural progenitor (hindbrain)	1.61551	1	egr2b
egr2b	ctrl-inj	B03_B01_P01-C11_LIG70	-4.84607	1.77954	24	neural progenitor (hindbrain)	neural progenitor (hindbrain)	-1.38123	1	egr2b
egr2b	ctrl-inj	B03_B01_P01-D04_LIG216	-4.7959	-0.0417459	24	neural progenitor (hindbrain R7/8)	neural progenitor (hindbrain R7/8)	1.61551	1	egr2b
egr2b	ctrl-inj	B03_B01_P01-F02_LIG214	-4.61202	1.77089	18	neural progenitor (hindbrain)	neural progenitor (hindbrain)	-2.57993	1	egr2b
egr2b	ctrl-inj	B03_B01_P01-F05_LIG104	5.29261	0.425692	36	neural progenitor (telencephalon/diencephalon)	neural progenitor (telencephalon/diencephalon)	-2.57993	1	egr2b
egr2b	ctrl-inj	B03_B01_P01-F07_LIG381	0.789998	-3.03928	36	differentiating neuron (hindbrain)	differentiating neuron (hindbrain)	0.416813	1	egr2b
egr2b	ctrl-inj	B03_B01_P01-F12_LIG217	4.89701	-0.880745	24	neural progenitor (telencephalon/diencephalon)	neural progenitor (telencephalon/diencephalon)	-0.781885	1	egr2b
egr2b	ctrl-inj	B03_B01_P01-G04_LIG278	-3.52018	-0.296769	24	neural progenitor (hindbrain)	neural progenitor (hindbrain)	0.416813	1	egr2b
egr2b	ctrl-inj	B03_B01_P01-G05_LIG368	2.60206	-3.13358	36	neural progenitor (telencephalon/diencephalon)	neural progenitor (telencephalon/diencephalon)	1.61551	1	egr2b
egr2b	ctrl-inj	B03_B01_P01-G11_LIG225	-5.78595	-3.88427	18	neural progenitor (hindbrain R7/8)	neural progenitor (hindbrain R7/8)	1.01616	1	egr2b
egr2b	ctrl-inj	B03_B01_P01-H10_LIG54	3.36778	2.96493	36	neural progenitor (telencephalon/diencephalon)	neural progenitor (telencephalon/diencephalon)	1.01616	1	egr2b
egr2b	ctrl-inj	B03_B01_P02-A08_LIG336	-4.23521	0.430643	18	neural progenitor (hindbrain R7/8)	neural progenitor (hindbrain R7/8)	-1.38123	1	egr2b
egr2b	ctrl-inj	B03_B01_P02-A09_LIG366	-5.44738	-4.13075	24	neural progenitor (hindbrain R7/8)	neural progenitor (hindbrain R7/8)	-3.17928	1	egr2b
egr2b	ctrl-inj	B03_B01_P02-B05_LIG320	13.5577	1.31339	24	motor neuron	motor neuron (hindbrain, spinal cord, enteric)	-0.781885	1	egr2b
egr2b	ctrl-inj	B03_B01_P02-B09_LIG224	-4.66482	2.04021	24	neural progenitor (hindbrain)	neural progenitor (hindbrain)	1.61551	1	egr2b
egr2b	ctrl-inj	B03_B01_P02-C06_LIG269	2.51392	-2.75352	36	differentiating neuron (hindbrain)	differentiating neuron (hindbrain)	1.61551	1	egr2b
egr2b	ctrl-inj	B03_B01_P02-D03_LIG207	0.953688	-3.50043	36	differentiating neuron (hindbrain)	differentiating neuron (hindbrain)	0.416813	1	egr2b
egr2b	ctrl-inj	B03_B01_P02-D07_LIG117	1.55162	-0.857057	36	neural progenitor (telencephalon/diencephalon)	neural progenitor (telencephalon/diencephalon)	2.21486	1	egr2b
egr2b	ctrl-inj	B03_B01_P02-E07_LIG311	-2.54066	-1.967	36	neural progenitor (hindbrain R7/8)	neural progenitor (hindbrain R7/8)	-0.781885	1	egr2b
egr2b	ctrl-inj	B03_B01_P02-F07_LIG49	4.52474	-1.59727	24	neural progenitor (telencephalon/diencephalon)	neural progenitor (telencephalon/diencephalon)	1.01616	1	egr2b
egr2b	ctrl-inj	B03_B01_P02-F08_LIG200	4.24959	-1.60759	24	neural progenitor (telencephalon/diencephalon)	neural progenitor (telencephalon/diencephalon)	-0.182536	1	egr2b
egr2b	ctrl-inj	B03_B01_P02-G04_LIG330	-3.49273	2.54249	24	neural progenitor (hindbrain)	neural progenitor (hindbrain)	-1.38123	1	egr2b
egr2b	ctrl-inj	B03_B01_P02-G05_LIG82	-1.96103	-3.23033	36	neural progenitor (hindbrain R7/8)	neural progenitor (hindbrain R7/8)	-0.182536	1	egr2b
egr2b	ctrl-inj	B03_B01_P02-G08_LIG151	-4.0828	-2.63748	18	neural progenitor (hindbrain R7/8)	neural progenitor (hindbrain R7/8)	-0.781885	1	egr2b
egr2b	ctrl-inj	B03_B01_P02-H12_LIG147	-5.29011	-3.8356	18	neural progenitor (hindbrain R7/8)	neural progenitor (hindbrain R7/8)	-1.98058	1	egr2b
egr2b	ctrl-inj	B03_B01_P03-A01_LIG148	0.340594	-2.41827	36	differentiating neuron (hindbrain)	differentiating neuron (hindbrain)	-0.781885	1	egr2b
egr2b	ctrl-inj	B03_B01_P03-A02_LIG129	5.37252	-0.340567	24	neural progenitor (telencephalon/diencephalon)	neural progenitor (telencephalon/diencephalon)	-2.57993	1	egr2b
egr2b	ctrl-inj	B03_B01_P03-A06_LIG202	1.53653	0.359502	36	neural progenitor (telencephalon/diencephalon)	neural progenitor (telencephalon/diencephalon)	1.01616	1	egr2b
egr2b	ctrl-inj	B03_B01_P03-A07_LIG326	-2.51477	-2.86617	36	neural progenitor (hindbrain)	neural progenitor (hindbrain)	-0.182536	1	egr2b
egr2b	ctrl-inj	B03_B01_P03-B04_LIG259	-1.5349	2.15374	18	neural progenitor (hindbrain)	neural progenitor (hindbrain)	1.61551	1	egr2b
egr2b	ctrl-inj	B03_B01_P03-B07_LIG215	-2.54035	-4.00282	36	neural progenitor (hindbrain R7/8)	neural progenitor (hindbrain R7/8)	0.416813	1	egr2b
egr2b	ctrl-inj	B03_B01_P03-B09_LIG159	-5.43431	1.61986	24	neural progenitor (hindbrain)	neural progenitor (hindbrain)	-2.57993	1	egr2b
egr2b	ctrl-inj	B03_B01_P03-B10_LIG197	2.30373	1.83198	18	neural progenitor (telencephalon/diencephalon)	neural progenitor (telencephalon/diencephalon)	0.416813	1	egr2b
egr2b	ctrl-inj	B03_B01_P03-B12_LIG232	-2.30218	6.26307	36	differentiating neuron (hindbrain)	differentiating neuron (hindbrain)	-0.182536	1	egr2b
egr2b	ctrl-inj	B03_B01_P03-D04_LIG226	-4.79814	2.21953	24	neural progenitor (hindbrain)	neural progenitor (hindbrain)	-0.182536	1	egr2b
egr2b	ctrl-inj	B03_B01_P03-D09_LIG371	0.193492	-2.83781	24	differentiating neuron (hindbrain)	differentiating neuron (hindbrain)	1.01616	1	egr2b
egr2b	ctrl-inj	B03_B01_P03-E04_LIG316	11.6558	-0.641092	36	motor neuron	motor neuron (hindbrain, spinal cord, enteric)	0.416813	1	egr2b
egr2b	ctrl-inj	B03_B01_P03-E04_LIG320	2.49538	2.52221	18	neural progenitor (telencephalon/diencephalon)	neural progenitor (telencephalon/diencephalon)	1.01616	1	egr2b
egr2b	ctrl-inj	B03_B01_P03-E05_LIG173	-2.65494	5.43466	18	neural progenitor (telencephalon/diencephalon)	neural progenitor (telencephalon/diencephalon)	-1.38123	1	egr2b
egr2b	ctrl-inj	B03_B01_P03-E10_LIG125	-1.76691	-3.51992	36	neural progenitor (hindbrain R7/8)	neural progenitor (hindbrain R7/8)	0.416813	1	egr2b
egr2b	ctrl-inj	B03_B01_P03-F03_LIG256	1.96771	1.37262	18	neural progenitor (hindbrain)	neural progenitor (hindbrain)	-0.182536	1	egr2b
egr2b	ctrl-inj	B03_B01_P03-F08_LIG260	3.83005	1.55848	18	neural progenitor (telencephalon/diencephalon)	neural progenitor (telencephalon/diencephalon)	-0.182536	1	egr2b
egr2b	ctrl-inj	B03_B01_P03-F08_LIG8	-5.94036	-3.54092	24	neural progenitor (hindbrain R7/8)	neural progenitor (hindbrain R7/8)	2.21486	1	egr2b
egr2b	ctrl-inj	B03_B01_P03-F09_LIG382	0.813032	2.22902	24	neural progenitor (hindbrain)	neural progenitor (hindbrain)	-0.781885	1	egr2b
egr2b	ctrl-inj	B03_B01_P03-F11_LIG338	-4.81311	1.25385	24	neural progenitor (hindbrain)	neural progenitor (hindbrain)	-4.37798	0.291028	egr2b
egr2b	ctrl-inj	B03_B01_P03-G10_LIG50	2.86004	2.92549	18	neural progenitor (telencephalon/diencephalon)	neural progenitor (telencephalon/diencephalon)	2.21486	1	egr2b
egr2b	ctrl-inj	B03_B01_P03-H02_LIG123	-3.49771	1.28818	18	neural progenitor (hindbrain)	neural progenitor (hindbrain)	-0.781885	1	egr2b
egr2b	ctrl-inj	B03_B01_P04-A01_LIG377	0.568136	-2.10546	36	differentiating neuron (hindbrain)	differentiating neuron (hindbrain)	-0.781885	1	egr2b
egr2b	ctrl-inj	B03_B01_P04-A07_LIG328	-3.55348	2.03385	24	neural progenitor (hindbrain)	neural progenitor (hindbrain)	-0.781885	1	egr2b
egr2b	ctrl-inj	B03_B01_P04-A12_LIG27	4.45009	-2.20317	36	neural progenitor (telencephalon/diencephalon)	neural progenitor (telencephalon/diencephalon)	1.01616	1	egr2b
egr2b	ctrl-inj	B03_B01_P04-B02_LIG241	-0.698277	3.69379	18	neural progenitor (telencephalon/diencephalon)	neural progenitor (telencephalon/diencephalon)	2.21486	1	egr2b
egr2b	ctrl-inj	B03_B01_P04-B05_LIG335	3.96914	-3.23666	36	neural progenitor (telencephalon/diencephalon)	neural progenitor (telencephalon/diencephalon)	1.61551	1	egr2b
egr2b	ctrl-inj	B03_B01_P04-B05_LIG379	-0.39243	2.97675	24	neural progenitor (hindbrain)	neural progenitor (hindbrain)	1.61551	1	egr2b
egr2b	ctrl-inj	B03_B01_P04-B08_LIG36	-2.33916	2.44149	24	neural progenitor (hindbrain)	neural progenitor (hindbrain)	1.01616	1	egr2b
egr2b	ctrl-inj	B03_B01_P04-C04_LIG25	1.65755	-3.66581	36	differentiating neuron (hindbrain)	differentiating neuron (hindbrain)	1.61551	1	egr2b
egr2b	ctrl-inj	B03_B01_P04-C06_LIG6	-3.78866	3.05707	24	neural progenitor (hindbrain)	neural progenitor (hindbrain)	0.416813	1	egr2b
egr2b	ctrl-inj	B03_B01_P04-C08_LIG149	2.07419	-3.43092	36	differentiating neuron (hindbrain)	differentiating neuron (hindbrain)	2.21486	1	egr2b
egr2b	ctrl-inj	B03_B01_P04-E01_LIG109	-1.36257	0.622116	36	neural progenitor (hindbrain)	neural progenitor (hindbrain)	1.01616	1	egr2b
egr2b	ctrl-inj	B03_B01_P04-E05_LIG84	1.42718	-4.18435	36	differentiating neuron (hindbrain)	differentiating neuron (hindbrain)	1.61551	1	egr2b
egr2b	ctrl-inj	B03_B01_P04-E06_LIG73	-2.32227	-2.5846	36	neural progenitor (hindbrain R7/8)	neural progenitor (hindbrain R7/8)	0.416813	1	egr2b
egr2b	ctrl-inj	B03_B01_P04-E06_LIG77	-3.04553	3.76144	24	neural progenitor (hindbrain)	neural progenitor (hindbrain)	2.21486	1	egr2b
egr2b	ctrl-inj	B03_B01_P04-E09_LIG279	1.05737	-4.8483	36	differentiating neuron (hindbrain)	differentiating neuron (hindbrain)	2.21486	1	egr2b
egr2b	ctrl-inj	B03_B01_P04-E12_LIG248	4.38047	-2.96323	36	neural progenitor (telencephalon/diencephalon)	neural progenitor (telencephalon/diencephalon)	2.21486	1	egr2b
egr2b	ctrl-inj	B03_B01_P04-F09_LIG312	-4.86178	-2.32092	24	neural progenitor (hindbrain R7/8)	neural progenitor (hindbrain R7/8)	2.21486	1	egr2b
egr2b	ctrl-inj	B03_B01_P04-F10_LIG279	-2.85577	-3.3036	18	neural progenitor (hindbrain R7/8)	neural progenitor (hindbrain R7/8)	0.416813	1	egr2b
egr2b	ctrl-inj	B03_B01_P04-F11_LIG193	-3.01937	4.39437	18	neural progenitor (hindbrain)	neural progenitor (hindbrain)	1.01616	1	egr2b
egr2b	ctrl-inj	B03_B01_P04-H02_LIG302	0.480561	-4.17016	36	differentiating neuron (hindbrain)	differentiating neuron (hindbrain)	-0.781885	1	egr2b
egr2b	ctrl-inj	B03_B01_P04-H03_LIG356	-2.70221	6.12194	24	neural progenitor (hindbrain)	neural progenitor (hindbrain)	-0.781885	1	egr2b
egr2b	ctrl-inj	B03_B01_P04-H09_LIG184	-4.42417	-0.951766	18	neural progenitor (hindbrain R7/8)	neural progenitor (hindbrain R7/8)	1.61551	1	egr2b
egr2b	ctrl-inj	B03_B02_P01-A09_LIG266	3.80648	-2.89223	36	neural progenitor (telencephalon/diencephalon)	neural progenitor (telencephalon/diencephalon)	2.21486	1	egr2b
egr2b	ctrl-inj	B03_B02_P01-A10_LIG87	-0.497593	2.79201	18	neural progenitor (hindbrain)	neural progenitor (hindbrain)	1.01616	1	egr2b
egr2b	ctrl-inj	B03_B02_P01-A12_LIG372	3.21989	-0.310035	24	neural progenitor (telencephalon/diencephalon)	neural progenitor (telencephalon/diencephalon)	1.01616	1	egr2b
egr2b	ctrl-inj	B03_B02_P01-B01_LIG65	-3.56626	2.30762	24	neural progenitor (hindbrain)	neural progenitor (hindbrain)	-0.182536	1	egr2b
egr2b	ctrl-inj	B03_B02_P01-B08_LIG213	-4.3242	-1.33807	18	neural progenitor (hindbrain R7/8)	neural progenitor (hindbrain R7/8)	0.416813	1	egr2b
egr2b	ctrl-inj	B03_B02_P01-B10_LIG245	-1.85385	6.15383	36	neural progenitor (telencephalon/diencephalon)	neural progenitor (telencephalon/diencephalon)	1.01616	1	egr2b
egr2b	ctrl-inj	B03_B02_P01-C02_LIG17	12.3172	-1.53551	36	motor neuron	motor neuron (hindbrain, spinal cord, enteric)	0.416813	1	egr2b
egr2b	ctrl-inj	B03_B02_P01-D05_LIG122	-2.77997	-3.02167	24	neural progenitor (hindbrain R7/8)	neural progenitor (hindbrain R7/8)	1.01616	1	egr2b
egr2b	ctrl-inj	B03_B02_P01-D05_LIG309	-2.86038	2.18606	24	neural progenitor (hindbrain)	neural progenitor (hindbrain)	1.01616	1	egr2b
egr2b	ctrl-inj	B03_B02_P01-D06_LIG220	1.14272	-2.08544	36	differentiating neuron (hindbrain)	differentiating neuron (hindbrain)	1.01616	1	egr2b
egr2b	ctrl-inj	B03_B02_P01-D06_LIG91	-2.63939	2.28884	18	neural progenitor (hindbrain)	neural progenitor (hindbrain)	0.416813	1	egr2b
egr2b	ctrl-inj	B03_B02_P01-F01_LIG289	1.43904	-3.34492	36	differentiating neuron (hindbrain)	differentiating neuron (hindbrain)	1.01616	1	egr2b
egr2b	ctrl-inj	B03_B02_P01-F03_LIG167	-4.21224	3.71842	24	differentiating neuron (hindbrain)	differentiating neuron (hindbrain)	0.416813	1	egr2b
egr2b	ctrl-inj	B03_B02_P01-F10_LIG209	-0.089895	2.67869	24	neural progenitor (hindbrain)	neural progenitor (hindbrain)	0.416813	1	egr2b
egr2b	ctrl-inj	B03_B02_P01-F11_LIG232	4.57704	-0.0838507	24	neural progenitor (telencephalon/diencephalon)	neural progenitor (telencephalon/diencephalon)	-1.38123	1	egr2b
egr2b	ctrl-inj	B03_B02_P01-F12_LIG259	1.97969	-1.98695	36	differentiating neuron (hindbrain)	differentiating neuron (hindbrain)	1.01616	1	egr2b
egr2b	ctrl-inj	B03_B02_P01-G01_LIG30	0.98837	-4.66467	36	differentiating neuron (hindbrain)	differentiating neuron (hindbrain)	1.61551	1	egr2b
egr2b	ctrl-inj	B03_B02_P01-H02_LIG306	-0.779508	-3.22945	36	neural progenitor (hindbrain R7/8)	neural progenitor (hindbrain R7/8)	-0.182536	1	egr2b
egr2b	ctrl-inj	B03_B02_P01-H04_LIG344	-1.87687	2.17151	18	neural progenitor (hindbrain)	neural progenitor (hindbrain)	0.416813	1	egr2b
egr2b	ctrl-inj	B03_B02_P01-H08_LIG264	-1.50129	1.1232	24	neural progenitor (hindbrain)	neural progenitor (hindbrain)	-0.781885	1	egr2b
egr2b	ctrl-inj	B03_B02_P01-H11_LIG237	0.0418307	-2.60392	24	neural progenitor (hindbrain)	neural progenitor (hindbrain)	0.416813	1	egr2b
egr2b	ctrl-inj	B03_B02_P02-A01_LIG340	1.33867	-1.17873	36	neural progenitor (hindbrain)	neural progenitor (hindbrain)	-0.182536	1	egr2b
egr2b	ctrl-inj	B03_B02_P02-A05_LIG218	-4.43873	-0.371335	24	neural progenitor (hindbrain R7/8)	neural progenitor (hindbrain R7/8)	1.61551	1	egr2b
egr2b	ctrl-inj	B03_B02_P02-A09_LIG384	-3.9407	2.72075	24	neural progenitor (hindbrain)	neural progenitor (hindbrain)	0.416813	1	egr2b
egr2b	ctrl-inj	B03_B02_P02-B01_LIG145	-4.40909	3.76506	18	differentiating neuron (hindbrain)	differentiating neuron (hindbrain)	2.21486	1	egr2b
egr2b	ctrl-inj	B03_B02_P02-B04_LIG79	-1.54508	-2.39966	36	neural progenitor (hindbrain R7/8)	neural progenitor (hindbrain R7/8)	-1.38123	1	egr2b
egr2b	ctrl-inj	B03_B02_P02-B09_LIG18	-0.375306	1.30318	24	neural progenitor (hindbrain)	neural progenitor (hindbrain)	-0.781885	1	egr2b
egr2b	ctrl-inj	B03_B02_P02-B10_LIG275	4.63153	-0.828535	18	neural progenitor (telencephalon/diencephalon)	neural progenitor (telencephalon/diencephalon)	-0.781885	1	egr2b
egr2b	ctrl-inj	B03_B02_P02-B12_LIG9	0.883607	-3.99064	36	differentiating neuron (hindbrain)	differentiating neuron (hindbrain)	-0.781885	1	egr2b
egr2b	ctrl-inj	B03_B02_P02-C08_LIG314	-2.00027	4.05158	18	neural progenitor (hindbrain)	neural progenitor (hindbrain)	1.61551	1	egr2b
egr2b	ctrl-inj	B03_B02_P02-D02_LIG137	-2.13775	-3.67547	36	neural progenitor (hindbrain R7/8)	neural progenitor (hindbrain R7/8)	-0.182536	1	egr2b
egr2b	ctrl-inj	B03_B02_P02-D10_LIG305	0.709666	-3.73646	36	differentiating neuron (hindbrain)	differentiating neuron (hindbrain)	0.416813	1	egr2b
egr2b	ctrl-inj	B03_B02_P02-E04_LIG243	-3.68198	-1.54545	24	neural progenitor (hindbrain R7/8)	neural progenitor (hindbrain R7/8)	-0.781885	1	egr2b
egr2b	ctrl-inj	B03_B02_P02-F12_LIG112	-4.01623	3.53721	18	neural progenitor (hindbrain)	neural progenitor (hindbrain)	-0.182536	1	egr2b
egr2b	ctrl-inj	B03_B02_P02-G02_LIG371	-2.37365	2.73897	18	neural progenitor (hindbrain)	neural progenitor (hindbrain)	2.21486	1	egr2b
egr2b	ctrl-inj	B03_B02_P02-G03_LIG159	-4.83488	-2.54014	36	neural progenitor (hindbrain R7/8)	neural progenitor (hindbrain R7/8)	1.01616	1	egr2b
egr2b	ctrl-inj	B03_B02_P02-G06_LIG207	-4.54245	-2.91891	18	neural progenitor (hindbrain R7/8)	neural progenitor (hindbrain R7/8)	-0.182536	1	egr2b
egr2b	ctrl-inj	B03_B02_P02-G08_LIG210	-5.47578	1.23593	24	neural progenitor (hindbrain)	neural progenitor (hindbrain)	-0.182536	1	egr2b
egr2b	ctrl-inj	B03_B02_P02-G11_LIG127	-4.20617	3.33535	24	neural progenitor (hindbrain)	neural progenitor (hindbrain)	1.01616	1	egr2b
egr2b	ctrl-inj	B03_B02_P02-G12_LIG300	-4.39022	2.78476	18	neural progenitor (hindbrain)	neural progenitor (hindbrain)	1.01616	1	egr2b
egr2b	ctrl-inj	B03_B02_P02-H01_LIG124	-2.93495	2.8565	24	neural progenitor (hindbrain)	neural progenitor (hindbrain)	0.416813	1	egr2b
egr2b	ctrl-inj	B03_B02_P02-H09_LIG235	3.14745	-1.64159	24	neural progenitor (telencephalon/diencephalon)	neural progenitor (telencephalon/diencephalon)	0.416813	1	egr2b
egr2b	ctrl-inj	B03_B02_P03-A02_LIG69	2.42498	-3.85068	36	differentiating neuron (hindbrain)	differentiating neuron (hindbrain)	1.01616	1	egr2b
egr2b	ctrl-inj	B03_B02_P03-A07_LIG249	-4.00826	3.89032	18	differentiating neuron (hindbrain)	differentiating neuron (hindbrain)	1.61551	1	egr2b
egr2b	ctrl-inj	B03_B02_P03-B01_LIG83	-1.4011	1.8638	24	neural progenitor (hindbrain)	neural progenitor (hindbrain)	-0.182536	1	egr2b
egr2b	ctrl-inj	B03_B02_P03-B04_LIG285	2.46184	0.535048	36	neural progenitor (telencephalon/diencephalon)	neural progenitor (telencephalon/diencephalon)	0.416813	1	egr2b
egr2b	ctrl-inj	B03_B02_P03-B09_LIG241	3.62173	-1.26351	24	neural progenitor (telencephalon/diencephalon)	neural progenitor (telencephalon/diencephalon)	1.61551	1	egr2b
egr2b	ctrl-inj	B03_B02_P03-C02_LIG110	1.33635	-3.55333	36	differentiating neuron (hindbrain)	differentiating neuron (hindbrain)	1.01616	1	egr2b
egr2b	ctrl-inj	B03_B02_P03-C03_LIG354	1.43729	-1.5405	36	differentiating neuron (hindbrain)	differentiating neuron (hindbrain)	1.61551	1	egr2b
egr2b	ctrl-inj	B03_B02_P03-C04_LIG50	5.99645	-0.112242	18	neural progenitor (telencephalon/diencephalon)	neural progenitor (telencephalon/diencephalon)	-3.17928	1	egr2b
egr2b	ctrl-inj	B03_B02_P03-C12_LIG131	-4.96463	-3.91653	24	neural progenitor (hindbrain R7/8)	neural progenitor (hindbrain R7/8)	-3.17928	1	egr2b
egr2b	ctrl-inj	B03_B02_P03-D01_LIG79	3.97569	-2.02905	24	neural progenitor (telencephalon/diencephalon)	neural progenitor (telencephalon/diencephalon)	1.01616	1	egr2b
egr2b	ctrl-inj	B03_B02_P03-D06_LIG208	-5.77611	-3.63208	24	neural progenitor (hindbrain R7/8)	neural progenitor (hindbrain R7/8)	2.21486	1	egr2b
egr2b	ctrl-inj	B03_B02_P03-D07_LIG237	-2.29077	6.00354	36	differentiating neuron (hindbrain)	differentiating neuron (hindbrain)	-0.781885	1	egr2b
egr2b	ctrl-inj	B03_B02_P03-G12_LIG120	-4.709	1.68666	18	neural progenitor (hindbrain)	neural progenitor (hindbrain)	-2.57993	1	egr2b
egr2b	ctrl-inj	B03_B02_P03-H06_LIG1	-0.29044	3.78176	24	neural progenitor (hindbrain)	neural progenitor (hindbrain)	2.21486	1	egr2b
egr2b	ctrl-inj	B03_B02_P03-H06_LIG275	-3.60078	-2.37663	24	neural progenitor (hindbrain R7/8)	neural progenitor (hindbrain R7/8)	-1.38123	1	egr2b
egr2b	ctrl-inj	B03_B02_P03-H09_LIG12	-3.55833	3.203	18	neural progenitor (hindbrain)	neural progenitor (hindbrain)	0.416813	1	egr2b
egr2b	ctrl-inj	B03_B02_P03-H11_LIG331	2.38377	1.83464	18	neural progenitor (telencephalon/diencephalon)	neural progenitor (telencephalon/diencephalon)	1.01616	1	egr2b
egr2b	ctrl-inj	B03_B02_P04-B03_LIG274	4.67365	0.540725	18	neural progenitor (telencephalon/diencephalon)	neural progenitor (telencephalon/diencephalon)	-1.38123	1	egr2b
egr2b	ctrl-inj	B03_B02_P04-B07_LIG249	-3.76591	1.98207	24	neural progenitor (hindbrain)	neural progenitor (hindbrain)	0.416813	1	egr2b
egr2b	ctrl-inj	B03_B02_P04-B07_LIG65	13.4616	0.374297	36	motor neuron	motor neuron (hindbrain, spinal cord, enteric)	2.21486	1	egr2b
egr2b	ctrl-inj	B03_B02_P04-C02_LIG127	-1.81303	-2.30179	36	neural progenitor (hindbrain R7/8)	neural progenitor (hindbrain R7/8)	1.01616	1	egr2b
egr2b	ctrl-inj	B03_B02_P04-C02_LIG152	2.99976	2.72473	24	neural progenitor (telencephalon/diencephalon)	neural progenitor (telencephalon/diencephalon)	1.61551	1	egr2b
egr2b	ctrl-inj	B03_B02_P04-C02_LIG63	-0.685548	4.4441	18	neural progenitor (hindbrain)	neural progenitor (hindbrain)	2.21486	1	egr2b
egr2b	ctrl-inj	B03_B02_P04-C09_LIG208	-4.57677	1.97696	24	neural progenitor (hindbrain)	neural progenitor (hindbrain)	-0.182536	1	egr2b
egr2b	ctrl-inj	B03_B02_P04-C10_LIG17	-0.0427143	-3.58113	36	differentiating neuron (hindbrain)	differentiating neuron (hindbrain)	-1.38123	1	egr2b
egr2b	ctrl-inj	B03_B02_P04-C10_LIG276	4.99262	0.881567	18	neural progenitor (telencephalon/diencephalon)	neural progenitor (telencephalon/diencephalon)	0.416813	1	egr2b
egr2b	ctrl-inj	B03_B02_P04-C11_LIG38	-5.69903	-3.91214	18	neural progenitor (hindbrain R7/8)	neural progenitor (hindbrain R7/8)	2.21486	1	egr2b
egr2b	ctrl-inj	B03_B02_P04-D07_LIG282	-2.42206	-2.77745	36	neural progenitor (hindbrain R7/8)	neural progenitor (hindbrain R7/8)	-1.38123	1	egr2b
egr2b	ctrl-inj	B03_B02_P04-D11_LIG68	0.168692	3.18151	18	neural progenitor (hindbrain)	neural progenitor (hindbrain)	-1.98058	1	egr2b
egr2b	ctrl-inj	B03_B02_P04-F05_LIG44	-0.394183	1.78034	36	neural progenitor (hindbrain)	neural progenitor (hindbrain)	-2.57993	1	egr2b
egr2b	ctrl-inj	B03_B02_P04-F06_LIG198	1.17757	-3.13757	36	differentiating neuron (hindbrain)	differentiating neuron (hindbrain)	-0.182536	1	egr2b
egr2b	ctrl-inj	B03_B02_P04-F07_LIG141	-3.1452	4.03862	18	neural progenitor (hindbrain)	neural progenitor (hindbrain)	1.61551	1	egr2b
egr2b	ctrl-inj	B03_B02_P04-F08_LIG372	4.60663	-1.28146	18	neural progenitor (telencephalon/diencephalon)	neural progenitor (telencephalon/diencephalon)	-0.781885	1	egr2b
egr2b	ctrl-inj	B03_B02_P04-F09_LIG22	-2.64503	2.43017	18	neural progenitor (hindbrain)	neural progenitor (hindbrain)	1.01616	1	egr2b
egr2b	ctrl-inj	B03_B02_P04-F11_LIG267	-3.90361	-3.8013	24	neural progenitor (hindbrain R7/8)	neural progenitor (hindbrain R7/8)	-3.77863	1	egr2b
egr2b	ctrl-inj	B03_B02_P04-H03_LIG353	-2.54719	1.90025	24	neural progenitor (hindbrain)	neural progenitor (hindbrain)	-0.182536	1	egr2b
egr2b	ctrl-inj	B03_B02_P04-H07_LIG209	-1.85909	1.12751	24	neural progenitor (hindbrain)	neural progenitor (hindbrain)	-0.781885	1	egr2b
egr2b	ctrl-inj	B03_B03_P01-A11_LIG174	-4.84799	0.398042	18	neural progenitor (hindbrain)	neural progenitor (hindbrain)	1.01616	1	egr2b
egr2b	ctrl-inj	B03_B03_P01-C08_LIG98	-3.01884	1.79542	18	neural progenitor (hindbrain)	neural progenitor (hindbrain)	-0.781885	1	egr2b
egr2b	ctrl-inj	B03_B03_P01-D01_LIG126	-4.81311	2.9029	18	neural progenitor (hindbrain)	neural progenitor (hindbrain)	0.416813	1	egr2b
egr2b	ctrl-inj	B03_B03_P01-D03_LIG311	11.5956	-0.734021	24	motor neuron	motor neuron (hindbrain, spinal cord, enteric)	1.61551	1	egr2b
egr2b	ctrl-inj	B03_B03_P01-D12_LIG381	-0.876236	-3.15029	36	neural progenitor (hindbrain R7/8)	neural progenitor (hindbrain R7/8)	-0.182536	1	egr2b
egr2b	ctrl-inj	B03_B03_P01-E06_LIG17	0.351069	-3.0902	36	differentiating neuron (hindbrain)	differentiating neuron (hindbrain)	-0.182536	1	egr2b
egr2b	ctrl-inj	B03_B03_P01-F02_LIG100	-3.07134	1.27973	24	neural progenitor (hindbrain)	neural progenitor (hindbrain)	0.416813	1	egr2b
egr2b	ctrl-inj	B03_B03_P01-F03_LIG29	-5.02274	2.28663	24	neural progenitor (hindbrain)	neural progenitor (hindbrain)	-1.38123	1	egr2b
egr2b	ctrl-inj	B03_B03_P01-G08_LIG212	-0.66188	-2.93367	36	differentiating neuron (hindbrain)	differentiating neuron (hindbrain)	-0.182536	1	egr2b
egr2b	ctrl-inj	B03_B03_P01-H03_LIG189	1.07313	-3.56336	36	differentiating neuron (hindbrain)	differentiating neuron (hindbrain)	1.61551	1	egr2b
egr2b	ctrl-inj	B03_B03_P01-H10_LIG258	-3.31658	-1.88019	24	neural progenitor (hindbrain R7/8)	neural progenitor (hindbrain R7/8)	-1.98058	1	egr2b
egr2b	ctrl-inj	B03_B03_P01-H11_LIG321	-0.477703	-0.746109	24	neural progenitor (telencephalon/diencephalon)	neural progenitor (telencephalon/diencephalon)	-0.781885	1	egr2b
egr2b	ctrl-inj	B03_B03_P01-H12_LIG340	-1.19922	0.612746	18	neural progenitor (telencephalon/diencephalon)	neural progenitor (telencephalon/diencephalon)	-1.38123	1	egr2b
egr2b	ctrl-inj	B03_B03_P02-A11_LIG377	3.88666	-1.58006	24	neural progenitor (telencephalon/diencephalon)	neural progenitor (telencephalon/diencephalon)	-1.38123	1	egr2b
egr2b	ctrl-inj	B03_B03_P02-B07_LIG98	-5.04425	-0.270755	24	neural progenitor (hindbrain R7/8)	neural progenitor (hindbrain R7/8)	-1.38123	1	egr2b
egr2b	ctrl-inj	B03_B03_P02-B10_LIG107	1.88036	-3.1564	36	differentiating neuron (hindbrain)	differentiating neuron (hindbrain)	1.61551	1	egr2b
egr2b	ctrl-inj	B03_B03_P02-C01_LIG77	4.40678	-2.85864	36	neural progenitor (telencephalon/diencephalon)	neural progenitor (telencephalon/diencephalon)	1.61551	1	egr2b
egr2b	ctrl-inj	B03_B03_P02-C02_LIG60	4.50538	-1.76357	24	neural progenitor (telencephalon/diencephalon)	neural progenitor (telencephalon/diencephalon)	0.416813	1	egr2b
egr2b	ctrl-inj	B03_B03_P02-D08_LIG177	-3.06871	2.52019	24	neural progenitor (hindbrain)	neural progenitor (hindbrain)	0.416813	1	egr2b
egr2b	ctrl-inj	B03_B03_P02-D11_LIG346	2.48502	-3.04241	36	neural progenitor (telencephalon/diencephalon)	neural progenitor (telencephalon/diencephalon)	1.01616	1	egr2b
egr2b	ctrl-inj	B03_B03_P02-E05_LIG227	0.925326	-3.33892	36	differentiating neuron (hindbrain)	differentiating neuron (hindbrain)	-0.182536	1	egr2b
egr2b	ctrl-inj	B03_B03_P02-E10_LIG156	0.896583	-1.21341	36	neural progenitor (hindbrain)	neural progenitor (hindbrain)	0.416813	1	egr2b
egr2b	ctrl-inj	B03_B03_P02-F02_LIG73	-0.301525	0.62289	18	neural progenitor (telencephalon/diencephalon)	neural progenitor (telencephalon/diencephalon)	0.416813	1	egr2b
egr2b	ctrl-inj	B03_B03_P02-F05_LIG87	0.707828	-1.73121	36	neural progenitor (telencephalon/diencephalon)	neural progenitor (telencephalon/diencephalon)	0.416813	1	egr2b
egr2b	ctrl-inj	B03_B03_P02-F12_LIG55	-0.196142	-0.869885	36	neural progenitor (telencephalon/diencephalon)	neural progenitor (telencephalon/diencephalon)	-0.781885	1	egr2b
egr2b	ctrl-inj	B03_B03_P02-G04_LIG161	1.38488	-3.91208	36	differentiating neuron (hindbrain)	differentiating neuron (hindbrain)	1.01616	1	egr2b
egr2b	ctrl-inj	B03_B03_P03-A05_LIG148	4.56239	-1.07759	18	neural progenitor (telencephalon/diencephalon)	neural progenitor (telencephalon/diencephalon)	-0.781885	1	egr2b
egr2b	ctrl-inj	B03_B03_P03-A12_LIG276	-0.898775	-2.53803	24	differentiating neuron (hindbrain)	differentiating neuron (hindbrain)	0.416813	1	egr2b
egr2b	ctrl-inj	B03_B03_P03-C12_LIG169	-3.92922	2.57283	18	neural progenitor (hindbrain)	neural progenitor (hindbrain)	-0.781885	1	egr2b
egr2b	ctrl-inj	B03_B03_P03-D08_LIG185	-3.11967	3.27	18	neural progenitor (hindbrain)	neural progenitor (hindbrain)	1.01616	1	egr2b
egr2b	ctrl-inj	B03_B03_P03-D10_LIG362	-2.37476	-3.25687	36	neural progenitor (hindbrain R7/8)	neural progenitor (hindbrain R7/8)	0.416813	1	egr2b
egr2b	ctrl-inj	B03_B03_P03-G09_LIG150	-2.74602	5.91501	18	neural progenitor (hindbrain)	neural progenitor (hindbrain)	-0.781885	1	egr2b
egr2b	ctrl-inj	B03_B03_P03-G10_LIG90	1.68065	-1.45885	36	differentiating neuron (hindbrain)	differentiating neuron (hindbrain)	0.416813	1	egr2b
egr2b	ctrl-inj	B03_B03_P03-G12_LIG103	-4.07648	1.6576	18	neural progenitor (hindbrain)	neural progenitor (hindbrain)	-2.57993	1	egr2b
egr2b	ctrl-inj	B03_B03_P04-A02_LIG111	-4.32164	-2.7384	18	neural progenitor (hindbrain R7/8)	neural progenitor (hindbrain R7/8)	-2.57993	1	egr2b
egr2b	ctrl-inj	B03_B03_P04-A05_LIG16	3.72399	2.16189	36	neural progenitor (telencephalon/diencephalon)	neural progenitor (telencephalon/diencephalon)	1.01616	1	egr2b
egr2b	ctrl-inj	B03_B03_P04-C03_LIG3	1.91086	-3.21472	36	differentiating neuron (hindbrain)	differentiating neuron (hindbrain)	1.61551	1	egr2b
egr2b	ctrl-inj	B03_B03_P04-C05_LIG285	-5.3371	-3.75368	24	neural progenitor (hindbrain R7/8)	neural progenitor (hindbrain R7/8)	-2.57993	1	egr2b
egr2b	ctrl-inj	B03_B03_P04-D09_LIG204	-0.589777	-1.8328	36	neural progenitor (telencephalon/diencephalon)	neural progenitor (telencephalon/diencephalon)	1.61551	1	egr2b
egr2b	ctrl-inj	B03_B03_P04-E02_LIG80	2.13109	-1.15363	36	neural progenitor (telencephalon/diencephalon)	neural progenitor (telencephalon/diencephalon)	1.61551	1	egr2b
egr2b	ctrl-inj	B03_B03_P04-E09_LIG167	2.32429	2.0683	18	neural progenitor (hindbrain)	neural progenitor (hindbrain)	-3.17928	1	egr2b
egr2b	ctrl-inj	B03_B03_P04-E12_LIG29	11.369	-0.485539	18	motor neuron	motor neuron (hindbrain, spinal cord, enteric)	1.01616	1	egr2b
egr2b	ctrl-inj	B03_B03_P04-G03_LIG32	-5.00988	2.9808	18	neural progenitor (hindbrain)	neural progenitor (hindbrain)	-0.182536	1	egr2b
egr2b	ctrl-inj	B03_B03_P04-H03_LIG137	-0.302588	3.84512	24	neural progenitor (hindbrain)	neural progenitor (hindbrain)	2.21486	1	egr2b
egr2b	ctrl-inj	B03_B03_P04-H09_LIG267	0.740642	-3.09839	36	differentiating neuron (hindbrain)	differentiating neuron (hindbrain)	0.416813	1	egr2b
egr2b	ctrl-inj	B03_B04_P01-B03_LIG15	-4.37517	3.13586	18	neural progenitor (hindbrain)	neural progenitor (hindbrain)	1.61551	1	egr2b
egr2b	ctrl-inj	B03_B04_P01-C04_LIG348	-4.11812	-1.9951	24	neural progenitor (hindbrain R7/8)	neural progenitor (hindbrain R7/8)	-0.781885	1	egr2b
egr2b	ctrl-inj	B03_B04_P01-C09_LIG66	3.97475	-2.38009	18	neural progenitor (telencephalon/diencephalon)	neural progenitor (telencephalon/diencephalon)	-0.182536	1	egr2b
egr2b	ctrl-inj	B03_B04_P01-E08_LIG28	3.95475	-0.856038	18	neural progenitor (telencephalon/diencephalon)	neural progenitor (telencephalon/diencephalon)	0.416813	1	egr2b
egr2b	ctrl-inj	B03_B04_P01-F01_LIG79	0.763911	-1.87035	36	differentiating neuron (hindbrain)	differentiating neuron (hindbrain)	2.21486	1	egr2b
egr2b	ctrl-inj	B03_B04_P01-F05_LIG242	-3.78702	1.41338	18	neural progenitor (hindbrain)	neural progenitor (hindbrain)	0.416813	1	egr2b
egr2b	ctrl-inj	B03_B04_P01-H09_LIG82	0.194387	0.226951	36	neural progenitor (hindbrain R7/8)	neural progenitor (hindbrain R7/8)	0.416813	1	egr2b
egr2b	ctrl-inj	B03_B04_P01-H10_LIG158	-3.1431	-0.0714302	18	differentiating neuron (hindbrain)	differentiating neuron (hindbrain)	2.21486	1	egr2b
egr2b	ctrl-inj	B03_B04_P02-A05_LIG57	-3.07024	3.01553	18	neural progenitor (hindbrain)	neural progenitor (hindbrain)	1.61551	1	egr2b
egr2b	ctrl-inj	B03_B04_P02-B01_LIG99	-3.24886	-0.653117	24	neural progenitor (hindbrain R7/8)	neural progenitor (hindbrain R7/8)	0.416813	1	egr2b
egr2b	ctrl-inj	B03_B04_P02-B10_LIG198	-3.94022	2.13421	24	neural progenitor (hindbrain)	neural progenitor (hindbrain)	0.416813	1	egr2b
egr2b	ctrl-inj	B03_B04_P02-B12_LIG242	0.444562	3.8569	24	neural progenitor (hindbrain)	neural progenitor (hindbrain)	-3.77863	1	egr2b
egr2b	ctrl-inj	B03_B04_P02-B12_LIG301	4.60846	1.18109	18	neural progenitor (telencephalon/diencephalon)	neural progenitor (telencephalon/diencephalon)	1.61551	1	egr2b
egr2b	ctrl-inj	B03_B04_P02-B12_LIG75	-1.50941	2.85921	24	neural progenitor (hindbrain)	neural progenitor (hindbrain)	2.21486	1	egr2b
egr2b	ctrl-inj	B03_B04_P02-C01_LIG341	-2.41827	2.284	18	neural progenitor (hindbrain)	neural progenitor (hindbrain)	0.416813	1	egr2b
egr2b	ctrl-inj	B03_B04_P02-C08_LIG32	-2.94119	-1.50026	24	neural progenitor (hindbrain R7/8)	neural progenitor (hindbrain R7/8)	-0.182536	1	egr2b
egr2b	ctrl-inj	B03_B04_P02-C11_LIG42	-2.53115	2.20613	18	neural progenitor (hindbrain)	neural progenitor (hindbrain)	-0.781885	1	egr2b
egr2b	ctrl-inj	B03_B04_P02-C12_LIG240	-3.27463	3.23382	18	neural progenitor (hindbrain)	neural progenitor (hindbrain)	1.01616	1	egr2b
egr2b	ctrl-inj	B03_B04_P02-C12_LIG288	1.47477	-1.50821	36	differentiating neuron (hindbrain)	differentiating neuron (hindbrain)	1.61551	1	egr2b
egr2b	ctrl-inj	B03_B04_P02-D04_LIG21	4.24151	-1.29759	18	neural progenitor (telencephalon/diencephalon)	neural progenitor (telencephalon/diencephalon)	-0.781885	1	egr2b
egr2b	ctrl-inj	B03_B04_P02-E05_LIG34	1.92572	-1.27023	36	differentiating neuron (hindbrain)	differentiating neuron (hindbrain)	1.61551	1	egr2b
egr2b	ctrl-inj	B03_B04_P02-E06_LIG94	2.06136	-3.45268	36	differentiating neuron (hindbrain)	differentiating neuron (hindbrain)	1.61551	1	egr2b
egr2b	ctrl-inj	B03_B04_P02-E10_LIG129	-5.03847	2.90442	24	neural progenitor (hindbrain)	neural progenitor (hindbrain)	1.01616	1	egr2b
egr2b	ctrl-inj	B03_B04_P02-E12_LIG26	4.96425	4.98313	18	neural progenitor (telencephalon/diencephalon)	neural progenitor (telencephalon/diencephalon)	1.61551	1	egr2b
egr2b	ctrl-inj	B03_B04_P02-F01_LIG349	5.10976	-1.60093	36	neural progenitor (telencephalon/diencephalon)	neural progenitor (telencephalon/diencephalon)	1.01616	1	egr2b
egr2b	ctrl-inj	B03_B04_P02-F05_LIG6	-5.27932	1.57042	24	neural progenitor (hindbrain)	neural progenitor (hindbrain)	-0.781885	1	egr2b
egr2b	ctrl-inj	B03_B04_P02-F07_LIG121	1.38003	-3.53046	36	differentiating neuron (hindbrain)	differentiating neuron (hindbrain)	0.416813	1	egr2b
egr2b	ctrl-inj	B03_B04_P02-F07_LIG364	3.92121	-1.65557	24	neural progenitor (telencephalon/diencephalon)	neural progenitor (telencephalon/diencephalon)	-0.182536	1	egr2b
egr2b	ctrl-inj	B03_B04_P02-F08_LIG133	-3.74673	3.3312	18	neural progenitor (hindbrain)	neural progenitor (hindbrain)	1.61551	1	egr2b
egr2b	ctrl-inj	B03_B04_P02-F11_LIG326	-1.69401	2.55969	18	neural progenitor (hindbrain)	neural progenitor (hindbrain)	2.21486	1	egr2b
egr2b	ctrl-inj	B03_B04_P02-F12_LIG162	1.92801	-3.55921	36	differentiating neuron (hindbrain)	differentiating neuron (hindbrain)	2.21486	1	egr2b
egr2b	ctrl-inj	B03_B04_P02-G08_LIG361	12.5325	-1.60642	36	motor neuron	motor neuron (hindbrain, spinal cord, enteric)	-0.781885	1	egr2b
egr2b	ctrl-inj	B03_B04_P02-H04_LIG92	-2.14788	3.91071	18	neural progenitor (hindbrain)	neural progenitor (hindbrain)	1.01616	1	egr2b
egr2b	ctrl-inj	B03_B04_P02-H11_LIG57	-1.52525	1.80956	24	neural progenitor (hindbrain)	neural progenitor (hindbrain)	-1.38123	1	egr2b
egr2b	ctrl-inj	B03_B04_P03-A04_LIG87	-1.74988	2.69568	18	neural progenitor (hindbrain)	neural progenitor (hindbrain)	2.21486	1	egr2b
egr2b	ctrl-inj	B03_B04_P03-A08_LIG151	4.05575	-1.32099	24	neural progenitor (telencephalon/diencephalon)	neural progenitor (telencephalon/diencephalon)	-1.98058	1	egr2b
egr2b	ctrl-inj	B03_B04_P03-A11_LIG359	1.7364	-1.30213	36	neural progenitor (hindbrain)	neural progenitor (hindbrain)	-0.781885	1	egr2b
egr2b	ctrl-inj	B03_B04_P03-D02_LIG61	4.01535	-2.3532	24	neural progenitor (telencephalon/diencephalon)	neural progenitor (telencephalon/diencephalon)	0.416813	1	egr2b
egr2b	ctrl-inj	B03_B04_P03-D04_LIG90	3.95022	3.09671	24	neural progenitor (telencephalon/diencephalon)	neural progenitor (telencephalon/diencephalon)	-0.781885	1	egr2b
egr2b	ctrl-inj	B03_B04_P03-D05_LIG62	-3.88977	-3.0236	24	neural progenitor (hindbrain R7/8)	neural progenitor (hindbrain R7/8)	-3.17928	1	egr2b
egr2b	ctrl-inj	B03_B04_P03-D07_LIG382	3.39697	-1.16018	24	neural progenitor (telencephalon/diencephalon)	neural progenitor (telencephalon/diencephalon)	1.01616	1	egr2b
egr2b	ctrl-inj	B03_B04_P03-D10_LIG100	-0.824192	-3.6354	36	neural progenitor (hindbrain R7/8)	neural progenitor (hindbrain R7/8)	1.61551	1	egr2b
egr2b	ctrl-inj	B03_B04_P03-E03_LIG43	0.281251	2.63839	24	neural progenitor (hindbrain)	neural progenitor (hindbrain)	0.416813	1	egr2b
egr2b	ctrl-inj	B03_B04_P03-F02_LIG166	4.68517	0.915689	18	neural progenitor (telencephalon/diencephalon)	neural progenitor (telencephalon/diencephalon)	-0.182536	1	egr2b
egr2b	ctrl-inj	B03_B04_P03-F08_LIG157	-3.96101	-1.94184	18	neural progenitor (hindbrain R7/8)	neural progenitor (hindbrain R7/8)	-0.182536	1	egr2b
egr2b	ctrl-inj	B03_B04_P03-F08_LIG367	-1.99888	-3.09452	36	neural progenitor (hindbrain R7/8)	neural progenitor (hindbrain R7/8)	1.01616	1	egr2b
egr2b	ctrl-inj	B03_B04_P03-F11_LIG187	-3.88457	2.76722	18	neural progenitor (hindbrain)	neural progenitor (hindbrain)	1.01616	1	egr2b
egr2b	ctrl-inj	B03_B04_P03-G01_LIG173	-1.78242	-2.848	36	neural progenitor (hindbrain R7/8)	neural progenitor (hindbrain R7/8)	-0.781885	1	egr2b
egr2b	ctrl-inj	B03_B04_P03-G11_LIG235	-0.202916	1.51528	36	neural progenitor (hindbrain)	neural progenitor (hindbrain)	-1.38123	1	egr2b
egr2b	ctrl-inj	B03_B04_P03-H04_LIG124	3.12441	-2.10482	36	neural progenitor (telencephalon/diencephalon)	neural progenitor (telencephalon/diencephalon)	1.01616	1	egr2b
egr2b	ctrl-inj	B03_B04_P04-A02_LIG45	-2.6331	-1.80876	24	neural progenitor (hindbrain)	neural progenitor (hindbrain)	-0.781885	1	egr2b
egr2b	ctrl-inj	B03_B04_P04-B05_LIG187	0.63711	-2.52204	36	differentiating neuron (hindbrain)	differentiating neuron (hindbrain)	-0.781885	1	egr2b
egr2b	ctrl-inj	B03_B04_P04-B07_LIG274	1.39259	-1.57656	36	neural progenitor (hindbrain)	neural progenitor (hindbrain)	1.61551	1	egr2b
egr2b	ctrl-inj	B03_B04_P04-C04_LIG238	0.745184	-3.3171	36	differentiating neuron (hindbrain)	differentiating neuron (hindbrain)	2.21486	1	egr2b
egr2b	ctrl-inj	B03_B04_P04-C05_LIG66	-3.57983	0.840772	24	neural progenitor (hindbrain)	neural progenitor (hindbrain)	1.01616	1	egr2b
egr2b	ctrl-inj	B03_B04_P04-D07_LIG344	-4.48187	3.08025	24	neural progenitor (hindbrain)	neural progenitor (hindbrain)	-0.182536	1	egr2b
egr2b	ctrl-inj	B03_B04_P04-D12_LIG311	3.00361	0.553029	18	neural progenitor (telencephalon/diencephalon)	neural progenitor (telencephalon/diencephalon)	0.416813	1	egr2b
egr2b	ctrl-inj	B03_B04_P04-E09_LIG127	1.1661	-3.69145	36	neural progenitor (telencephalon/diencephalon)	neural progenitor (telencephalon/diencephalon)	0.416813	1	egr2b
egr2b	ctrl-inj	B03_B04_P04-G01_LIG354	3.92431	0.764833	36	neural progenitor (telencephalon/diencephalon)	neural progenitor (telencephalon/diencephalon)	1.61551	1	egr2b
egr2b	ctrl-inj	B03_B04_P04-G12_LIG275	1.87357	-0.553477	36	neural progenitor (telencephalon/diencephalon)	neural progenitor (telencephalon/diencephalon)	1.01616	1	egr2b
egr2b	ctrl-inj	B03_B04_P04-H09_LIG46	5.32093	-1.41605	36	neural progenitor (telencephalon/diencephalon)	neural progenitor (telencephalon/diencephalon)	-0.781885	1	egr2b
egr2b	ctrl-inj	B03_B04_P04-H09_LIG95	-2.69067	4.70549	24	neural progenitor (hindbrain)	neural progenitor (hindbrain)	-0.781885	1	egr2b
egr2b	ctrl-inj	B03_B04_P04-H11_LIG202	-1.71405	0.482959	24	neural progenitor (hindbrain)	neural progenitor (hindbrain)	-0.182536	1	egr2b
egr2b	ctrl-inj	B03_B04_P04-H12_LIG364	1.26229	-3.02844	36	neural progenitor (hindbrain)	neural progenitor (hindbrain)	0.416813	1	egr2b
egr2b	ctrl-inj	B03_B05_P01-A04_LIG237	-3.75609	1.19644	24	neural progenitor (hindbrain)	neural progenitor (hindbrain)	-1.98058	1	egr2b
egr2b	ctrl-inj	B03_B05_P01-B12_LIG81	3.25372	3.14506	18	neural progenitor (telencephalon/diencephalon)	neural progenitor (telencephalon/diencephalon)	1.01616	1	egr2b
egr2b	ctrl-inj	B03_B05_P01-H09_LIG357	-4.37443	-2.13828	18	neural progenitor (hindbrain R7/8)	neural progenitor (hindbrain R7/8)	-0.182536	1	egr2b
egr2b	ctrl-inj	B03_B05_P01-H12_LIG345	-0.599107	-1.0439	18	neural progenitor (telencephalon/diencephalon)	neural progenitor (telencephalon/diencephalon)	-0.182536	1	egr2b
egr2b	ctrl-inj	B03_B05_P02-B03_LIG249	-4.84009	1.1159	24	neural progenitor (hindbrain)	neural progenitor (hindbrain)	-3.77863	1	egr2b
egr2b	ctrl-inj	B03_B05_P02-B04_LIG301	2.10855	-2.80106	36	neural progenitor (telencephalon/diencephalon)	neural progenitor (telencephalon/diencephalon)	1.61551	1	egr2b
egr2b	ctrl-inj	B03_B05_P02-B11_LIG196	-1.59649	2.62967	24	neural progenitor (hindbrain)	neural progenitor (hindbrain)	2.21486	1	egr2b
egr2b	ctrl-inj	B03_B05_P02-C01_LIG275	-4.34407	0.0116957	18	neural progenitor (hindbrain R7/8)	neural progenitor (hindbrain R7/8)	1.01616	1	egr2b
egr2b	ctrl-inj	B03_B05_P02-C01_LIG71	-5.06351	-2.82413	18	neural progenitor (hindbrain R7/8)	neural progenitor (hindbrain R7/8)	1.61551	1	egr2b
egr2b	ctrl-inj	B03_B05_P02-D06_LIG24	-4.25501	-2.42179	18	neural progenitor (hindbrain R7/8)	neural progenitor (hindbrain R7/8)	-0.182536	1	egr2b
egr2b	ctrl-inj	B03_B05_P02-G02_LIG354	-2.5487	4.30509	18	neural progenitor (hindbrain)	neural progenitor (hindbrain)	2.21486	1	egr2b
egr2b	ctrl-inj	B03_B05_P02-G08_LIG38	-0.796362	4.22901	24	neural progenitor (hindbrain)	neural progenitor (hindbrain)	2.21486	1	egr2b
egr2b	ctrl-inj	B03_B05_P03-A03_LIG131	1.05788	-4.70467	36	differentiating neuron (hindbrain)	differentiating neuron (hindbrain)	1.61551	1	egr2b
egr2b	ctrl-inj	B03_B05_P03-H04_LIG375	0.365007	-4.22398	36	differentiating neuron (hindbrain)	differentiating neuron (hindbrain)	1.01616	1	egr2b
egr2b	ctrl-inj	B03_B05_P04-B12_LIG363	12.4083	-1.65595	24	motor neuron	motor neuron (hindbrain, spinal cord, enteric)	-1.38123	1	egr2b
egr2b	ctrl-inj	B03_B05_P04-D12_LIG249	3.3705	1.30001	24	neural progenitor (telencephalon/diencephalon)	neural progenitor (telencephalon/diencephalon)	0.416813	1	egr2b
egr2b	ctrl-inj	B03_B05_P04-F03_LIG2	5.1071	5.30139	36	neural progenitor (telencephalon/diencephalon)	neural progenitor (telencephalon/diencephalon)	0.416813	1	egr2b
egr2b	ctrl-inj	B03_B06_P01-A08_LIG142	4.31874	-1.1947	24	neural progenitor (telencephalon/diencephalon)	neural progenitor (telencephalon/diencephalon)	1.01616	1	egr2b
egr2b	ctrl-inj	B03_B06_P01-A11_LIG381	1.42565	-1.07968	36	differentiating neuron (hindbrain)	differentiating neuron (hindbrain)	-0.781885	1	egr2b
egr2b	ctrl-inj	B03_B06_P01-E10_LIG334	4.83342	0.0772524	18	neural progenitor (telencephalon/diencephalon)	neural progenitor (telencephalon/diencephalon)	-0.781885	1	egr2b
egr2b	ctrl-inj	B03_B06_P02-A04_LIG60	11.5808	-0.735629	36	motor neuron	motor neuron (hindbrain, spinal cord, enteric)	1.61551	1	egr2b
egr2b	ctrl-inj	B03_B06_P02-B05_LIG120	11.8216	-1.48971	18	motor neuron	motor neuron (hindbrain, spinal cord, enteric)	-1.38123	1	egr2b
egr2b	ctrl-inj	B03_B06_P02-B12_LIG23	3.73792	-0.21644	36	neural progenitor (telencephalon/diencephalon)	neural progenitor (telencephalon/diencephalon)	0.416813	1	egr2b
egr2b	ctrl-inj	B03_B06_P02-C12_LIG16	0.733805	-2.20815	24	differentiating neuron (hindbrain)	differentiating neuron (hindbrain)	-0.781885	1	egr2b
egr2b	ctrl-inj	B03_B06_P02-D10_LIG188	-3.23951	0.207241	24	neural progenitor (hindbrain)	neural progenitor (hindbrain)	2.21486	1	egr2b
egr2b	ctrl-inj	B03_B06_P02-E03_LIG183	-1.74779	2.00143	18	neural progenitor (hindbrain)	neural progenitor (hindbrain)	1.61551	1	egr2b
egr2b	ctrl-inj	B03_B06_P02-G07_LIG143	3.27185	2.96391	24	neural progenitor (telencephalon/diencephalon)	neural progenitor (telencephalon/diencephalon)	2.21486	1	egr2b
egr2b	ctrl-inj	B03_B06_P03-B03_LIG145	0.266982	3.25997	24	neural progenitor (hindbrain R7/8)	neural progenitor (hindbrain R7/8)	-0.182536	1	egr2b
egr2b	ctrl-inj	B03_B06_P03-B07_LIG376	-2.97142	0.164238	18	neural progenitor (hindbrain R7/8)	neural progenitor (hindbrain R7/8)	0.416813	1	egr2b
egr2b	ctrl-inj	B03_B06_P03-B09_LIG27	5.43936	-0.572471	18	neural progenitor (telencephalon/diencephalon)	neural progenitor (telencephalon/diencephalon)	-1.38123	1	egr2b
egr2b	ctrl-inj	B03_B06_P03-B09_LIG352	1.77622	-1.10833	18	differentiating neuron (hindbrain)	differentiating neuron (hindbrain)	1.01616	1	egr2b
egr2b	ctrl-inj	B03_B06_P03-D09_LIG375	1.30288	-1.37874	36	differentiating neuron (hindbrain)	differentiating neuron (hindbrain)	-1.38123	1	egr2b
egr2b	ctrl-inj	B03_B06_P03-E08_LIG98	-1.42287	-2.88734	36	neural progenitor (hindbrain R7/8)	neural progenitor (hindbrain R7/8)	-0.182536	1	egr2b
egr2b	ctrl-inj	B03_B06_P03-E12_LIG135	2.94372	0.777564	36	neural progenitor (telencephalon/diencephalon)	neural progenitor (telencephalon/diencephalon)	0.416813	1	egr2b
egr2b	ctrl-inj	B03_B06_P03-F01_LIG91	4.99225	-0.28682	24	neural progenitor (telencephalon/diencephalon)	neural progenitor (telencephalon/diencephalon)	-3.17928	1	egr2b
egr2b	ctrl-inj	B03_B06_P03-F10_LIG255	-2.59771	6.12881	24	neural progenitor (hindbrain)	neural progenitor (hindbrain)	-0.182536	1	egr2b
egr2b	ctrl-inj	B03_B06_P03-G10_LIG94	-3.47472	-3.81334	24	neural progenitor (hindbrain R7/8)	neural progenitor (hindbrain R7/8)	-1.98058	1	egr2b
egr2b	ctrl-inj	B03_B06_P03-H01_LIG26	-2.70506	1.84389	18	neural progenitor (hindbrain)	neural progenitor (hindbrain)	1.01616	1	egr2b
egr2b	ctrl-inj	B03_B06_P03-H03_LIG22	-4.59362	-0.52109	18	neural progenitor (hindbrain R7/8)	neural progenitor (hindbrain R7/8)	2.21486	1	egr2b
egr2b	ctrl-inj	B03_B06_P03-H04_LIG161	-4.69162	-0.0177643	18	neural progenitor (hindbrain R7/8)	neural progenitor (hindbrain R7/8)	2.21486	1	egr2b
egr2b	ctrl-inj	B03_B06_P03-H07_LIG334	2.99164	0.461883	24	neural progenitor (telencephalon/diencephalon)	neural progenitor (telencephalon/diencephalon)	1.01616	1	egr2b
egr2b	ctrl-inj	B03_B06_P04-D11_LIG316	-5.2936	2.01492	24	neural progenitor (hindbrain)	neural progenitor (hindbrain)	-0.781885	1	egr2b
egr2b	ctrl-inj	B03_B06_P04-G12_LIG127	-5.94086	-3.77547	18	neural progenitor (hindbrain R7/8)	neural progenitor (hindbrain R7/8)	2.21486	1	egr2b
egr2b	ctrl-inj	B03_B06_P04-G12_LIG74	0.820164	0.366428	18	neural progenitor (telencephalon/diencephalon)	neural progenitor (telencephalon/diencephalon)	0.416813	1	egr2b
egr2b	ctrl-inj	B03_B06_P04-H03_LIG245	3.14835	2.27838	36	neural progenitor (telencephalon/diencephalon)	neural progenitor (telencephalon/diencephalon)	-3.17928	1	egr2b
egr2b	ctrl-inj	B03_B06_P04-H06_LIG227	12.875	-1.16563	36	motor neuron	motor neuron (hindbrain, spinal cord, enteric)	2.21486	1	egr2b
egr2b	ctrl-inj	B03_B07_P01-A01_LIG104	3.83297	3.18328	18	neural progenitor (telencephalon/diencephalon)	neural progenitor (telencephalon/diencephalon)	-0.182536	1	egr2b
egr2b	ctrl-inj	B03_B07_P01-B09_LIG88	-4.05713	-0.532937	24	neural progenitor (hindbrain R7/8)	neural progenitor (hindbrain R7/8)	-0.781885	1	egr2b
egr2b	ctrl-inj	B03_B07_P01-C03_LIG204	-1.71318	-3.84297	36	neural progenitor (hindbrain R7/8)	neural progenitor (hindbrain R7/8)	0.416813	1	egr2b
egr2b	ctrl-inj	B03_B07_P01-C04_LIG9	3.0679	0.445326	36	neural progenitor (telencephalon/diencephalon)	neural progenitor (telencephalon/diencephalon)	1.01616	1	egr2b
egr2b	ctrl-inj	B03_B07_P01-C08_LIG221	-5.80783	-3.49005	18	neural progenitor (hindbrain R7/8)	neural progenitor (hindbrain R7/8)	2.21486	1	egr2b
egr2b	ctrl-inj	B03_B07_P01-D05_LIG281	2.04905	-3.89074	36	differentiating neuron (hindbrain)	differentiating neuron (hindbrain)	1.61551	1	egr2b
egr2b	ctrl-inj	B03_B07_P01-D08_LIG37	0.51032	0.89223	18	differentiating neuron (hindbrain)	differentiating neuron (hindbrain)	-1.98058	1	egr2b
egr2b	ctrl-inj	B03_B07_P01-E05_LIG142	-4.88245	1.44288	24	neural progenitor (hindbrain)	neural progenitor (hindbrain)	-3.77863	1	egr2b
egr2b	ctrl-inj	B03_B07_P01-E05_LIG371	-4.67536	-2.18322	36	neural progenitor (hindbrain R7/8)	neural progenitor (hindbrain R7/8)	2.21486	1	egr2b
egr2b	ctrl-inj	B03_B07_P01-E11_LIG306	-3.1922	4.05482	18	neural progenitor (hindbrain)	neural progenitor (hindbrain)	0.416813	1	egr2b
egr2b	ctrl-inj	B03_B07_P01-G03_LIG355	-0.254919	4.03926	18	neural progenitor (hindbrain)	neural progenitor (hindbrain)	2.21486	1	egr2b
egr2b	ctrl-inj	B03_B07_P01-H09_LIG323	-2.17436	0.552758	24	neural progenitor (hindbrain)	neural progenitor (hindbrain)	0.416813	1	egr2b
egr2b	ctrl-inj	B03_B07_P02-B03_LIG35	-3.5831	-3.35732	24	neural progenitor (hindbrain R7/8)	neural progenitor (hindbrain R7/8)	-1.98058	1	egr2b
egr2b	ctrl-inj	B03_B07_P02-B06_LIG66	-3.10329	-3.26455	36	neural progenitor (hindbrain R7/8)	neural progenitor (hindbrain R7/8)	-0.781885	1	egr2b
egr2b	ctrl-inj	B03_B07_P02-B12_LIG138	1.18585	1.78485	24	differentiating neuron (hindbrain)	differentiating neuron (hindbrain)	1.01616	1	egr2b
egr2b	ctrl-inj	B03_B07_P02-D04_LIG42	-3.05584	2.13087	24	neural progenitor (hindbrain)	neural progenitor (hindbrain)	2.21486	1	egr2b
egr2b	ctrl-inj	B03_B07_P02-E08_LIG25	-3.08436	1.56969	24	neural progenitor (hindbrain)	neural progenitor (hindbrain)	-1.38123	1	egr2b
egr2b	ctrl-inj	B03_B07_P02-F03_LIG209	4.04515	3.35761	18	neural progenitor (telencephalon/diencephalon)	neural progenitor (telencephalon/diencephalon)	-1.98058	1	egr2b
egr2b	ctrl-inj	B03_B07_P02-G03_LIG122	4.61241	-0.29846	24	neural progenitor (telencephalon/diencephalon)	neural progenitor (telencephalon/diencephalon)	-1.38123	1	egr2b
egr2b	ctrl-inj	B03_B07_P02-G12_LIG314	-3.73163	3.92568	18	neural progenitor (hindbrain)	neural progenitor (hindbrain)	1.61551	1	egr2b
egr2b	ctrl-inj	B03_B07_P03-D07_LIG204	0.650158	-3.85883	36	differentiating neuron (hindbrain)	differentiating neuron (hindbrain)	0.416813	1	egr2b
egr2b	ctrl-inj	B03_B07_P03-E10_LIG285	4.19895	0.883097	18	neural progenitor (telencephalon/diencephalon)	neural progenitor (telencephalon/diencephalon)	0.416813	1	egr2b
egr2b	ctrl-inj	B03_B07_P03-F04_LIG189	3.84909	-0.162587	18	neural progenitor (telencephalon/diencephalon)	neural progenitor (telencephalon/diencephalon)	1.01616	1	egr2b
egr2b	ctrl-inj	B03_B07_P03-H08_LIG355	-2.81416	-2.01108	36	neural progenitor (hindbrain R7/8)	neural progenitor (hindbrain R7/8)	1.01616	1	egr2b
egr2b	ctrl-inj	B03_B07_P04-A04_LIG1	-2.54105	1.14751	18	neural progenitor (hindbrain)	neural progenitor (hindbrain)	-2.57993	1	egr2b
egr2b	ctrl-inj	B03_B07_P04-B07_LIG217	-3.69056	2.76732	18	neural progenitor (hindbrain)	neural progenitor (hindbrain)	0.416813	1	egr2b
egr2b	ctrl-inj	B03_B07_P04-C01_LIG134	12.0367	0.039917	36	motor neuron	motor neuron (hindbrain, spinal cord, enteric)	0.416813	1	egr2b
egr2b	ctrl-inj	B03_B07_P04-C02_LIG6	-2.22441	1.44558	24	neural progenitor (hindbrain)	neural progenitor (hindbrain)	-1.38123	1	egr2b
egr2b	ctrl-inj	B03_B07_P04-C04_LIG109	-2.94435	2.35508	24	neural progenitor (hindbrain)	neural progenitor (hindbrain)	2.21486	1	egr2b
egr2b	ctrl-inj	B03_B07_P04-C04_LIG54	-3.35459	3.92776	18	neural progenitor (hindbrain)	neural progenitor (hindbrain)	1.61551	1	egr2b
egr2b	ctrl-inj	B03_B07_P04-C05_LIG18	-4.25417	-0.566238	18	neural progenitor (hindbrain)	neural progenitor (hindbrain)	-0.781885	1	egr2b
egr2b	ctrl-inj	B03_B07_P04-H03_LIG103	-3.81377	-1.3532	36	neural progenitor (hindbrain R7/8)	neural progenitor (hindbrain R7/8)	0.416813	1	egr2b
egr2b	ctrl-inj	B03_B08_P01-A11_LIG147	-3.36647	-2.91045	24	neural progenitor (hindbrain R7/8)	neural progenitor (hindbrain R7/8)	-0.182536	1	egr2b
egr2b	ctrl-inj	B03_B08_P01-B10_LIG9	-4.4871	3.2653	18	neural progenitor (hindbrain)	neural progenitor (hindbrain)	1.61551	1	egr2b
egr2b	ctrl-inj	B03_B08_P01-C05_LIG22	-0.659858	3.73023	18	neural progenitor (hindbrain)	neural progenitor (hindbrain)	2.21486	1	egr2b
egr2b	ctrl-inj	B03_B08_P01-D06_LIG35	3.17447	-0.148422	24	neural progenitor (telencephalon/diencephalon)	neural progenitor (telencephalon/diencephalon)	-0.182536	1	egr2b
egr2b	ctrl-inj	B03_B08_P01-D07_LIG145	3.70398	-0.272195	36	neural progenitor (telencephalon/diencephalon)	neural progenitor (telencephalon/diencephalon)	1.01616	1	egr2b
egr2b	ctrl-inj	B03_B08_P01-D10_LIG79	3.54893	-1.55743	36	neural progenitor (telencephalon/diencephalon)	neural progenitor (telencephalon/diencephalon)	1.01616	1	egr2b
egr2b	ctrl-inj	B03_B08_P01-G01_LIG14	1.37502	-2.39907	36	neural progenitor (telencephalon/diencephalon)	neural progenitor (telencephalon/diencephalon)	1.01616	1	egr2b
egr2b	ctrl-inj	B03_B08_P01-G06_LIG123	-3.86046	3.46707	18	neural progenitor (hindbrain)	neural progenitor (hindbrain)	1.01616	1	egr2b
egr2b	ctrl-inj	B03_B08_P01-H04_LIG118	-3.71476	-3.75151	24	neural progenitor (hindbrain R7/8)	neural progenitor (hindbrain R7/8)	-3.17928	1	egr2b
egr2b	ctrl-inj	B03_B08_P01-H05_LIG143	4.43272	-0.66477	24	neural progenitor (telencephalon/diencephalon)	neural progenitor (telencephalon/diencephalon)	0.416813	1	egr2b
egr2b	ctrl-inj	B03_B08_P01-H07_LIG266	1.79124	-3.59762	36	differentiating neuron (hindbrain)	differentiating neuron (hindbrain)	1.01616	1	egr2b
egr2b	ctrl-inj	B03_B08_P01-H09_LIG321	-2.90644	3.35227	24	differentiating neuron (hindbrain)	differentiating neuron (hindbrain)	1.01616	1	egr2b
egr2b	ctrl-inj	B03_B08_P02-A02_LIG128	0.572449	-2.55003	24	neural progenitor (telencephalon/diencephalon)	neural progenitor (telencephalon/diencephalon)	0.416813	1	egr2b
egr2b	ctrl-inj	B03_B08_P02-A02_LIG51	-1.96984	-2.71379	18	neural progenitor (telencephalon/diencephalon)	neural progenitor (telencephalon/diencephalon)	2.21486	1	egr2b
egr2b	ctrl-inj	B03_B08_P02-B05_LIG9	-4.04191	4.03239	24	neural progenitor (hindbrain)	neural progenitor (hindbrain)	1.61551	1	egr2b
egr2b	ctrl-inj	B03_B08_P02-C11_LIG182	-0.361306	-2.71759	36	neural progenitor (hindbrain)	neural progenitor (hindbrain)	2.21486	1	egr2b
egr2b	ctrl-inj	B03_B08_P02-D03_LIG23	-5.36585	1.28817	18	neural progenitor (hindbrain)	neural progenitor (hindbrain)	1.01616	1	egr2b
egr2b	ctrl-inj	B03_B08_P02-D06_LIG272	-2.93015	5.50352	24	neural progenitor (hindbrain)	neural progenitor (hindbrain)	1.61551	1	egr2b
egr2b	ctrl-inj	B03_B08_P02-D08_LIG132	2.00064	-3.58876	36	neural progenitor (telencephalon/diencephalon)	neural progenitor (telencephalon/diencephalon)	2.21486	1	egr2b
egr2b	ctrl-inj	B03_B08_P02-D11_LIG274	3.37579	-1.06626	36	neural progenitor (telencephalon/diencephalon)	neural progenitor (telencephalon/diencephalon)	1.61551	1	egr2b
egr2b	ctrl-inj	B03_B08_P02-D12_LIG39	-4.69923	-2.0136	24	neural progenitor (hindbrain R7/8)	neural progenitor (hindbrain R7/8)	0.416813	1	egr2b
egr2b	ctrl-inj	B03_B08_P02-E10_LIG66	4.3794	-1.2194	24	neural progenitor (telencephalon/diencephalon)	neural progenitor (telencephalon/diencephalon)	0.416813	1	egr2b
egr2b	ctrl-inj	B03_B08_P02-E12_LIG55	-1.61711	1.96349	24	neural progenitor (hindbrain)	neural progenitor (hindbrain)	-1.98058	1	egr2b
egr2b	ctrl-inj	B03_B08_P02-F02_LIG286	-2.86619	5.71431	24	neural progenitor (hindbrain)	neural progenitor (hindbrain)	0.416813	1	egr2b
egr2b	ctrl-inj	B03_B08_P02-F09_LIG290	-2.31814	1.8545	24	neural progenitor (hindbrain)	neural progenitor (hindbrain)	-0.182536	1	egr2b
egr2b	ctrl-inj	B03_B08_P02-G05_LIG154	1.94036	-4.12349	36	neural progenitor (telencephalon/diencephalon)	neural progenitor (telencephalon/diencephalon)	1.61551	1	egr2b
egr2b	ctrl-inj	B03_B08_P02-H07_LIG133	3.39939	-1.78166	36	neural progenitor (telencephalon/diencephalon)	neural progenitor (telencephalon/diencephalon)	0.416813	1	egr2b
egr2b	ctrl-inj	B03_B08_P02-H10_LIG236	13.6624	0.493011	36	motor neuron	motor neuron (hindbrain, spinal cord, enteric)	1.01616	1	egr2b
egr2b	ctrl-inj	B03_B08_P03-B05_LIG294	1.16226	-4.71479	36	differentiating neuron (hindbrain)	differentiating neuron (hindbrain)	2.21486	1	egr2b
egr2b	ctrl-inj	B03_B08_P03-C08_LIG255	-2.69181	2.1556	24	neural progenitor (hindbrain)	neural progenitor (hindbrain)	0.416813	1	egr2b
egr2b	ctrl-inj	B03_B08_P03-D01_LIG344	0.321862	-4.31672	24	differentiating neuron (hindbrain)	differentiating neuron (hindbrain)	-0.781885	1	egr2b
egr2b	ctrl-inj	B03_B08_P03-D09_LIG157	2.38457	1.91614	24	neural progenitor (hindbrain)	neural progenitor (hindbrain)	0.416813	1	egr2b
egr2b	ctrl-inj	B03_B08_P03-F04_LIG224	-1.75801	-3.6512	36	neural progenitor (hindbrain R7/8)	neural progenitor (hindbrain R7/8)	0.416813	1	egr2b
egr2b	ctrl-inj	B03_B08_P03-F06_LIG240	4.5347	-3.26381	36	neural progenitor (telencephalon/diencephalon)	neural progenitor (telencephalon/diencephalon)	0.416813	1	egr2b
egr2b	ctrl-inj	B03_B08_P03-F08_LIG193	4.76423	0.033665	18	neural progenitor (telencephalon/diencephalon)	neural progenitor (telencephalon/diencephalon)	-1.38123	1	egr2b
egr2b	ctrl-inj	B03_B08_P03-G04_LIG237	1.87049	-2.72673	36	neural progenitor (telencephalon/diencephalon)	neural progenitor (telencephalon/diencephalon)	1.61551	1	egr2b
egr2b	ctrl-inj	B03_B08_P03-G05_LIG101	1.43002	-2.93076	36	differentiating neuron (hindbrain)	differentiating neuron (hindbrain)	1.01616	1	egr2b
egr2b	ctrl-inj	B03_B08_P03-H02_LIG99	2.72314	1.60824	24	neural progenitor (telencephalon/diencephalon)	neural progenitor (telencephalon/diencephalon)	-0.182536	1	egr2b
egr2b	ctrl-inj	B03_B08_P04-A05_LIG304	-4.92117	-2.1074	18	neural progenitor (hindbrain R7/8)	neural progenitor (hindbrain R7/8)	2.21486	1	egr2b
egr2b	ctrl-inj	B03_B08_P04-B03_LIG311	4.40584	-1.7102	24	neural progenitor (telencephalon/diencephalon)	neural progenitor (telencephalon/diencephalon)	-0.182536	1	egr2b
egr2b	ctrl-inj	B03_B08_P04-B07_LIG89	-3.32977	0.683687	24	neural progenitor (hindbrain)	neural progenitor (hindbrain)	-3.77863	1	egr2b
egr2b	ctrl-inj	B03_B08_P04-B12_LIG230	-2.7148	3.39198	18	neural progenitor (hindbrain)	neural progenitor (hindbrain)	1.61551	1	egr2b
egr2b	ctrl-inj	B03_B08_P04-C02_LIG333	0.979312	-2.51445	36	differentiating neuron (hindbrain)	differentiating neuron (hindbrain)	1.01616	1	egr2b
egr2b	ctrl-inj	B03_B08_P04-C02_LIG359	-2.03408	1.27581	36	neural progenitor (hindbrain)	neural progenitor (hindbrain)	-0.781885	1	egr2b
egr2b	ctrl-inj	B03_B08_P04-D06_LIG169	3.91969	-0.494539	36	neural progenitor (telencephalon/diencephalon)	neural progenitor (telencephalon/diencephalon)	0.416813	1	egr2b
egr2b	ctrl-inj	B03_B08_P04-D10_LIG301	-2.72914	5.98779	24	neural progenitor (hindbrain)	neural progenitor (hindbrain)	-0.781885	1	egr2b
egr2b	ctrl-inj	B03_B08_P04-E11_LIG248	-2.73173	-3.84114	36	neural progenitor (hindbrain R7/8)	neural progenitor (hindbrain R7/8)	0.416813	1	egr2b
egr2b	ctrl-inj	B03_B08_P04-F01_LIG109	3.27262	-1.55457	36	neural progenitor (telencephalon/diencephalon)	neural progenitor (telencephalon/diencephalon)	0.416813	1	egr2b
egr2b	ctrl-inj	B03_B08_P04-F02_LIG67	-2.04324	2.86177	18	neural progenitor (hindbrain)	neural progenitor (hindbrain)	1.61551	1	egr2b
egr2b	ctrl-inj	B03_B08_P04-G04_LIG141	1.85239	-1.50128	36	neural progenitor (hindbrain)	neural progenitor (hindbrain)	1.61551	1	egr2b
egr2b	ctrl-inj	B03_B08_P04-G07_LIG324	2.22418	-1.51762	36	neural progenitor (telencephalon/diencephalon)	neural progenitor (telencephalon/diencephalon)	1.61551	1	egr2b
egr2b	ctrl-inj	B03_B08_P04-G12_LIG24	-3.79421	2.32184	24	neural progenitor (hindbrain)	neural progenitor (hindbrain)	1.61551	1	egr2b
egr2b	ctrl-inj	B03_B09_P01-A08_LIG383	-1.44875	3.4381	18	neural progenitor (hindbrain)	neural progenitor (hindbrain)	2.21486	1	egr2b
egr2b	ctrl-inj	B03_B09_P01-B09_LIG281	-2.41712	2.20067	24	neural progenitor (hindbrain)	neural progenitor (hindbrain)	0.416813	1	egr2b
egr2b	ctrl-inj	B03_B09_P01-C02_LIG37	2.70911	1.80779	24	neural progenitor (telencephalon/diencephalon)	neural progenitor (telencephalon/diencephalon)	-1.98058	1	egr2b
egr2b	ctrl-inj	B03_B09_P01-C07_LIG61	0.628269	-5.10141	36	differentiating neuron (hindbrain)	differentiating neuron (hindbrain)	-0.182536	1	egr2b
egr2b	ctrl-inj	B03_B09_P01-D04_LIG306	-2.90213	2.04267	24	neural progenitor (hindbrain)	neural progenitor (hindbrain)	1.01616	1	egr2b
egr2b	ctrl-inj	B03_B09_P01-D05_LIG262	11.59	-0.833851	36	motor neuron	motor neuron (hindbrain, spinal cord, enteric)	-0.182536	1	egr2b
egr2b	ctrl-inj	B03_B09_P01-D06_LIG43	3.54721	-0.900255	18	neural progenitor (telencephalon/diencephalon)	neural progenitor (telencephalon/diencephalon)	0.416813	1	egr2b
egr2b	ctrl-inj	B03_B09_P01-D07_LIG308	3.04046	2.21663	24	neural progenitor (telencephalon/diencephalon)	neural progenitor (telencephalon/diencephalon)	1.61551	1	egr2b
egr2b	ctrl-inj	B03_B09_P01-E04_LIG255	0.138684	-4.03845	36	differentiating neuron (hindbrain)	differentiating neuron (hindbrain)	-1.98058	1	egr2b
egr2b	ctrl-inj	B03_B09_P01-E12_LIG347	-1.75307	-3.4543	36	neural progenitor (hindbrain R7/8)	neural progenitor (hindbrain R7/8)	1.01616	1	egr2b
egr2b	ctrl-inj	B03_B09_P01-F03_LIG157	2.08958	-3.2376	36	differentiating neuron (hindbrain)	differentiating neuron (hindbrain)	2.21486	1	egr2b
egr2b	ctrl-inj	B03_B09_P01-G04_LIG155	-2.49918	2.96413	18	neural progenitor (hindbrain)	neural progenitor (hindbrain)	2.21486	1	egr2b
egr2b	ctrl-inj	B03_B09_P01-H11_LIG136	2.63244	0.679483	18	neural progenitor (telencephalon/diencephalon)	neural progenitor (telencephalon/diencephalon)	0.416813	1	egr2b
egr2b	ctrl-inj	B03_B09_P02-B08_LIG364	4.90075	-0.598966	36	neural progenitor (telencephalon/diencephalon)	neural progenitor (telencephalon/diencephalon)	0.416813	1	egr2b
egr2b	ctrl-inj	B03_B09_P02-C06_LIG63	-3.21483	3.09889	18	neural progenitor (telencephalon/diencephalon)	neural progenitor (telencephalon/diencephalon)	1.01616	1	egr2b
egr2b	ctrl-inj	B03_B09_P02-C07_LIG160	-4.23919	0.0051494	18	neural progenitor (hindbrain R7/8)	neural progenitor (hindbrain R7/8)	1.61551	1	egr2b
egr2b	ctrl-inj	B03_B09_P02-C08_LIG17	-1.18649	-3.64569	36	neural progenitor (hindbrain R7/8)	neural progenitor (hindbrain R7/8)	1.61551	1	egr2b
egr2b	ctrl-inj	B03_B09_P02-D06_LIG91	13.068	-1.5311	36	motor neuron	motor neuron (hindbrain, spinal cord, enteric)	1.01616	1	egr2b
egr2b	ctrl-inj	B03_B09_P02-F11_LIG38	-4.42043	3.2113	24	neural progenitor (hindbrain)	neural progenitor (hindbrain)	0.416813	1	egr2b
egr2b	ctrl-inj	B03_B09_P02-G03_LIG170	0.808551	-1.45166	36	differentiating neuron (hindbrain)	differentiating neuron (hindbrain)	1.61551	1	egr2b
egr2b	ctrl-inj	B03_B09_P02-G08_LIG237	-3.0321	-3.60523	24	neural progenitor (hindbrain R7/8)	neural progenitor (hindbrain R7/8)	-2.57993	1	egr2b
egr2b	ctrl-inj	B03_B09_P02-G12_LIG60	0.916824	-1.00721	36	neural progenitor (hindbrain)	neural progenitor (hindbrain)	-0.182536	1	egr2b
egr2b	ctrl-inj	B03_B09_P03-A05_LIG19	11.9342	0.452211	24	motor neuron	motor neuron (hindbrain, spinal cord, enteric)	1.61551	1	egr2b
egr2b	ctrl-inj	B03_B09_P03-C03_LIG368	-2.19116	1.40834	18	neural progenitor (hindbrain)	neural progenitor (hindbrain)	-0.182536	1	egr2b
egr2b	ctrl-inj	B03_B09_P03-C07_LIG90	13.2555	-1.91131	36	motor neuron	motor neuron (hindbrain, spinal cord, enteric)	-0.182536	1	egr2b
egr2b	ctrl-inj	B03_B09_P03-D04_LIG129	-1.8766	2.11313	18	neural progenitor (hindbrain)	neural progenitor (hindbrain)	-0.182536	1	egr2b
egr2b	ctrl-inj	B03_B09_P03-D07_LIG144	-5.13466	-3.05935	18	neural progenitor (hindbrain R7/8)	neural progenitor (hindbrain R7/8)	0.416813	1	egr2b
egr2b	ctrl-inj	B03_B09_P03-D09_LIG337	-2.09495	3.29028	18	neural progenitor (hindbrain)	neural progenitor (hindbrain)	1.61551	1	egr2b
egr2b	ctrl-inj	B03_B09_P03-E02_LIG273	-3.42031	2.00003	18	neural progenitor (hindbrain)	neural progenitor (hindbrain)	1.01616	1	egr2b
egr2b	ctrl-inj	B03_B09_P03-F05_LIG37	0.945634	-1.82821	24	differentiating neuron (hindbrain)	differentiating neuron (hindbrain)	1.01616	1	egr2b
egr2b	ctrl-inj	B03_B09_P03-F07_LIG281	-2.53947	5.94864	18	neural progenitor (hindbrain)	neural progenitor (hindbrain)	-0.182536	1	egr2b
egr2b	ctrl-inj	B03_B09_P03-G12_LIG152	4.23906	0.217729	36	neural progenitor (telencephalon/diencephalon)	neural progenitor (telencephalon/diencephalon)	-0.182536	1	egr2b
egr2b	ctrl-inj	B03_B09_P03-H03_LIG98	5.15804	0.190087	18	neural progenitor (telencephalon/diencephalon)	neural progenitor (telencephalon/diencephalon)	-1.38123	1	egr2b
egr2b	ctrl-inj	B03_B09_P04-A04_LIG209	-2.79343	2.21012	24	neural progenitor (hindbrain)	neural progenitor (hindbrain)	-0.781885	1	egr2b
egr2b	ctrl-inj	B03_B09_P04-D04_LIG114	-0.715642	4.33449	18	neural progenitor (hindbrain)	neural progenitor (hindbrain)	2.21486	1	egr2b
egr2b	ctrl-inj	B03_B09_P04-D07_LIG74	3.81448	3.02376	24	neural progenitor (telencephalon/diencephalon)	neural progenitor (telencephalon/diencephalon)	-0.182536	1	egr2b
egr2b	ctrl-inj	B03_B09_P04-F03_LIG94	3.48102	-3.3047	36	neural progenitor (telencephalon/diencephalon)	neural progenitor (telencephalon/diencephalon)	1.01616	1	egr2b
egr2b	ctrl-inj	B03_B09_P04-G05_LIG273	4.65757	0.587178	18	neural progenitor (telencephalon/diencephalon)	neural progenitor (telencephalon/diencephalon)	0.416813	1	egr2b
egr2b	ctrl-inj	B03_B09_P04-H05_LIG318	-5.38862	1.5813	24	neural progenitor (hindbrain)	neural progenitor (hindbrain)	-1.98058	1	egr2b
egr2b	ctrl-inj	B03_B10_P01-B07_LIG342	-2.3677	-2.67997	36	neural progenitor (hindbrain R7/8)	neural progenitor (hindbrain R7/8)	0.416813	1	egr2b
egr2b	ctrl-inj	B03_B10_P01-B09_LIG16	11.4063	-0.691702	36	motor neuron	motor neuron (hindbrain, spinal cord, enteric)	0.416813	1	egr2b
egr2b	ctrl-inj	B03_B10_P01-C10_LIG100	0.354188	-3.96001	36	differentiating neuron (hindbrain)	differentiating neuron (hindbrain)	0.416813	1	egr2b
egr2b	ctrl-inj	B03_B10_P01-D08_LIG121	4.23023	-1.52703	36	neural progenitor (telencephalon/diencephalon)	neural progenitor (telencephalon/diencephalon)	0.416813	1	egr2b
egr2b	ctrl-inj	B03_B10_P01-D08_LIG60	1.25448	-1.63332	36	neural progenitor (hindbrain)	neural progenitor (hindbrain)	0.416813	1	egr2b
egr2b	ctrl-inj	B03_B10_P01-E12_LIG202	0.983806	-1.7456	36	differentiating neuron (hindbrain)	differentiating neuron (hindbrain)	1.01616	1	egr2b
egr2b	ctrl-inj	B03_B10_P01-F10_LIG135	1.70077	-2.48447	36	neural progenitor (telencephalon/diencephalon)	neural progenitor (telencephalon/diencephalon)	-0.182536	1	egr2b
egr2b	ctrl-inj	B03_B10_P01-H09_LIG139	1.62355	-0.854866	24	neural progenitor (telencephalon/diencephalon)	neural progenitor (telencephalon/diencephalon)	2.21486	1	egr2b
egr2b	ctrl-inj	B03_B10_P02-A02_LIG115	1.30936	-3.69036	36	differentiating neuron (hindbrain)	differentiating neuron (hindbrain)	1.61551	1	egr2b
egr2b	ctrl-inj	B03_B10_P02-A02_LIG325	-0.230811	1.99317	24	neural progenitor (hindbrain)	neural progenitor (hindbrain)	-3.77863	1	egr2b
egr2b	ctrl-inj	B03_B10_P02-B06_LIG83	-2.06259	3.40939	18	neural progenitor (hindbrain)	neural progenitor (hindbrain)	1.61551	1	egr2b
egr2b	ctrl-inj	B03_B10_P02-C06_LIG187	-1.13702	1.86352	24	neural progenitor (hindbrain)	neural progenitor (hindbrain)	-3.17928	1	egr2b
egr2b	ctrl-inj	B03_B10_P02-C07_LIG253	-1.89757	2.42724	24	neural progenitor (hindbrain)	neural progenitor (hindbrain)	1.01616	1	egr2b
egr2b	ctrl-inj	B03_B10_P02-C11_LIG68	-2.4379	1.67017	24	neural progenitor (hindbrain)	neural progenitor (hindbrain)	-0.182536	1	egr2b
egr2b	ctrl-inj	B03_B10_P02-D03_LIG281	-5.1342	2.54904	18	neural progenitor (hindbrain)	neural progenitor (hindbrain)	-0.781885	1	egr2b
egr2b	ctrl-inj	B03_B10_P02-D08_LIG2	0.785392	-2.05183	36	differentiating neuron (hindbrain)	differentiating neuron (hindbrain)	-1.98058	1	egr2b
egr2b	ctrl-inj	B03_B10_P02-E01_LIG342	-3.00291	-2.51558	24	neural progenitor (hindbrain R7/8)	neural progenitor (hindbrain R7/8)	-0.182536	1	egr2b
egr2b	ctrl-inj	B03_B10_P02-E02_LIG118	-3.6549	-1.17486	18	neural progenitor (hindbrain R7/8)	neural progenitor (hindbrain R7/8)	1.61551	1	egr2b
egr2b	ctrl-inj	B03_B10_P02-E03_LIG108	0.039697	4.19236	18	neural progenitor (hindbrain)	neural progenitor (hindbrain)	1.01616	1	egr2b
egr2b	ctrl-inj	B03_B10_P02-F01_LIG225	11.5179	-0.523477	36	motor neuron	motor neuron (hindbrain, spinal cord, enteric)	0.416813	1	egr2b
egr2b	ctrl-inj	B03_B10_P02-F01_LIG53	1.20409	-2.31499	36	differentiating neuron (hindbrain)	differentiating neuron (hindbrain)	0.416813	1	egr2b
egr2b	ctrl-inj	B03_B10_P02-F08_LIG303	5.62354	-0.145769	18	neural progenitor (telencephalon/diencephalon)	neural progenitor (telencephalon/diencephalon)	-1.38123	1	egr2b
egr2b	ctrl-inj	B03_B10_P02-G04_LIG169	-1.1555	3.04219	24	neural progenitor (hindbrain)	neural progenitor (hindbrain)	1.61551	1	egr2b
egr2b	ctrl-inj	B03_B10_P02-G04_LIG176	-4.94329	-3.03956	24	neural progenitor (hindbrain R7/8)	neural progenitor (hindbrain R7/8)	1.01616	1	egr2b
egr2b	ctrl-inj	B03_B10_P02-G07_LIG376	2.40967	-1.74247	36	differentiating neuron (hindbrain)	differentiating neuron (hindbrain)	1.01616	1	egr2b
egr2b	ctrl-inj	B03_B10_P02-G09_LIG241	-0.245587	2.53637	24	neural progenitor (hindbrain)	neural progenitor (hindbrain)	-0.182536	1	egr2b
egr2b	ctrl-inj	B03_B10_P02-G09_LIG247	-0.962258	-3.16631	36	neural progenitor (hindbrain R7/8)	neural progenitor (hindbrain R7/8)	-0.781885	1	egr2b
egr2b	ctrl-inj	B03_B10_P02-G09_LIG9	2.73195	0.921511	36	neural progenitor (telencephalon/diencephalon)	neural progenitor (telencephalon/diencephalon)	1.61551	1	egr2b
[truncated: 171,493 more rows]
