# Supplementary material for: Embryo-scale reverse genetics at single-cell resolution
Source: Nature. 2023 Nov 15;623(7988):782–91. doi: 10.1038/s41586-023-06720-2 (PMC10665197; doi:10.1038/s41586-023-06720-2)
Supplement: Supplementary file 8 — Source Data Fig. 4 [file 41586_2023_6720_MOESM8_ESM.xlsx]

## Sheet: Fig4f
timepoint	genotype	embryo	total_ganglia_cells	cell_type	cells
48	ctrl-inj	GAP16.48.48h_ctrl-inj_P10_A2	32	cranial ganglion progenitor	9
48	ctrl-inj	GAP16.48.48h_ctrl-inj_P10_A2	32	epibranchial ganglion	5
48	ctrl-inj	GAP16.48.48h_ctrl-inj_P10_A2	32	lateral line ganglion	6
48	ctrl-inj	GAP16.48.48h_ctrl-inj_P10_A2	32	statoacoustic ganglion	8
48	ctrl-inj	GAP16.48.48h_ctrl-inj_P10_A2	32	trigeminal ganglion	3
48	ctrl-inj	GAP16.48.48h_ctrl-inj_P10_B2	44	cranial ganglion progenitor	13
48	ctrl-inj	GAP16.48.48h_ctrl-inj_P10_B2	44	epibranchial ganglion	7
48	ctrl-inj	GAP16.48.48h_ctrl-inj_P10_B2	44	lateral line ganglion	3
48	ctrl-inj	GAP16.48.48h_ctrl-inj_P10_B2	44	statoacoustic ganglion	13
48	ctrl-inj	GAP16.48.48h_ctrl-inj_P10_B2	44	trigeminal ganglion	5
48	ctrl-inj	GAP16.48.48h_ctrl-inj_P10_C2	28	cranial ganglion progenitor	6
48	ctrl-inj	GAP16.48.48h_ctrl-inj_P10_C2	28	epibranchial ganglion	10
48	ctrl-inj	GAP16.48.48h_ctrl-inj_P10_C2	28	lateral line ganglion	4
48	ctrl-inj	GAP16.48.48h_ctrl-inj_P10_C2	28	statoacoustic ganglion	4
48	ctrl-inj	GAP16.48.48h_ctrl-inj_P10_C2	28	trigeminal ganglion	1
48	ctrl-inj	GAP16.48.48h_ctrl-inj_P10_D2	21	cranial ganglion progenitor	5
48	ctrl-inj	GAP16.48.48h_ctrl-inj_P10_D2	21	epibranchial ganglion	4
48	ctrl-inj	GAP16.48.48h_ctrl-inj_P10_D2	21	lateral line ganglion	3
48	ctrl-inj	GAP16.48.48h_ctrl-inj_P10_D2	21	statoacoustic ganglion	6
48	ctrl-inj	GAP16.48.48h_ctrl-inj_P10_D2	21	trigeminal ganglion	2
48	ctrl-inj	GAP16.48.48h_ctrl-inj_P16_A9	38	cranial ganglion progenitor	9
48	ctrl-inj	GAP16.48.48h_ctrl-inj_P16_A9	38	epibranchial ganglion	10
48	ctrl-inj	GAP16.48.48h_ctrl-inj_P16_A9	38	lateral line ganglion	6
48	ctrl-inj	GAP16.48.48h_ctrl-inj_P16_A9	38	statoacoustic ganglion	2
48	ctrl-inj	GAP16.48.48h_ctrl-inj_P16_A9	38	trigeminal ganglion	6
48	ctrl-inj	GAP16.48.48h_ctrl-inj_P16_B9	31	cranial ganglion progenitor	4
48	ctrl-inj	GAP16.48.48h_ctrl-inj_P16_B9	31	epibranchial ganglion	7
48	ctrl-inj	GAP16.48.48h_ctrl-inj_P16_B9	31	lateral line ganglion	4
48	ctrl-inj	GAP16.48.48h_ctrl-inj_P16_B9	31	statoacoustic ganglion	8
48	ctrl-inj	GAP16.48.48h_ctrl-inj_P16_B9	31	trigeminal ganglion	5
48	ctrl-inj	GAP16.48.48h_ctrl-inj_P16_C9	38	cranial ganglion progenitor	5
48	ctrl-inj	GAP16.48.48h_ctrl-inj_P16_C9	38	epibranchial ganglion	14
48	ctrl-inj	GAP16.48.48h_ctrl-inj_P16_C9	38	lateral line ganglion	8
48	ctrl-inj	GAP16.48.48h_ctrl-inj_P16_C9	38	statoacoustic ganglion	4
48	ctrl-inj	GAP16.48.48h_ctrl-inj_P16_C9	38	trigeminal ganglion	4
48	ctrl-inj	GAP16.48.48h_ctrl-inj_P16_D9	44	cranial ganglion progenitor	8
48	ctrl-inj	GAP16.48.48h_ctrl-inj_P16_D9	44	epibranchial ganglion	9
48	ctrl-inj	GAP16.48.48h_ctrl-inj_P16_D9	44	lateral line ganglion	6
48	ctrl-inj	GAP16.48.48h_ctrl-inj_P16_D9	44	statoacoustic ganglion	7
48	ctrl-inj	GAP16.48.48h_ctrl-inj_P16_D9	44	trigeminal ganglion	9
48	ctrl-inj	GAP16.48.48h_ctrl-inj_P2_A8	36	cranial ganglion progenitor	6
48	ctrl-inj	GAP16.48.48h_ctrl-inj_P2_A8	36	epibranchial ganglion	13
48	ctrl-inj	GAP16.48.48h_ctrl-inj_P2_A8	36	lateral line ganglion	3
48	ctrl-inj	GAP16.48.48h_ctrl-inj_P2_A8	36	statoacoustic ganglion	8
48	ctrl-inj	GAP16.48.48h_ctrl-inj_P2_A8	36	trigeminal ganglion	4
48	ctrl-inj	GAP16.48.48h_ctrl-inj_P2_B8	49	cranial ganglion progenitor	6
48	ctrl-inj	GAP16.48.48h_ctrl-inj_P2_B8	49	epibranchial ganglion	18
48	ctrl-inj	GAP16.48.48h_ctrl-inj_P2_B8	49	lateral line ganglion	7
48	ctrl-inj	GAP16.48.48h_ctrl-inj_P2_B8	49	statoacoustic ganglion	13
48	ctrl-inj	GAP16.48.48h_ctrl-inj_P2_B8	49	trigeminal ganglion	3
48	ctrl-inj	GAP16.48.48h_ctrl-inj_P2_C8	55	cranial ganglion progenitor	5
48	ctrl-inj	GAP16.48.48h_ctrl-inj_P2_C8	55	epibranchial ganglion	13
48	ctrl-inj	GAP16.48.48h_ctrl-inj_P2_C8	55	lateral line ganglion	10
48	ctrl-inj	GAP16.48.48h_ctrl-inj_P2_C8	55	statoacoustic ganglion	22
48	ctrl-inj	GAP16.48.48h_ctrl-inj_P2_C8	55	trigeminal ganglion	2
48	ctrl-inj	GAP16.48.48h_ctrl-inj_P2_D8	32	cranial ganglion progenitor	8
48	ctrl-inj	GAP16.48.48h_ctrl-inj_P2_D8	32	epibranchial ganglion	8
48	ctrl-inj	GAP16.48.48h_ctrl-inj_P2_D8	32	lateral line ganglion	4
48	ctrl-inj	GAP16.48.48h_ctrl-inj_P2_D8	32	statoacoustic ganglion	1
48	ctrl-inj	GAP16.48.48h_ctrl-inj_P2_D8	32	trigeminal ganglion	7
48	ctrl-inj	GAP16.48.48h_ctrl-inj_P3_A3	41	cranial ganglion progenitor	4
48	ctrl-inj	GAP16.48.48h_ctrl-inj_P3_A3	41	epibranchial ganglion	13
48	ctrl-inj	GAP16.48.48h_ctrl-inj_P3_A3	41	lateral line ganglion	9
48	ctrl-inj	GAP16.48.48h_ctrl-inj_P3_A3	41	statoacoustic ganglion	8
48	ctrl-inj	GAP16.48.48h_ctrl-inj_P3_A3	41	trigeminal ganglion	3
48	ctrl-inj	GAP16.48.48h_ctrl-inj_P3_B3	59	cranial ganglion progenitor	10
48	ctrl-inj	GAP16.48.48h_ctrl-inj_P3_B3	59	epibranchial ganglion	18
48	ctrl-inj	GAP16.48.48h_ctrl-inj_P3_B3	59	lateral line ganglion	10
48	ctrl-inj	GAP16.48.48h_ctrl-inj_P3_B3	59	statoacoustic ganglion	12
48	ctrl-inj	GAP16.48.48h_ctrl-inj_P3_B3	59	trigeminal ganglion	7
48	ctrl-inj	GAP16.48.48h_ctrl-inj_P3_C3	16	cranial ganglion progenitor	0
48	ctrl-inj	GAP16.48.48h_ctrl-inj_P3_C3	16	epibranchial ganglion	5
48	ctrl-inj	GAP16.48.48h_ctrl-inj_P3_C3	16	lateral line ganglion	2
48	ctrl-inj	GAP16.48.48h_ctrl-inj_P3_C3	16	statoacoustic ganglion	5
48	ctrl-inj	GAP16.48.48h_ctrl-inj_P3_C3	16	trigeminal ganglion	2
48	ctrl-inj	GAP16.48.48h_ctrl-inj_P3_D3	38	cranial ganglion progenitor	8
48	ctrl-inj	GAP16.48.48h_ctrl-inj_P3_D3	38	epibranchial ganglion	9
48	ctrl-inj	GAP16.48.48h_ctrl-inj_P3_D3	38	lateral line ganglion	8
48	ctrl-inj	GAP16.48.48h_ctrl-inj_P3_D3	38	statoacoustic ganglion	8
48	ctrl-inj	GAP16.48.48h_ctrl-inj_P3_D3	38	trigeminal ganglion	3
48	ctrl-inj	GAP16.48.48h_ctrl-inj_P3_E3	39	cranial ganglion progenitor	3
48	ctrl-inj	GAP16.48.48h_ctrl-inj_P3_E3	39	epibranchial ganglion	9
48	ctrl-inj	GAP16.48.48h_ctrl-inj_P3_E3	39	lateral line ganglion	14
48	ctrl-inj	GAP16.48.48h_ctrl-inj_P3_E3	39	statoacoustic ganglion	5
48	ctrl-inj	GAP16.48.48h_ctrl-inj_P3_E3	39	trigeminal ganglion	5
48	ctrl-inj	GAP16.48.48h_ctrl-inj_P3_F3	43	cranial ganglion progenitor	6
48	ctrl-inj	GAP16.48.48h_ctrl-inj_P3_F3	43	epibranchial ganglion	14
48	ctrl-inj	GAP16.48.48h_ctrl-inj_P3_F3	43	lateral line ganglion	11
48	ctrl-inj	GAP16.48.48h_ctrl-inj_P3_F3	43	statoacoustic ganglion	6
48	ctrl-inj	GAP16.48.48h_ctrl-inj_P3_F3	43	trigeminal ganglion	0
48	ctrl-inj	GAP16.48.48h_ctrl-inj_P3_G3	26	cranial ganglion progenitor	11
48	ctrl-inj	GAP16.48.48h_ctrl-inj_P3_G3	26	epibranchial ganglion	3
48	ctrl-inj	GAP16.48.48h_ctrl-inj_P3_G3	26	lateral line ganglion	6
48	ctrl-inj	GAP16.48.48h_ctrl-inj_P3_G3	26	statoacoustic ganglion	6
48	ctrl-inj	GAP16.48.48h_ctrl-inj_P3_G3	26	trigeminal ganglion	0
48	ctrl-inj	GAP16.48.48h_ctrl-inj_P3_H3	31	cranial ganglion progenitor	9
48	ctrl-inj	GAP16.48.48h_ctrl-inj_P3_H3	31	epibranchial ganglion	6
48	ctrl-inj	GAP16.48.48h_ctrl-inj_P3_H3	31	lateral line ganglion	2
48	ctrl-inj	GAP16.48.48h_ctrl-inj_P3_H3	31	statoacoustic ganglion	4
48	ctrl-inj	GAP16.48.48h_ctrl-inj_P3_H3	31	trigeminal ganglion	4
48	ctrl-inj	GAP16.48.48h_ctrl-inj_P7_A3	37	cranial ganglion progenitor	5
48	ctrl-inj	GAP16.48.48h_ctrl-inj_P7_A3	37	epibranchial ganglion	11
48	ctrl-inj	GAP16.48.48h_ctrl-inj_P7_A3	37	lateral line ganglion	16
48	ctrl-inj	GAP16.48.48h_ctrl-inj_P7_A3	37	statoacoustic ganglion	3
48	ctrl-inj	GAP16.48.48h_ctrl-inj_P7_A3	37	trigeminal ganglion	2
48	ctrl-inj	GAP16.48.48h_ctrl-inj_P7_B3	18	cranial ganglion progenitor	3
48	ctrl-inj	GAP16.48.48h_ctrl-inj_P7_B3	18	epibranchial ganglion	9
48	ctrl-inj	GAP16.48.48h_ctrl-inj_P7_B3	18	lateral line ganglion	3
48	ctrl-inj	GAP16.48.48h_ctrl-inj_P7_B3	18	statoacoustic ganglion	0
48	ctrl-inj	GAP16.48.48h_ctrl-inj_P7_B3	18	trigeminal ganglion	3
48	ctrl-inj	GAP16.48.48h_ctrl-inj_P7_C3	57	cranial ganglion progenitor	14
48	ctrl-inj	GAP16.48.48h_ctrl-inj_P7_C3	57	epibranchial ganglion	10
48	ctrl-inj	GAP16.48.48h_ctrl-inj_P7_C3	57	lateral line ganglion	0
48	ctrl-inj	GAP16.48.48h_ctrl-inj_P7_C3	57	statoacoustic ganglion	30
48	ctrl-inj	GAP16.48.48h_ctrl-inj_P7_C3	57	trigeminal ganglion	3
48	ctrl-inj	GAP16.48.48h_ctrl-inj_P7_D3	53	cranial ganglion progenitor	5
48	ctrl-inj	GAP16.48.48h_ctrl-inj_P7_D3	53	epibranchial ganglion	5
48	ctrl-inj	GAP16.48.48h_ctrl-inj_P7_D3	53	lateral line ganglion	6
48	ctrl-inj	GAP16.48.48h_ctrl-inj_P7_D3	53	statoacoustic ganglion	29
48	ctrl-inj	GAP16.48.48h_ctrl-inj_P7_D3	53	trigeminal ganglion	8
48	foxi1	GAP16.48.48h_foxi1_P16_A3	20	cranial ganglion progenitor	5
48	foxi1	GAP16.48.48h_foxi1_P16_A3	20	epibranchial ganglion	4
48	foxi1	GAP16.48.48h_foxi1_P16_A3	20	lateral line ganglion	2
48	foxi1	GAP16.48.48h_foxi1_P16_A3	20	statoacoustic ganglion	0
48	foxi1	GAP16.48.48h_foxi1_P16_A3	20	trigeminal ganglion	2
48	foxi1	GAP16.48.48h_foxi1_P16_B3	19	cranial ganglion progenitor	8
48	foxi1	GAP16.48.48h_foxi1_P16_B3	19	epibranchial ganglion	2
48	foxi1	GAP16.48.48h_foxi1_P16_B3	19	lateral line ganglion	4
48	foxi1	GAP16.48.48h_foxi1_P16_B3	19	statoacoustic ganglion	1
48	foxi1	GAP16.48.48h_foxi1_P16_B3	19	trigeminal ganglion	2
48	foxi1	GAP16.48.48h_foxi1_P16_C3	19	cranial ganglion progenitor	7
48	foxi1	GAP16.48.48h_foxi1_P16_C3	19	epibranchial ganglion	1
48	foxi1	GAP16.48.48h_foxi1_P16_C3	19	lateral line ganglion	2
48	foxi1	GAP16.48.48h_foxi1_P16_C3	19	statoacoustic ganglion	0
48	foxi1	GAP16.48.48h_foxi1_P16_C3	19	trigeminal ganglion	7
48	foxi1	GAP16.48.48h_foxi1_P16_D3	7	cranial ganglion progenitor	3
48	foxi1	GAP16.48.48h_foxi1_P16_D3	7	epibranchial ganglion	2
48	foxi1	GAP16.48.48h_foxi1_P16_D3	7	lateral line ganglion	0
48	foxi1	GAP16.48.48h_foxi1_P16_D3	7	statoacoustic ganglion	1
48	foxi1	GAP16.48.48h_foxi1_P16_D3	7	trigeminal ganglion	0
48	foxi1	GAP16.48.48h_foxi1_P16_E3	5	cranial ganglion progenitor	1
48	foxi1	GAP16.48.48h_foxi1_P16_E3	5	epibranchial ganglion	1
48	foxi1	GAP16.48.48h_foxi1_P16_E3	5	lateral line ganglion	1
48	foxi1	GAP16.48.48h_foxi1_P16_E3	5	statoacoustic ganglion	0
48	foxi1	GAP16.48.48h_foxi1_P16_E3	5	trigeminal ganglion	1
48	foxi1	GAP16.48.48h_foxi1_P16_F3	16	cranial ganglion progenitor	6
48	foxi1	GAP16.48.48h_foxi1_P16_F3	16	epibranchial ganglion	4
48	foxi1	GAP16.48.48h_foxi1_P16_F3	16	lateral line ganglion	6
48	foxi1	GAP16.48.48h_foxi1_P16_F3	16	statoacoustic ganglion	0
48	foxi1	GAP16.48.48h_foxi1_P16_F3	16	trigeminal ganglion	0
48	foxi1	GAP16.48.48h_foxi1_P16_G3	9	cranial ganglion progenitor	4
48	foxi1	GAP16.48.48h_foxi1_P16_G3	9	epibranchial ganglion	1
48	foxi1	GAP16.48.48h_foxi1_P16_G3	9	lateral line ganglion	0
48	foxi1	GAP16.48.48h_foxi1_P16_G3	9	statoacoustic ganglion	3
48	foxi1	GAP16.48.48h_foxi1_P16_G3	9	trigeminal ganglion	1
48	foxi1	GAP16.48.48h_foxi1_P16_H3	5	cranial ganglion progenitor	5
48	foxi1	GAP16.48.48h_foxi1_P16_H3	5	epibranchial ganglion	0
48	foxi1	GAP16.48.48h_foxi1_P16_H3	5	lateral line ganglion	0
48	foxi1	GAP16.48.48h_foxi1_P16_H3	5	statoacoustic ganglion	0
48	foxi1	GAP16.48.48h_foxi1_P16_H3	5	trigeminal ganglion	0
48	phox2a	GAP16.48.48h_phox2a_P2_A10	44	cranial ganglion progenitor	19
48	phox2a	GAP16.48.48h_phox2a_P2_A10	44	epibranchial ganglion	2
48	phox2a	GAP16.48.48h_phox2a_P2_A10	44	lateral line ganglion	12
48	phox2a	GAP16.48.48h_phox2a_P2_A10	44	statoacoustic ganglion	4
48	phox2a	GAP16.48.48h_phox2a_P2_A10	44	trigeminal ganglion	4
48	phox2a	GAP16.48.48h_phox2a_P2_B10	21	cranial ganglion progenitor	5
48	phox2a	GAP16.48.48h_phox2a_P2_B10	21	epibranchial ganglion	0
48	phox2a	GAP16.48.48h_phox2a_P2_B10	21	lateral line ganglion	7
48	phox2a	GAP16.48.48h_phox2a_P2_B10	21	statoacoustic ganglion	4
48	phox2a	GAP16.48.48h_phox2a_P2_B10	21	trigeminal ganglion	3
48	phox2a	GAP16.48.48h_phox2a_P2_C10	37	cranial ganglion progenitor	15
48	phox2a	GAP16.48.48h_phox2a_P2_C10	37	epibranchial ganglion	1
48	phox2a	GAP16.48.48h_phox2a_P2_C10	37	lateral line ganglion	11
48	phox2a	GAP16.48.48h_phox2a_P2_C10	37	statoacoustic ganglion	6
48	phox2a	GAP16.48.48h_phox2a_P2_C10	37	trigeminal ganglion	2
48	phox2a	GAP16.48.48h_phox2a_P2_D10	24	cranial ganglion progenitor	12
48	phox2a	GAP16.48.48h_phox2a_P2_D10	24	epibranchial ganglion	1
48	phox2a	GAP16.48.48h_phox2a_P2_D10	24	lateral line ganglion	5
48	phox2a	GAP16.48.48h_phox2a_P2_D10	24	statoacoustic ganglion	4
48	phox2a	GAP16.48.48h_phox2a_P2_D10	24	trigeminal ganglion	1
48	phox2a	GAP16.48.48h_phox2a_P2_E10	52	cranial ganglion progenitor	10
48	phox2a	GAP16.48.48h_phox2a_P2_E10	52	epibranchial ganglion	23
48	phox2a	GAP16.48.48h_phox2a_P2_E10	52	lateral line ganglion	7
48	phox2a	GAP16.48.48h_phox2a_P2_E10	52	statoacoustic ganglion	7
48	phox2a	GAP16.48.48h_phox2a_P2_E10	52	trigeminal ganglion	3
48	phox2a	GAP16.48.48h_phox2a_P2_F10	41	cranial ganglion progenitor	16
48	phox2a	GAP16.48.48h_phox2a_P2_F10	41	epibranchial ganglion	1
48	phox2a	GAP16.48.48h_phox2a_P2_F10	41	lateral line ganglion	11
48	phox2a	GAP16.48.48h_phox2a_P2_F10	41	statoacoustic ganglion	11
48	phox2a	GAP16.48.48h_phox2a_P2_F10	41	trigeminal ganglion	1
48	phox2a	GAP16.48.48h_phox2a_P2_G10	38	cranial ganglion progenitor	14
48	phox2a	GAP16.48.48h_phox2a_P2_G10	38	epibranchial ganglion	3
48	phox2a	GAP16.48.48h_phox2a_P2_G10	38	lateral line ganglion	7
48	phox2a	GAP16.48.48h_phox2a_P2_G10	38	statoacoustic ganglion	7
48	phox2a	GAP16.48.48h_phox2a_P2_G10	38	trigeminal ganglion	3
48	phox2a	GAP16.48.48h_phox2a_P2_H10	22	cranial ganglion progenitor	9
48	phox2a	GAP16.48.48h_phox2a_P2_H10	22	epibranchial ganglion	3
48	phox2a	GAP16.48.48h_phox2a_P2_H10	22	lateral line ganglion	6
48	phox2a	GAP16.48.48h_phox2a_P2_H10	22	statoacoustic ganglion	3
48	phox2a	GAP16.48.48h_phox2a_P2_H10	22	trigeminal ganglion	1
48	tfap2a-foxd3	GAP16.48.48h_tfap2a-foxd3_P3_A5	19	cranial ganglion progenitor	8
48	tfap2a-foxd3	GAP16.48.48h_tfap2a-foxd3_P3_A5	19	epibranchial ganglion	5
48	tfap2a-foxd3	GAP16.48.48h_tfap2a-foxd3_P3_A5	19	lateral line ganglion	2
48	tfap2a-foxd3	GAP16.48.48h_tfap2a-foxd3_P3_A5	19	statoacoustic ganglion	0
48	tfap2a-foxd3	GAP16.48.48h_tfap2a-foxd3_P3_A5	19	trigeminal ganglion	0
48	tfap2a-foxd3	GAP16.48.48h_tfap2a-foxd3_P3_B5	24	cranial ganglion progenitor	5
48	tfap2a-foxd3	GAP16.48.48h_tfap2a-foxd3_P3_B5	24	epibranchial ganglion	0
48	tfap2a-foxd3	GAP16.48.48h_tfap2a-foxd3_P3_B5	24	lateral line ganglion	3
48	tfap2a-foxd3	GAP16.48.48h_tfap2a-foxd3_P3_B5	24	statoacoustic ganglion	9
48	tfap2a-foxd3	GAP16.48.48h_tfap2a-foxd3_P3_B5	24	trigeminal ganglion	2
48	tfap2a-foxd3	GAP16.48.48h_tfap2a-foxd3_P3_C5	13	cranial ganglion progenitor	7
48	tfap2a-foxd3	GAP16.48.48h_tfap2a-foxd3_P3_C5	13	epibranchial ganglion	2
48	tfap2a-foxd3	GAP16.48.48h_tfap2a-foxd3_P3_C5	13	lateral line ganglion	4
48	tfap2a-foxd3	GAP16.48.48h_tfap2a-foxd3_P3_C5	13	statoacoustic ganglion	0
48	tfap2a-foxd3	GAP16.48.48h_tfap2a-foxd3_P3_C5	13	trigeminal ganglion	0
48	tfap2a-foxd3	GAP16.48.48h_tfap2a-foxd3_P3_D5	22	cranial ganglion progenitor	4
48	tfap2a-foxd3	GAP16.48.48h_tfap2a-foxd3_P3_D5	22	epibranchial ganglion	8
48	tfap2a-foxd3	GAP16.48.48h_tfap2a-foxd3_P3_D5	22	lateral line ganglion	0
48	tfap2a-foxd3	GAP16.48.48h_tfap2a-foxd3_P3_D5	22	statoacoustic ganglion	4
48	tfap2a-foxd3	GAP16.48.48h_tfap2a-foxd3_P3_D5	22	trigeminal ganglion	0
48	tfap2a-foxd3	GAP16.48.48h_tfap2a-foxd3_P3_E5	35	cranial ganglion progenitor	18
48	tfap2a-foxd3	GAP16.48.48h_tfap2a-foxd3_P3_E5	35	epibranchial ganglion	7
48	tfap2a-foxd3	GAP16.48.48h_tfap2a-foxd3_P3_E5	35	lateral line ganglion	4
48	tfap2a-foxd3	GAP16.48.48h_tfap2a-foxd3_P3_E5	35	statoacoustic ganglion	2
48	tfap2a-foxd3	GAP16.48.48h_tfap2a-foxd3_P3_E5	35	trigeminal ganglion	2
48	tfap2a-foxd3	GAP16.48.48h_tfap2a-foxd3_P3_F5	16	cranial ganglion progenitor	0
48	tfap2a-foxd3	GAP16.48.48h_tfap2a-foxd3_P3_F5	16	epibranchial ganglion	3
48	tfap2a-foxd3	GAP16.48.48h_tfap2a-foxd3_P3_F5	16	lateral line ganglion	0
48	tfap2a-foxd3	GAP16.48.48h_tfap2a-foxd3_P3_F5	16	statoacoustic ganglion	0
48	tfap2a-foxd3	GAP16.48.48h_tfap2a-foxd3_P3_F5	16	trigeminal ganglion	3
48	tfap2a-foxd3	GAP16.48.48h_tfap2a-foxd3_P3_G5	16	cranial ganglion progenitor	6
48	tfap2a-foxd3	GAP16.48.48h_tfap2a-foxd3_P3_G5	16	epibranchial ganglion	1
48	tfap2a-foxd3	GAP16.48.48h_tfap2a-foxd3_P3_G5	16	lateral line ganglion	1
48	tfap2a-foxd3	GAP16.48.48h_tfap2a-foxd3_P3_G5	16	statoacoustic ganglion	6
48	tfap2a-foxd3	GAP16.48.48h_tfap2a-foxd3_P3_G5	16	trigeminal ganglion	2
48	tfap2a-foxd3	GAP16.48.48h_tfap2a-foxd3_P3_H5	23	cranial ganglion progenitor	9
48	tfap2a-foxd3	GAP16.48.48h_tfap2a-foxd3_P3_H5	23	epibranchial ganglion	4
48	tfap2a-foxd3	GAP16.48.48h_tfap2a-foxd3_P3_H5	23	lateral line ganglion	2
48	tfap2a-foxd3	GAP16.48.48h_tfap2a-foxd3_P3_H5	23	statoacoustic ganglion	4
48	tfap2a-foxd3	GAP16.48.48h_tfap2a-foxd3_P3_H5	23	trigeminal ganglion	4
