# Supplementary material for: Embryo-scale reverse genetics at single-cell resolution
Source: Nature. 2023 Nov 15;623(7988):782–91. doi: 10.1038/s41586-023-06720-2 (PMC10665197; doi:10.1038/s41586-023-06720-2)
Supplement: Supplementary file 9 — Source Data Fig. 5 [file 41586_2023_6720_MOESM9_ESM.xlsx]

## Sheet: Fig5b
timepoint	genotype	embryo	total_cells	cell_type	cells	cells_per_1000
18	ctrl-inj	GAP16.18.18h_ctrl-inj_P12_A1	1765	notochord	35	20
18	ctrl-inj	GAP16.18.18h_ctrl-inj_P12_B1	1763	notochord	22	12
18	ctrl-inj	GAP16.18.18h_ctrl-inj_P12_C1	1756	notochord	38	22
18	ctrl-inj	GAP16.18.18h_ctrl-inj_P12_D1	1757	notochord	33	19
18	ctrl-inj	GAP16.18.18h_ctrl-inj_P13_A1	1764	notochord	27	15
18	ctrl-inj	GAP16.18.18h_ctrl-inj_P13_B1	1760	notochord	41	23
18	ctrl-inj	GAP16.18.18h_ctrl-inj_P13_C1	1759	notochord	31	18
18	ctrl-inj	GAP16.18.18h_ctrl-inj_P13_D1	1764	notochord	43	24
18	ctrl-inj	GAP16.18.18h_ctrl-inj_P13_E1	1755	notochord	46	26
18	ctrl-inj	GAP16.18.18h_ctrl-inj_P13_F1	1763	notochord	45	26
18	ctrl-inj	GAP16.18.18h_ctrl-inj_P13_G1	1760	notochord	37	21
18	ctrl-inj	GAP16.18.18h_ctrl-inj_P13_H1	1763	notochord	34	19
18	ctrl-inj	GAP16.18.18h_ctrl-inj_P3_A7	1757	notochord	29	17
18	ctrl-inj	GAP16.18.18h_ctrl-inj_P9_A1	1761	notochord	34	19
18	ctrl-inj	GAP16.18.18h_ctrl-inj_P9_B1	1761	notochord	55	31
18	ctrl-inj	GAP16.18.18h_ctrl-inj_P9_C1	1756	notochord	46	26
18	ctrl-inj	GAP16.18.18h_ctrl-inj_P9_D1	1769	notochord	37	21
18	noto	GAP16.18.18h_noto_P13_A5	1766	notochord	10	6
18	noto	GAP16.18.18h_noto_P13_B5	1767	notochord	7	4
18	noto	GAP16.18.18h_noto_P13_C5	1756	notochord	25	14
18	noto	GAP16.18.18h_noto_P13_D5	1756	notochord	1	1
18	noto	GAP16.18.18h_noto_P13_E5	1762	notochord	7	4
18	noto	GAP16.18.18h_noto_P13_F5	1761	notochord	1	1
18	noto	GAP16.18.18h_noto_P13_G5	1755	notochord	1	1
18	noto	GAP16.18.18h_noto_P13_H5	1770	notochord	3	2
18	tbxta	GAP16.18.18h_tbxta_P12_A2	1756	notochord	0	0
18	tbxta	GAP16.18.18h_tbxta_P12_B2	1762	notochord	1	1
18	tbxta	GAP16.18.18h_tbxta_P12_C2	1751	notochord	0	0
18	tbxta	GAP16.18.18h_tbxta_P12_D2	1763	notochord	0	0
18	tbxta	GAP16.18.18h_tbxta_P12_E2	1762	notochord	0	0
18	tbxta	GAP16.18.18h_tbxta_P12_F2	1764	notochord	0	0
18	tbxta	GAP16.18.18h_tbxta_P12_G2	1754	notochord	0	0
18	tbxta	GAP16.18.18h_tbxta_P12_H2	1757	notochord	0	0
24	ctrl-inj	GAP16.24.24h_ctrl-inj_P10_A7	1877	notochord	24	13
24	ctrl-inj	GAP16.24.24h_ctrl-inj_P10_B7	1873	notochord	85	45
24	ctrl-inj	GAP16.24.24h_ctrl-inj_P10_C7	1872	notochord	68	36
24	ctrl-inj	GAP16.24.24h_ctrl-inj_P10_D7	1872	notochord	46	25
24	ctrl-inj	GAP16.24.24h_ctrl-inj_P10_E7	1878	notochord	18	10
24	ctrl-inj	GAP16.24.24h_ctrl-inj_P10_F7	1879	notochord	20	11
24	ctrl-inj	GAP16.24.24h_ctrl-inj_P10_G7	1878	notochord	15	8
24	ctrl-inj	GAP16.24.24h_ctrl-inj_P10_H7	1876	notochord	25	13
24	ctrl-inj	GAP16.24.24h_ctrl-inj_P12_A6	1875	notochord	43	23
24	ctrl-inj	GAP16.24.24h_ctrl-inj_P12_B6	1878	notochord	30	16
24	ctrl-inj	GAP16.24.24h_ctrl-inj_P12_C6	1881	notochord	42	22
24	ctrl-inj	GAP16.24.24h_ctrl-inj_P12_D6	1867	notochord	31	17
24	ctrl-inj	GAP16.24.24h_ctrl-inj_P13_A7	1876	notochord	38	20
24	ctrl-inj	GAP16.24.24h_ctrl-inj_P13_B7	1875	notochord	42	22
24	ctrl-inj	GAP16.24.24h_ctrl-inj_P13_C7	1872	notochord	26	14
24	ctrl-inj	GAP16.24.24h_ctrl-inj_P13_D7	1880	notochord	41	22
24	ctrl-inj	GAP16.24.24h_ctrl-inj_P13_E7	1868	notochord	27	14
24	ctrl-inj	GAP16.24.24h_ctrl-inj_P13_F7	1877	notochord	33	18
24	ctrl-inj	GAP16.24.24h_ctrl-inj_P13_G7	1875	notochord	41	22
24	ctrl-inj	GAP16.24.24h_ctrl-inj_P13_H7	1877	notochord	28	15
24	ctrl-inj	GAP16.24.24h_ctrl-inj_P3_E7	1873	notochord	22	12
24	ctrl-inj	GAP16.24.24h_ctrl-inj_P3_F7	1871	notochord	23	12
24	ctrl-inj	GAP16.24.24h_ctrl-inj_P9_A5	1872	notochord	75	40
24	ctrl-inj	GAP16.24.24h_ctrl-inj_P9_B5	1872	notochord	43	23
24	ctrl-inj	GAP16.24.24h_ctrl-inj_P9_C5	1865	notochord	33	18
24	ctrl-inj	GAP16.24.24h_ctrl-inj_P9_D5	1869	notochord	46	25
24	noto	GAP16.24.24h_noto_P13_A11	1872	notochord	7	4
24	noto	GAP16.24.24h_noto_P13_B11	1880	notochord	1	1
24	noto	GAP16.24.24h_noto_P13_C11	1873	notochord	0	0
24	noto	GAP16.24.24h_noto_P13_D11	1868	notochord	0	0
24	noto	GAP16.24.24h_noto_P13_E11	1874	notochord	10	5
24	noto	GAP16.24.24h_noto_P13_F11	1866	notochord	12	6
24	noto	GAP16.24.24h_noto_P13_G11	1878	notochord	0	0
24	noto	GAP16.24.24h_noto_P13_H11	1870	notochord	2	1
24	tbxta	GAP16.24.24h_tbxta_P12_A7	1869	notochord	0	0
24	tbxta	GAP16.24.24h_tbxta_P12_B7	1873	notochord	0	0
24	tbxta	GAP16.24.24h_tbxta_P12_C7	1877	notochord	0	0
24	tbxta	GAP16.24.24h_tbxta_P12_D7	1879	notochord	0	0
24	tbxta	GAP16.24.24h_tbxta_P12_E7	1877	notochord	0	0
24	tbxta	GAP16.24.24h_tbxta_P12_F7	1877	notochord	0	0
24	tbxta	GAP16.24.24h_tbxta_P12_G7	1879	notochord	1	1
24	tbxta	GAP16.24.24h_tbxta_P12_H7	1866	notochord	0	0
36	ctrl-inj	GAP16.36.36h_ctrl-inj_P10_A11	3233	notochord	69	21
36	ctrl-inj	GAP16.36.36h_ctrl-inj_P10_B11	3229	notochord	98	30
36	ctrl-inj	GAP16.36.36h_ctrl-inj_P10_C11	3229	notochord	73	23
36	ctrl-inj	GAP16.36.36h_ctrl-inj_P10_D11	3226	notochord	35	11
36	ctrl-inj	GAP16.36.36h_ctrl-inj_P10_E11	3225	notochord	77	24
36	ctrl-inj	GAP16.36.36h_ctrl-inj_P10_F11	3222	notochord	43	13
36	ctrl-inj	GAP16.36.36h_ctrl-inj_P10_G11	3230	notochord	46	14
36	ctrl-inj	GAP16.36.36h_ctrl-inj_P10_H11	3221	notochord	70	22
36	ctrl-inj	GAP16.36.36h_ctrl-inj_P16_A5	3230	notochord	73	23
36	ctrl-inj	GAP16.36.36h_ctrl-inj_P16_B5	3230	notochord	71	22
36	ctrl-inj	GAP16.36.36h_ctrl-inj_P16_C5	3225	notochord	89	28
36	ctrl-inj	GAP16.36.36h_ctrl-inj_P16_D5	3226	notochord	103	32
36	ctrl-inj	GAP16.36.36h_ctrl-inj_P19_A1	3227	notochord	62	19
36	ctrl-inj	GAP16.36.36h_ctrl-inj_P19_B1	3230	notochord	92	28
36	ctrl-inj	GAP16.36.36h_ctrl-inj_P19_C1	3224	notochord	127	39
36	ctrl-inj	GAP16.36.36h_ctrl-inj_P19_D1	3224	notochord	37	11
36	ctrl-inj	GAP16.36.36h_ctrl-inj_P19_E1	3224	notochord	40	12
36	ctrl-inj	GAP16.36.36h_ctrl-inj_P19_F1	3230	notochord	34	11
36	ctrl-inj	GAP16.36.36h_ctrl-inj_P19_G1	3228	notochord	42	13
36	ctrl-inj	GAP16.36.36h_ctrl-inj_P19_H1	3223	notochord	41	13
36	ctrl-inj	GAP16.36.36h_ctrl-inj_P2_A11	3233	notochord	94	29
36	ctrl-inj	GAP16.36.36h_ctrl-inj_P2_B11	3223	notochord	71	22
36	ctrl-inj	GAP16.36.36h_ctrl-inj_P2_C11	3224	notochord	99	31
36	ctrl-inj	GAP16.36.36h_ctrl-inj_P2_D11	3219	notochord	96	30
36	ctrl-inj	GAP16.36.36h_ctrl-inj_P2_E11	3223	notochord	81	25
36	ctrl-inj	GAP16.36.36h_ctrl-inj_P2_F11	3240	notochord	60	19
36	ctrl-inj	GAP16.36.36h_ctrl-inj_P2_G11	3228	notochord	33	10
36	ctrl-inj	GAP16.36.36h_ctrl-inj_P2_H11	3223	notochord	41	13
36	ctrl-inj	GAP16.36.36h_ctrl-inj_P7_A8	3224	notochord	36	11
36	ctrl-inj	GAP16.36.36h_ctrl-inj_P7_B8	3232	notochord	39	12
36	ctrl-inj	GAP16.36.36h_ctrl-inj_P7_C8	3219	notochord	40	12
36	ctrl-inj	GAP16.36.36h_ctrl-inj_P7_D8	3224	notochord	53	16
36	ctrl-inj	GAP16.36.36h_ctrl-inj_P9_A10	3223	notochord	76	24
36	ctrl-inj	GAP16.36.36h_ctrl-inj_P9_B10	3225	notochord	89	28
36	ctrl-inj	GAP16.36.36h_ctrl-inj_P9_C10	3218	notochord	103	32
36	ctrl-inj	GAP16.36.36h_ctrl-inj_P9_D10	3242	notochord	95	29
36	noto	GAP16.36.36h_noto_P19_A5	3225	notochord	0	0
36	noto	GAP16.36.36h_noto_P19_B5	3227	notochord	0	0
36	noto	GAP16.36.36h_noto_P19_C5	3222	notochord	1	0
36	noto	GAP16.36.36h_noto_P19_D5	3220	notochord	0	0
36	noto	GAP16.36.36h_noto_P19_E5	3220	notochord	12	4
36	noto	GAP16.36.36h_noto_P19_F5	3221	notochord	11	3
36	noto	GAP16.36.36h_noto_P19_G5	3214	notochord	2	1
36	noto	GAP16.36.36h_noto_P19_H5	3218	notochord	1	0
36	tbxta	GAP16.36.36h_tbxta_P2_A4	3217	notochord	50	16
36	tbxta	GAP16.36.36h_tbxta_P2_B4	3224	notochord	67	21
36	tbxta	GAP16.36.36h_tbxta_P2_C4	3222	notochord	99	31
36	tbxta	GAP16.36.36h_tbxta_P2_D4	3227	notochord	55	17
36	tbxta	GAP16.36.36h_tbxta_P2_E4	3215	notochord	68	21
36	tbxta	GAP16.36.36h_tbxta_P2_G4	3219	notochord	90	28
36	tbxta	GAP16.36.36h_tbxta_P2_H4	3215	notochord	154	48
