# Supplementary material for: Embryo-scale reverse genetics at single-cell resolution
Source: Nature. 2023 Nov 15;623(7988):782–91. doi: 10.1038/s41586-023-06720-2 (PMC10665197; doi:10.1038/s41586-023-06720-2)
Supplement: Supplementary file 10 — Source Data Extended Data Fig. 3 [file 41586_2023_6720_MOESM10_ESM.xlsx]

## Sheet: EDF3a
timepoint	cell_group	cells_per_embryo	cells_per_embryo.stddev	cells_per_embryo.stderr	cells_per_embryo_cv	cells_per_embryo_cv.stddev	cells_per_embryo_cv.stderr	num_embryos	model_fit	model_sd	model_fit_lower	model_fit_upper	cv_test_stat	cv_z_stat_p_val
18	connective tissue-meninges-dermal FB	47.1912	16.9719	2.44969	0.359918	0.0383584	0.00553656	48	0.500954	0.12828	0.244393	0.757514	-1.09943	0.864211
18	enveloping layer (EVL)	174.397	76.0817	10.9814	0.436727	0.044836	0.00647152	48	0.464178	0.123895	0.216388	0.711967	-0.221562	0.587673
18	eye, optic cup	9.82729	5.96316	0.860708	0.607544	0.0672287	0.00970362	48	0.684991	0.147468	0.390056	0.979926	-0.525177	0.70027
18	fast-committed myocyte	15.0298	9.10604	1.31434	0.606007	0.0661112	0.00954233	48	0.606073	0.139741	0.326591	0.885555	-0.000471951	0.500188
18	fin mesenchyme	23.1131	11.2587	1.62505	0.487202	0.0548665	0.00791929	48	0.552638	0.134099	0.284439	0.820836	-0.487965	0.687213
18	head mesenchyme (maybe ventral, hand2+)	4.30333	3.56846	0.515062	0.831263	0.100032	0.0144384	48	0.958488	0.169884	0.618721	1.29826	-0.748895	0.77304
18	ionocyte/goblet cell	11.6535	7.8132	1.12774	0.672899	0.0779463	0.0112506	48	0.649551	0.144081	0.361389	0.937713	0.162052	0.435633
18	lens	4.39292	6.12578	0.88418	1.39528	0.166905	0.0240907	48	0.94906	0.169204	0.610651	1.28747	2.63717	0.0041801
18	mature slow muscle	25.1492	10.2522	1.47978	0.408511	0.0521034	0.00752048	48	0.544502	0.133208	0.278086	0.810918	-1.02089	0.846346
18	mesodermal progenitor cells (contains PSM)	17.5571	9.30488	1.34304	0.530093	0.0532703	0.00768891	48	0.584207	0.137475	0.309256	0.859158	-0.393626	0.653071
18	myeloid cell	3.08958	3.31111	0.477918	1.07614	0.149736	0.0216125	48	1.13347	0.1815	0.770473	1.49647	-0.315903	0.623962
18	myoblast	4.91812	5.48911	0.792285	1.11915	0.144796	0.0208995	48	0.900133	0.165583	0.568967	1.2313	1.32273	0.0929632
18	neural progenitor (hindbrain R7/8)	8.93	5.91455	0.853692	0.662943	0.0768228	0.0110884	48	0.707468	0.14955	0.408368	1.00657	-0.297725	0.617043
18	neural progenitor (hindbrain)	17.4275	9.69517	1.39938	0.556568	0.0590977	0.00853002	48	0.585178	0.137577	0.310023	0.860332	-0.207952	0.582367
18	neural progenitor (MHB)	9.60354	5.34402	0.771343	0.557443	0.066316	0.0095719	48	0.69022	0.147956	0.394307	0.986132	-0.897404	0.815248
18	neural progenitor (telencephalon/diencephalon)	8.31687	5.53646	0.79912	0.667803	0.0837985	0.0120953	48	0.725477	0.151183	0.423112	1.02784	-0.381487	0.648579
18	notochord	13.2125	7.56394	1.09176	0.572938	0.0635189	0.00916816	48	0.626802	0.141837	0.343129	0.910475	-0.379762	0.647939
18	periderm	98.2481	85.5489	12.3479	0.872223	0.0793535	0.0114537	48	0.474803	0.125184	0.224434	0.725171	3.17468	0.000750009
18	pharyngeal arch (NC-derived)	5.08104	4.19305	0.605214	0.825936	0.0956381	0.0138042	48	0.886849	0.164571	0.557707	1.21599	-0.370135	0.644359
18	contains head vasculature?	4.15354	4.10046	0.59185	0.98709	0.121536	0.0175422	48	0.975076	0.171065	0.632946	1.31721	0.0702319	0.472005
18	head/eye connective tissue	8.28979	6.779	0.978465	0.818871	0.0975764	0.0140839	48	0.726331	0.151259	0.423812	1.02885	0.611797	0.270336
18	slow-committed myocyte	6.38625	5.03622	0.726915	0.790036	0.0988559	0.0142686	48	0.803334	0.157907	0.487519	1.11915	-0.0842123	0.533556
18	endothelium (vein + early artery)	3.96375	3.81779	0.551051	0.968754	0.112202	0.0161949	48	0.997715	0.172648	0.652419	1.34301	-0.167747	0.566609
18	pectoral fin bud (osteoblast+)	3.25667	3.48468	0.502971	1.07188	0.11239	0.0162221	48	1.10255	0.179576	0.743402	1.46171	-0.17083	0.567821
20	connective tissue-meninges-dermal FB	28.5035	7.92288	1.14357	0.278142	0.0288362	0.00416214	48	0.286047	0.0807041	0.124638	0.447455	-0.0979437	0.539011
20	cranial muscle (progenitor)	6.38938	2.94758	0.425447	0.462031	0.0523676	0.00755861	48	0.485538	0.10329	0.278959	0.692118	-0.227588	0.590017
20	enveloping layer (EVL)	4.08208	4.43787	0.640551	1.08812	0.127264	0.018369	48	0.622305	0.115474	0.391358	0.853252	4.03396	2.74225e-05
20	eye, optic cup	12.9279	4.46553	0.644544	0.345577	0.0389948	0.00562841	48	0.35711	0.0896098	0.177891	0.53633	-0.128702	0.551203
20	fast-committed myocyte	30.4842	8.30035	1.19805	0.272387	0.0306112	0.00441834	48	0.282163	0.0801817	0.1218	0.442527	-0.121923	0.54852
20	fin mesenchyme	20.1875	5.45265	0.787023	0.270198	0.0271728	0.00392206	48	0.310545	0.0839083	0.142729	0.478362	-0.480844	0.684686
20	head mesenchyme	5.48021	2.69049	0.388339	0.491432	0.0507101	0.00731937	48	0.526398	0.107148	0.312102	0.740695	-0.326341	0.627917
20	head mesenchyme (maybe ventral, hand2+)	9.62646	3.26597	0.471403	0.339471	0.0364647	0.00526323	48	0.400813	0.0945658	0.211682	0.589945	-0.648673	0.741725
20	head mesenchyme/PA cartilage	9.0625	3.70963	0.535439	0.409685	0.0416444	0.00601086	48	0.41136	0.0957114	0.219938	0.602783	-0.0175058	0.506983
20	ionocyte/goblet cell	9.20167	2.98658	0.431076	0.324973	0.0353013	0.0050953	48	0.408641	0.0954178	0.217806	0.599477	-0.876864	0.80972
20	lens	5.5675	2.92915	0.422787	0.526825	0.0625279	0.00902512	48	0.521926	0.106736	0.308455	0.735397	0.0458982	0.481696
20	mature slow muscle	40.7294	10.0619	1.45231	0.24713	0.0266144	0.00384146	48	0.268061	0.0782489	0.111564	0.424559	-0.267504	0.605459
20	mesodermal progenitor cells (contains PSM)	6.21146	5.76978	0.832795	0.932717	0.115109	0.0166146	48	0.492637	0.103975	0.284687	0.700586	4.23257	1.15519e-05
20	myeloid cell	3.24292	1.92178	0.277385	0.595028	0.0690066	0.00996024	48	0.716203	0.122791	0.470621	0.961784	-0.986835	0.838138
20	myoblast	3.40563	2.96661	0.428193	0.873573	0.0982558	0.014182	48	0.694675	0.121178	0.452319	0.93703	1.47633	0.0699274
20	neural progenitor (hindbrain R7/8)	10.2323	3.68941	0.53252	0.361446	0.0411511	0.00593966	48	0.390741	0.0934541	0.203833	0.57765	-0.313473	0.623039
20	neural progenitor (hindbrain)	22.469	7.54546	1.08909	0.336257	0.0396899	0.00572875	48	0.302043	0.0828136	0.136416	0.46767	0.413143	0.339751
20	neural progenitor (MHB)	10.2683	3.52508	0.508801	0.343709	0.0367707	0.00530739	48	0.390179	0.0933915	0.203396	0.576962	-0.497579	0.69061
20	neural progenitor (telencephalon/diencephalon)	11.0865	4.37195	0.631037	0.394909	0.0432282	0.00623945	48	0.378361	0.0920634	0.194235	0.562488	0.179736	0.42868
20	notochord	7.01958	5.68418	0.820441	0.810764	0.0817445	0.0117988	48	0.463171	0.101087	0.260996	0.665345	3.43855	0.000292422
20	periderm	166.926	36.4779	5.26513	0.218683	0.025066	0.00361796	48	0.236084	0.0736384	0.088807	0.383361	-0.2363	0.5934
20	pharyngeal arch (NC-derived)	14.236	4.04685	0.584113	0.28459	0.0294203	0.00424646	48	0.345285	0.0882061	0.168872	0.521697	-0.6881	0.754305
20	red blood cell	4.44458	3.01051	0.43453	0.678284	0.0817775	0.0118036	48	0.592013	0.112945	0.366122	0.817904	0.763829	0.222484
20	satellite cells	3.46437	1.96427	0.283518	0.568776	0.0669714	0.00966648	48	0.687359	0.120621	0.446116	0.928601	-0.983098	0.83722
20	anterior migratory muscle	7.35958	3.0889	0.445844	0.420529	0.0452999	0.00653848	48	0.452631	0.100026	0.25258	0.652683	-0.320939	0.625872
20	contains head vasculature?	4.60854	2.11985	0.305974	0.460896	0.0511092	0.00737698	48	0.579781	0.111899	0.355983	0.803579	-1.06243	0.85598
20	differentiating neuron 1	3.58583	1.86593	0.269323	0.522745	0.0555449	0.00801721	48	0.672934	0.119511	0.433912	0.911957	-1.25669	0.895568
20	head/eye connective tissue	12.8735	3.61817	0.522238	0.281369	0.0280064	0.00404238	48	0.357653	0.0896735	0.178306	0.537	-0.850683	0.802527
20	slow-committed myocyte	3.94437	3.27041	0.472043	0.831038	0.0885932	0.0127873	48	0.635168	0.116521	0.402126	0.86821	1.68098	0.0463836
20	support cells/otic vesicle	3.18396	2.18717	0.315691	0.687518	0.0858545	0.012392	48	0.7245	0.123403	0.477694	0.971305	-0.299678	0.617789
20	endothelium (vein + early artery)	9.1725	4.15567	0.599819	0.453501	0.0506693	0.00731349	48	0.409205	0.0954787	0.218247	0.600162	0.463943	0.321344
20	intestine	5.02	2.4016	0.346642	0.479243	0.0595633	0.00859723	48	0.552403	0.109501	0.333401	0.771406	-0.668122	0.747972
20	mature fast muscle	4.82354	2.84626	0.410822	0.59012	0.0648963	0.00936698	48	0.564927	0.110608	0.343711	0.786143	0.227773	0.409911
20	neural crest + pigment cell progenitor	4.56333	2.11024	0.304587	0.464212	0.0501856	0.00724367	48	0.583071	0.112182	0.358707	0.807436	-1.05953	0.85532
20	neural tube-like connective tissue (+ taste bud)	5.93	2.52205	0.364026	0.425814	0.0504578	0.00728295	48	0.504694	0.105124	0.294445	0.714942	-0.750348	0.773477
20	pectoral fin bud (osteoblast+)	5.40062	3.34785	0.48322	0.621391	0.0662014	0.00955534	48	0.530595	0.107533	0.315529	0.745661	0.844356	0.199235
22	connective tissue-meninges-dermal FB	25.6233	5.77326	0.833299	0.225485	0.0238995	0.0034496	48	0.287508	0.065038	0.157432	0.417584	-0.953654	0.829871
22	cranial muscle (progenitor)	13.4154	3.66378	0.528821	0.273392	0.0288688	0.00416686	48	0.326299	0.0690507	0.188198	0.464401	-0.766205	0.778223
22	eye, optic cup	15.6744	5.99061	0.86467	0.382364	0.0388805	0.00561192	48	0.314621	0.0678736	0.178874	0.450369	0.998068	0.159123
22	fast-committed myocyte	17.4952	6.05909	0.874555	0.346183	0.0346731	0.00500463	48	0.307379	0.0671307	0.173118	0.44164	0.578041	0.281618
22	fin mesenchyme	15.5221	3.87508	0.55932	0.249707	0.0271857	0.00392392	48	0.315303	0.0679431	0.179417	0.451189	-0.965457	0.832842
22	head mesenchyme	12.2125	3.46196	0.499691	0.283833	0.0325239	0.00469443	48	0.334253	0.0698381	0.194577	0.473929	-0.721956	0.764839
22	head mesenchyme (maybe ventral, hand2+)	12.275	3.46904	0.500713	0.28286	0.0277797	0.00400966	48	0.333802	0.0697937	0.194215	0.47339	-0.729893	0.767272
22	head mesenchyme/PA cartilage	15.289	3.79876	0.548304	0.248737	0.0256256	0.00369874	48	0.316373	0.0680518	0.180269	0.452476	-0.993887	0.839861
22	ionocyte/goblet cell	9.98583	3.12388	0.450893	0.313376	0.0403805	0.00582842	48	0.353936	0.0717398	0.210457	0.497416	-0.565384	0.714094
22	lens	7.48042	3.02053	0.435976	0.404393	0.0418424	0.00603943	48	0.389739	0.0750413	0.239657	0.539822	0.195274	0.422589
22	mature slow muscle	36.9133	9.29397	1.34147	0.251777	0.0270613	0.00390596	48	0.274351	0.0636057	0.14714	0.401562	-0.354903	0.638669
22	mesodermal progenitor cells (contains PSM)	6.66104	3.6227	0.522891	0.544683	0.0564839	0.00815275	48	0.407127	0.0765778	0.253971	0.560282	1.79629	0.0362242
22	myoblast	4.15125	2.10338	0.303597	0.50729	0.048618	0.0070174	48	0.501189	0.0842458	0.332697	0.66968	0.0724202	0.471134
22	neural progenitor (hindbrain R7/8)	13.62	3.88668	0.560994	0.285506	0.0286405	0.00413391	48	0.325084	0.0689294	0.187226	0.462943	-0.574192	0.717081
22	neural progenitor (hindbrain)	32.91	9.57706	1.38233	0.291048	0.0282791	0.00408174	48	0.27799	0.0640057	0.149978	0.406001	0.204014	0.419171
22	neural progenitor (MHB)	15.215	5.98702	0.864151	0.393648	0.0420515	0.0060696	48	0.316719	0.0680869	0.180545	0.452893	1.12987	0.129265
22	neural progenitor (telencephalon/diencephalon)	12.3467	5.01342	0.723625	0.406448	0.0397111	0.0057318	48	0.333291	0.0697434	0.193804	0.472777	1.04895	0.1471
22	notochord	5.89375	3.79152	0.547259	0.645754	0.0884667	0.0127691	48	0.427653	0.07834	0.270973	0.584333	2.78403	0.00268443
22	periderm	64.864	23.5415	3.39792	0.363177	0.0344496	0.00497237	48	0.261424	0.0621593	0.137106	0.385743	1.63696	0.0508196
22	pharyngeal arch (NC-derived)	27.284	5.03928	0.727357	0.18474	0.0178292	0.00257343	48	0.284895	0.0647566	0.155382	0.414408	-1.54663	0.939024
22	red blood cell	4.51167	3.52011	0.508084	0.782478	0.0937459	0.0135311	48	0.481512	0.0827234	0.316065	0.646958	3.63822	0.000137263
22	satellite cells	3.75292	1.91116	0.275852	0.510125	0.04886	0.00705233	48	0.527116	0.0861931	0.35473	0.699502	-0.197122	0.578134
22	anterior migratory muscle	13.8615	3.70909	0.535361	0.267947	0.028907	0.00417236	48	0.323696	0.0687905	0.186115	0.461277	-0.810417	0.79115
22	contains head vasculature?	5.48625	2.51764	0.36339	0.459647	0.0510015	0.00736143	48	0.440808	0.0794417	0.281925	0.599692	0.237142	0.406273
22	differentiating neuron 1	7.67896	2.72905	0.393905	0.355702	0.038794	0.00559944	48	0.386071	0.0747118	0.236647	0.535494	-0.406472	0.657802
22	head/eye connective tissue	16.2354	3.95788	0.571271	0.243954	0.0258112	0.00372552	48	0.312219	0.0676283	0.176962	0.447475	-1.00941	0.843612
22	neuron (cranial ganglion)	3.30979	1.78261	0.257298	0.541092	0.0625683	0.00903096	48	0.562885	0.0887774	0.38533	0.740439	-0.245475	0.596956
22	neurons (differentiating, contains peripheral)	4.95937	2.20742	0.318613	0.445823	0.049431	0.00713475	48	0.460902	0.0810849	0.298732	0.623071	-0.185959	0.573761
22	posterior spinal cord progenitors	3.26583	1.76987	0.255459	0.543059	0.0614588	0.00887081	48	0.566933	0.0890628	0.388807	0.745058	-0.268055	0.605671
22	slow-committed myocyte	3.08729	1.74595	0.252006	0.566871	0.0538155	0.00776759	48	0.584488	0.0902847	0.403918	0.765057	-0.195127	0.577353
22	support cells/otic vesicle	3.73792	1.93109	0.278729	0.517636	0.0541097	0.00781006	48	0.528195	0.0862727	0.355649	0.70074	-0.122393	0.548706
22	cranial neural crest	4.06813	2.01513	0.290859	0.49618	0.0487062	0.00703014	48	0.506199	0.0846272	0.336945	0.675453	-0.118385	0.547119
22	endothelium (vein + early artery)	12.2677	3.44292	0.496943	0.28083	0.0293588	0.00423757	48	0.333855	0.0697989	0.194257	0.473452	-0.75968	0.776277
22	intestine	5.19792	2.26583	0.327044	0.436348	0.048925	0.00706171	48	0.451318	0.080307	0.290704	0.611932	-0.186404	0.573936
22	mature fast muscle	26.0054	8.61534	1.24352	0.331548	0.0384598	0.00555119	48	0.286878	0.0649703	0.156937	0.416818	0.68755	0.245868
22	neural crest + pigment cell progenitor	5.72792	2.44029	0.352226	0.427219	0.0527602	0.00761528	48	0.432788	0.0787726	0.275243	0.590333	-0.0706987	0.528181
22	neural tube-like connective tissue (+ taste bud)	7.8225	2.78846	0.40248	0.356926	0.0378288	0.00546012	48	0.383532	0.0744825	0.234567	0.532497	-0.357207	0.639531
22	pectoral fin bud (osteoblast+)	7.38021	2.64674	0.382025	0.358969	0.0398487	0.00575167	48	0.391664	0.0752134	0.241237	0.542091	-0.434692	0.668107
22	xanthophore	6.14917	2.49155	0.359624	0.405733	0.0389545	0.0056226	48	0.420269	0.0777123	0.264844	0.575693	-0.187043	0.574187
22	endothelium (dorsal aorta)	3.15354	1.73431	0.250326	0.5512	0.0563389	0.00813182	48	0.577755	0.0898191	0.398117	0.757393	-0.295648	0.61625
24	connective tissue-meninges-dermal FB	34.346	8.37679	1.20909	0.244045	0.0222975	0.00321836	48	0.247177	0.0689782	0.109221	0.385134	-0.0454176	0.518113
24	cranial muscle (progenitor)	5.60917	2.60747	0.376356	0.465575	0.0449989	0.00649503	48	0.455483	0.091922	0.271639	0.639327	0.109785	0.45629
24	eye, optic cup	12.5808	3.59541	0.518953	0.286038	0.0285597	0.00412224	48	0.319251	0.0778988	0.163453	0.475049	-0.426365	0.665079
24	fast-committed myocyte	10.0773	3.5792	0.516613	0.355694	0.044172	0.00637568	48	0.347015	0.0810164	0.184982	0.509048	0.107127	0.457344
24	fin mesenchyme	18.5298	5.2161	0.752879	0.281863	0.0276506	0.00399102	48	0.282964	0.0735725	0.135819	0.43011	-0.0149747	0.505974
24	head mesenchyme	9.02688	2.98062	0.430216	0.330565	0.0311552	0.00449686	48	0.363125	0.0827572	0.197611	0.528639	-0.393443	0.653004
24	head mesenchyme (maybe ventral, hand2+)	6.07313	2.42236	0.349638	0.399554	0.0432874	0.006248	48	0.437093	0.0901967	0.256699	0.617486	-0.416189	0.661364
24	head mesenchyme/PA cartilage	8.84292	3.08471	0.44524	0.349684	0.0387321	0.00559049	48	0.366329	0.0830978	0.200133	0.532525	-0.2003	0.579377
24	ionocyte/goblet cell	18.8125	4.33289	0.625399	0.230451	0.0233841	0.00337521	48	0.281804	0.073429	0.134946	0.428662	-0.699356	0.757835
24	lens	4.91437	2.48017	0.357981	0.505992	0.0590534	0.00852363	48	0.489198	0.0949727	0.299253	0.679144	0.176832	0.42982
24	mature slow muscle	40.5517	9.6946	1.3993	0.239094	0.0255503	0.00368787	48	0.240714	0.0681086	0.104496	0.376931	-0.0237839	0.509488
24	neural progenitor (hindbrain R7/8)	9.10958	3.01689	0.435451	0.331595	0.0361122	0.00521235	48	0.361725	0.0826078	0.19651	0.526941	-0.364741	0.642347
24	neural progenitor (hindbrain)	18.2937	5.60863	0.809537	0.306658	0.0301555	0.00435258	48	0.283961	0.0736955	0.13657	0.431352	0.307982	0.379048
24	neural progenitor (MHB)	9.16563	3.25527	0.469858	0.355218	0.0341074	0.00492298	48	0.360791	0.0825079	0.195775	0.525807	-0.0675464	0.526927
24	neural progenitor (telencephalon/diencephalon)	7.49042	3.23836	0.467416	0.432417	0.0503427	0.00726635	48	0.39456	0.0860235	0.222513	0.566607	0.440083	0.329938
24	notochord	3.87771	3.28347	0.473929	0.850017	0.100332	0.0144817	48	0.560582	0.101004	0.358574	0.762591	2.86557	0.00208127
24	periderm	130.969	24.6172	3.55319	0.187956	0.0175654	0.00253535	48	0.215882	0.0646392	0.0866035	0.34516	-0.432021	0.667137
24	pharyngeal arch (NC-derived)	19.971	5.29468	0.764221	0.265147	0.0270983	0.00391131	48	0.277386	0.0728793	0.131627	0.423144	-0.167929	0.56668
24	satellite cells	6.23417	2.46794	0.356216	0.396121	0.0373476	0.00539066	48	0.431324	0.089646	0.252032	0.610616	-0.392689	0.652725
24	anterior migratory muscle	7.6375	3.24352	0.468162	0.425019	0.0479909	0.00692688	48	0.391021	0.0856639	0.219693	0.562349	0.396878	0.345729
24	contains head vasculature?	4.58979	2.11036	0.304604	0.460572	0.0458647	0.00662001	48	0.508263	0.0966377	0.314988	0.701539	-0.493506	0.689173
24	differentiating neuron 1	4.72271	2.56878	0.370772	0.54499	0.0555526	0.00801833	48	0.500156	0.0959347	0.308286	0.692025	0.467342	0.320128
24	hatching gland	6.94042	3.85645	0.55663	0.55701	0.0680769	0.00982606	48	0.409075	0.0874779	0.23412	0.584031	1.69111	0.0454083
24	head/eye connective tissue	22.554	5.00323	0.722154	0.221943	0.021629	0.00312188	48	0.269151	0.0718411	0.125469	0.412834	-0.65713	0.744451
24	neuromast support cell	4.90958	2.32192	0.33514	0.473898	0.0517609	0.00747104	48	0.489462	0.094996	0.29947	0.679454	-0.163837	0.56507
24	neuron (cranial ganglion)	4.05271	1.98753	0.286876	0.491067	0.0526461	0.00759881	48	0.546121	0.0998255	0.34647	0.745772	-0.551509	0.709357
24	neurons (differentiating, contains peripheral)	3.58688	1.88258	0.271727	0.526361	0.0555874	0.00802335	48	0.58753	0.103146	0.381238	0.793823	-0.593033	0.723421
24	support cells/otic vesicle	4.85042	2.19689	0.317094	0.454201	0.0492459	0.00710804	48	0.492763	0.0952872	0.302189	0.683338	-0.404689	0.657147
24	endothelium (vein + early artery)	7.55375	2.68349	0.387328	0.35587	0.0385789	0.00556838	48	0.393019	0.0858673	0.221285	0.564754	-0.432638	0.667361
24	mature fast muscle	43.846	7.63791	1.10244	0.174241	0.0173356	0.00250218	48	0.238022	0.0677426	0.102536	0.373507	-0.941514	0.826779
24	neural tube-like connective tissue (+ taste bud)	4.53125	2.21494	0.319699	0.490133	0.0503354	0.00726529	48	0.511977	0.0969572	0.318063	0.705892	-0.225296	0.589125
24	pectoral fin bud (osteoblast+)	8.87042	4.57989	0.66105	0.51751	0.0558346	0.00805903	48	0.365842	0.0830461	0.199749	0.531934	1.82631	0.0339019
26	connective tissue-meninges-dermal FB	21.8263	6.05072	0.873347	0.277343	0.0275959	0.00398312	48	0.337179	0.0667477	0.203684	0.470674	-0.896453	0.814995
26	cranial muscle (progenitor)	5.75812	2.86944	0.414167	0.499539	0.0579035	0.00835765	48	0.459644	0.0770832	0.305478	0.61381	0.517556	0.302384
26	eye, optic cup	11.0508	3.91287	0.564773	0.354267	0.04043	0.00583556	48	0.380583	0.070641	0.239301	0.521865	-0.372538	0.645254
26	fast-committed myocyte	5.59125	3.61779	0.522183	0.648055	0.071042	0.010254	48	0.464497	0.0774551	0.309587	0.619407	2.36986	0.00889746
26	fin mesenchyme	14.6433	4.45538	0.643078	0.304473	0.0327465	0.00472655	48	0.359098	0.0687493	0.221599	0.496596	-0.794543	0.78656
26	head mesenchyme	12.8404	4.42312	0.638423	0.344633	0.0351154	0.00506847	48	0.368398	0.0695763	0.229245	0.50755	-0.341566	0.633661
26	head mesenchyme (maybe ventral, hand2+)	8.44604	3.38675	0.488836	0.401512	0.0421791	0.00608803	48	0.407361	0.0729092	0.261542	0.553179	-0.0802192	0.531969
26	head mesenchyme/PA cartilage	10.9756	4.24787	0.613127	0.387588	0.0387735	0.00559647	48	0.381181	0.0706927	0.239796	0.522566	0.0906294	0.463894
26	ionocyte/goblet cell	10.295	3.43698	0.496086	0.33417	0.0370758	0.00535143	48	0.386981	0.0711916	0.244598	0.529364	-0.741817	0.770901
26	lens	5.19729	2.29374	0.331073	0.442259	0.047359	0.00683568	48	0.47715	0.078413	0.320324	0.633976	-0.444971	0.67183
26	mature slow muscle	27.3779	9.52791	1.37524	0.347984	0.0396955	0.00572955	48	0.328068	0.0658927	0.196282	0.459853	0.30225	0.381231
26	neural progenitor (hindbrain R7/8)	8.14312	3.96405	0.572161	0.486838	0.0608292	0.00877994	48	0.411563	0.0732567	0.26505	0.558077	1.02755	0.152081
26	neural progenitor (hindbrain)	14.7627	5.72817	0.82679	0.388654	0.0387557	0.00559391	48	0.358561	0.0687012	0.221159	0.495964	0.438032	0.330682
26	neural progenitor (MHB)	8.24687	3.57682	0.51627	0.434246	0.0471033	0.00679878	48	0.41009	0.0731351	0.26382	0.55636	0.330291	0.37059
26	neural progenitor (telencephalon/diencephalon)	6.63979	2.97211	0.428987	0.447657	0.0444578	0.00641693	48	0.437949	0.0753895	0.28717	0.588728	0.128777	0.448767
26	notochord	4.73167	3.23125	0.466391	0.68394	0.0724271	0.010454	48	0.494725	0.0797166	0.335292	0.654159	2.37359	0.00880814
26	periderm	152.654	39.6215	5.71888	0.259612	0.0246563	0.00355883	48	0.298471	0.0630143	0.172443	0.4245	-0.616674	0.731275
26	pharyngeal arch (NC-derived)	18.444	5.82335	0.840529	0.315969	0.0313581	0.00452616	48	0.345393	0.0675067	0.21038	0.480407	-0.435871	0.668535
26	red blood cell	4.56083	2.90812	0.419751	0.64047	0.0661038	0.00954126	48	0.50204	0.0802503	0.341539	0.662541	1.72498	0.0422658
26	satellite cells	4.28458	2.16644	0.312699	0.507033	0.0522208	0.00753742	48	0.515055	0.0811874	0.35268	0.677429	-0.0988048	0.539353
26	anterior migratory muscle	11.6146	3.88578	0.560864	0.334898	0.0387738	0.00559651	48	0.376345	0.0702731	0.235799	0.516892	-0.589812	0.722342
26	contains head vasculature?	3.28375	1.77474	0.256162	0.542926	0.0593615	0.00856809	48	0.579616	0.0856162	0.408384	0.750849	-0.428541	0.665871
26	differentiating neuron 1	4.3125	2.50227	0.361172	0.58132	0.0667275	0.00963128	48	0.513667	0.0810882	0.35149	0.675843	0.834319	0.202051
26	hatching gland	10.664	4.13602	0.596983	0.388266	0.040774	0.00588522	48	0.383747	0.0709139	0.241919	0.525574	0.0637361	0.47459
26	head/eye connective tissue	14.5246	4.48927	0.647971	0.309461	0.0321156	0.00463549	48	0.35964	0.0687979	0.222044	0.497236	-0.729372	0.767113
26	neurons (differentiating, contains peripheral)	4.80167	2.19961	0.317487	0.458745	0.04995	0.00720966	48	0.491873	0.0795071	0.332859	0.650887	-0.416663	0.661538
26	support cells/otic vesicle	3.18458	1.77553	0.256276	0.559709	0.0650176	0.00938448	48	0.588108	0.0861734	0.415761	0.760455	-0.329558	0.629133
26	cranial neural crest	4.36167	2.19665	0.317059	0.505577	0.0558556	0.00806207	48	0.511264	0.0809161	0.349431	0.673096	-0.0702746	0.528012
26	endothelium (vein + early artery)	9.11	3.57386	0.515843	0.392842	0.0455989	0.00658163	48	0.399108	0.0722202	0.254668	0.543549	-0.0867626	0.53457
26	intestine	3.28625	1.79808	0.259531	0.548681	0.0632118	0.00912384	48	0.579409	0.0856025	0.408204	0.750614	-0.358956	0.640186
26	mature fast muscle	54.934	11.7184	1.6914	0.213358	0.0245513	0.00354367	48	0.310014	0.064156	0.181702	0.438326	-1.50657	0.93404
26	neural tube-like connective tissue (+ taste bud)	4.86	2.46619	0.355964	0.508641	0.0515108	0.00743495	48	0.489557	0.0793364	0.330884	0.64823	0.240544	0.404954
26	pectoral fin bud (osteoblast+)	6.71896	3.28199	0.473714	0.489693	0.0589669	0.00851115	48	0.436272	0.0752565	0.285759	0.586785	0.709847	0.2389
26	xanthophore	5.69062	2.36797	0.341787	0.417069	0.0474681	0.00685143	48	0.461574	0.0772314	0.307111	0.616037	-0.576256	0.717779
26	melanophore	5.52562	2.33119	0.336479	0.422369	0.0439434	0.00634269	48	0.466483	0.0776065	0.31127	0.621696	-0.568443	0.715133
28	connective tissue-meninges-dermal FB	19.8896	7.52044	1.08548	0.37812	0.0435041	0.00627928	48	0.373882	0.0682813	0.237319	0.510444	0.0620679	0.475254
28	cranial muscle (progenitor)	3.73312	1.88426	0.271969	0.505859	0.0606155	0.00874909	48	0.566774	0.0826131	0.401548	0.732001	-0.737359	0.769548
28	differentiating neuron (hindbrain)	3.52333	2.29786	0.331668	0.655436	0.0828042	0.0119518	48	0.580394	0.0834947	0.413404	0.747383	0.898765	0.184389
28	eye, optic cup	12.096	5.00592	0.722542	0.414349	0.0449319	0.00648537	48	0.403463	0.070744	0.261975	0.544951	0.153867	0.438857
28	fast-committed myocyte	5.17708	2.82102	0.40718	0.545674	0.0587169	0.00847505	48	0.502055	0.0782161	0.345623	0.658487	0.557676	0.288533
28	fin mesenchyme	8.04708	3.53397	0.510085	0.439931	0.0464912	0.00671043	48	0.440995	0.0737123	0.29357	0.588419	-0.014435	0.505759
28	head mesenchyme	11.699	3.8351	0.553549	0.328218	0.0381289	0.00550343	48	0.406011	0.0709508	0.26411	0.547913	-1.09643	0.863556
28	head mesenchyme (maybe ventral, hand2+)	7.27083	2.9491	0.425666	0.406487	0.0409753	0.00591427	48	0.452859	0.0746174	0.303625	0.602094	-0.621473	0.732856
28	head mesenchyme/PA cartilage	6.45917	2.54678	0.367596	0.394549	0.03709	0.00535348	48	0.468239	0.0757685	0.316702	0.619776	-0.972578	0.834618
28	ionocyte/goblet cell	11.4419	4.71324	0.680297	0.41228	0.045931	0.00662957	48	0.407754	0.0710918	0.26557	0.549937	0.0636644	0.474619
28	lens	3.51917	1.83875	0.2654	0.523912	0.0551159	0.0079553	48	0.58068	0.0835131	0.413654	0.747706	-0.679746	0.751667
28	mature slow muscle	24.3804	7.99288	1.15367	0.328173	0.0351363	0.00507148	48	0.365367	0.0675505	0.230266	0.500468	-0.550615	0.709051
28	neural progenitor (hindbrain R7/8)	15.2163	6.05352	0.87375	0.398135	0.0413724	0.0059716	48	0.388022	0.0694728	0.249076	0.526968	0.145566	0.442132
28	neural progenitor (hindbrain)	23.1679	9.27494	1.33872	0.400167	0.0422224	0.00609428	48	0.367343	0.067721	0.231901	0.502785	0.48469	0.313948
28	neural progenitor (MHB)	12.0081	4.92949	0.71151	0.41109	0.0435371	0.00628404	48	0.404013	0.0707887	0.262436	0.545591	0.0999707	0.460184
28	neural progenitor (telencephalon/diencephalon)	8.71104	4.2196	0.609047	0.484802	0.0587504	0.00847988	48	0.432493	0.0730543	0.286385	0.578602	0.716033	0.236985
28	notochord	6.86646	3.72719	0.537973	0.542997	0.0623602	0.00900092	48	0.460078	0.0751607	0.309756	0.610399	1.10323	0.134964
28	periderm	150.987	47.3144	6.82924	0.313615	0.0316972	0.00457509	48	0.333518	0.0647217	0.204075	0.462962	-0.307521	0.620776
28	pharyngeal arch (NC-derived)	9.53917	3.77252	0.544517	0.395959	0.0442501	0.00638695	48	0.42352	0.0723508	0.278818	0.568221	-0.380933	0.648374
28	satellite cells	5.54938	2.41652	0.348795	0.436803	0.0457712	0.0066065	48	0.490672	0.0774045	0.335863	0.645481	-0.695943	0.756768
28	anterior migratory muscle	9.67271	3.65148	0.527045	0.377823	0.0396234	0.00571914	48	0.422214	0.0722477	0.277719	0.56671	-0.614427	0.730533
28	differentiating neuron 1	7.17771	3.30653	0.477257	0.461936	0.0514706	0.00742913	48	0.454451	0.0747377	0.304976	0.603927	0.100142	0.460116
28	hatching gland	7.15104	4.54879	0.656561	0.636592	0.0753374	0.010874	48	0.454915	0.0747727	0.305369	0.60446	2.42973	0.00755508
28	head/eye connective tissue	12.2321	4.68899	0.676797	0.383445	0.0454266	0.00655677	48	0.402628	0.070676	0.261276	0.54398	-0.271422	0.606967
28	neurons (differentiating, contains peripheral)	5.88604	2.71209	0.391456	0.461331	0.0478712	0.00690961	48	0.481585	0.0767477	0.328089	0.63508	-0.263899	0.604071
28	posterior spinal cord progenitors	4.5325	2.36167	0.340878	0.522471	0.0547336	0.00790011	48	0.526029	0.0798867	0.366256	0.685803	-0.044538	0.517762
28	support cells/otic vesicle	4.14542	2.25948	0.326127	0.547063	0.0592009	0.00854492	48	0.543872	0.0810975	0.381677	0.706067	0.0393459	0.484307
28	endothelium (vein + early artery)	4.94396	2.73691	0.395039	0.554852	0.0563105	0.00812772	48	0.510027	0.0787773	0.352473	0.667582	0.569011	0.284674
28	mature fast muscle	73.1723	14.3425	2.07016	0.196076	0.0210077	0.00303219	48	0.34007	0.0653164	0.209437	0.470703	-2.20457	0.986258
28	neural tube-like connective tissue (+ taste bud)	4.69083	2.40794	0.347556	0.514088	0.0577065	0.00832921	48	0.51955	0.0794403	0.36067	0.678431	-0.0687667	0.527412
28	pectoral fin bud (osteoblast+)	6.72417	3.47765	0.501956	0.51771	0.0556364	0.00803042	48	0.46282	0.0753656	0.312088	0.613551	0.72832	0.233209
28	neurons (gabaergic, glutamatergic; contains Purkinje)	3.45854	1.85718	0.26806	0.540364	0.0624701	0.00901678	48	0.584919	0.0837845	0.41735	0.752488	-0.531772	0.702558
30	connective tissue-meninges-dermal FB	6.76187	5.0798	0.733206	0.753117	0.0900558	0.0129984	48	0.724557	0.132045	0.460468	0.988647	0.216287	0.414382
30	cranial muscle (progenitor)	3.42083	4.38192	0.632476	1.28723	0.185746	0.0268101	48	0.953999	0.148178	0.657644	1.25035	2.24884	0.0122615
30	differentiating neuron (hindbrain)	12.5813	10.3327	1.4914	0.819865	0.0886939	0.0128019	48	0.608438	0.122329	0.363779	0.853097	1.72834	0.0419634
30	eye, optic cup	20.9794	10.2636	1.48143	0.489961	0.0581433	0.00839227	48	0.552663	0.11719	0.318282	0.787044	-0.535042	0.70369
30	fast-committed myocyte	3.23583	3.14116	0.453387	0.974333	0.147635	0.0213093	48	0.979263	0.14975	0.679764	1.27876	-0.0329242	0.513132
30	head mesenchyme	14.7215	9.41034	1.35827	0.639485	0.0721243	0.0104103	48	0.588315	0.120514	0.347287	0.829343	0.424598	0.335565
30	head mesenchyme (maybe ventral, hand2+)	5.57313	4.39312	0.634092	0.790391	0.0904473	0.0130549	48	0.776433	0.136015	0.504403	1.04846	0.102617	0.459133
30	head mesenchyme/PA cartilage	7.02417	4.88462	0.705034	0.697356	0.0780372	0.0112637	48	0.715369	0.131319	0.45273	0.978008	-0.137168	0.554551
30	mature slow muscle	38.5344	23.004	3.32034	0.598049	0.0719683	0.0103877	48	0.513929	0.113411	0.287107	0.740751	0.741725	0.229127
30	neural progenitor (hindbrain R7/8)	13.0608	8.51962	1.2297	0.653038	0.0773352	0.0111624	48	0.60337	0.121876	0.359617	0.847122	0.407529	0.34181
30	neural progenitor (hindbrain)	18.0652	13.4582	1.94253	0.744722	0.085378	0.0123233	48	0.566248	0.118474	0.3293	0.803195	1.50645	0.065976
30	neural progenitor (MHB)	12.066	7.87547	1.13673	0.652684	0.0816956	0.0117917	48	0.61432	0.122852	0.368616	0.860024	0.312278	0.377415
30	neural progenitor (telencephalon/diencephalon)	9.91812	7.01054	1.01188	0.706646	0.090325	0.0130373	48	0.645213	0.125541	0.394131	0.896294	0.489344	0.312299
30	notochord	5.40479	4.08124	0.589076	0.756508	0.0905382	0.0130681	48	0.785517	0.136689	0.512139	1.0589	-0.212228	0.584036
30	periderm	138.491	68.3211	9.86131	0.494093	0.0529977	0.00764956	48	0.480073	0.10995	0.260173	0.699973	0.127512	0.449267
30	pharyngeal arch (NC-derived)	6.13125	4.98372	0.719338	0.813891	0.102704	0.014824	48	0.7497	0.133995	0.48171	1.01769	0.479054	0.31595
30	anterior migratory muscle	12.9262	6.683	0.964608	0.517491	0.0534648	0.00771697	48	0.604755	0.122	0.360754	0.848755	-0.715273	0.76278
30	differentiating neuron 1	11.6004	8.33263	1.20271	0.718136	0.07756	0.0111948	48	0.620073	0.12336	0.373353	0.866792	0.794938	0.213325
30	hatching gland	5.50229	4.88827	0.705561	0.890406	0.104755	0.0151201	48	0.780192	0.136295	0.507603	1.05278	0.80865	0.209358
30	neurons (differentiating, contains peripheral)	12.5992	8.18693	1.18168	0.650525	0.0870712	0.0125676	48	0.608242	0.122312	0.363618	0.852865	0.345697	0.364785
30	posterior spinal cord progenitors	5.24125	4.97487	0.71806	0.950877	0.113786	0.0164236	48	0.794868	0.137377	0.520115	1.06962	1.13563	0.128055
30	support cells/otic vesicle	3.63583	2.59186	0.374103	0.714427	0.0747963	0.0107959	48	0.927599	0.146495	0.634608	1.22059	-1.45514	0.927185
30	cranial neural crest	3.33333	2.56527	0.370265	0.773623	0.0822269	0.0118684	48	0.965631	0.148906	0.667819	1.26344	-1.28946	0.90138
30	differentiating neuron 2	4.86083	4.71724	0.680876	0.972339	0.133768	0.0193078	48	0.818899	0.139115	0.540669	1.09713	1.10297	0.135019
30	endothelium (vein + early artery)	5.89938	5.36963	0.775039	0.911255	0.0976429	0.0140935	48	0.760225	0.134797	0.490631	1.02982	1.12043	0.131265
30	mature fast muscle	94.5673	30.8258	4.44933	0.325906	0.0357215	0.00515596	48	0.486166	0.110584	0.264997	0.707335	-1.44921	0.92636
30	pectoral fin bud (osteoblast+)	3.29646	3.4633	0.499884	1.05516	0.123075	0.0177644	48	0.9707	0.149221	0.672259	1.26914	0.565979	0.285704
30	endothelium (dorsal aorta)	3.40937	3.67271	0.53011	1.07934	0.122902	0.0177394	48	0.955491	0.148271	0.658949	1.25203	0.835282	0.201779
30	neurons (gabaergic, glutamatergic)	3.06021	2.91446	0.420665	0.954936	0.127568	0.0184129	48	1.0058	0.151362	0.703073	1.30852	-0.336029	0.631575
30	pharyngeal arch (early)	7.31146	4.92648	0.711077	0.674852	0.0716411	0.0103405	48	0.706029	0.130575	0.44488	0.967178	-0.238768	0.594357
30	melanophore	3.00563	3.26295	0.470967	1.0868	0.145046	0.0209356	48	1.01461	0.15189	0.710834	1.31839	0.47524	0.317308
30	fin fold	3.21208	2.68523	0.38758	0.839904	0.112085	0.0161781	48	0.982698	0.149961	0.682777	1.28262	-0.952209	0.829504
32	basal cell	4.60813	3.10518	0.448194	0.675221	0.0782569	0.0112954	48	0.564843	0.101963	0.360916	0.768769	1.08253	0.139508
32	connective tissue-meninges-dermal FB	8.90417	3.27141	0.472187	0.367913	0.0378769	0.00546706	48	0.424245	0.0895045	0.245236	0.603254	-0.629379	0.73545
32	differentiating neuron (hindbrain)	7.24458	4.32924	0.624872	0.599192	0.0662274	0.0095591	48	0.459464	0.0928504	0.273763	0.645165	1.50488	0.066178
32	eye, optic cup	9.9025	4.90934	0.708602	0.495897	0.0510653	0.00737063	48	0.408603	0.0879624	0.232678	0.584528	0.992398	0.160502
32	head mesenchyme	8.06438	4.49504	0.648803	0.558168	0.0621738	0.00897401	48	0.440311	0.0910518	0.258207	0.622414	1.2944	0.0977643
32	head mesenchyme (maybe ventral, hand2+)	3.90187	1.94986	0.281438	0.501728	0.0561488	0.00810438	48	0.615773	0.10596	0.403853	0.827693	-1.0763	0.859104
32	head mesenchyme/PA cartilage	4.27854	2.26688	0.327196	0.53114	0.0579777	0.00836837	48	0.586635	0.103703	0.37923	0.79404	-0.535139	0.703723
32	ionocyte/goblet cell	4.21271	2.78008	0.40127	0.662113	0.0738693	0.0106621	48	0.591373	0.104075	0.383224	0.799523	0.679694	0.248349
32	mature slow muscle	17.144	4.64772	0.670841	0.271281	0.028066	0.00405098	48	0.348876	0.0817134	0.185449	0.512303	-0.949598	0.828842
32	neural progenitor (hindbrain R7/8)	5.25146	2.76485	0.399071	0.527728	0.056761	0.00819275	48	0.529821	0.0990699	0.331681	0.72796	-0.0211266	0.508428
32	neural progenitor (hindbrain)	4.22438	2.63399	0.380184	0.62468	0.066306	0.00957044	48	0.590524	0.104008	0.382507	0.79854	0.3284	0.371304
32	neural progenitor (MHB)	5.12333	3.10961	0.448833	0.607994	0.0665465	0.00960515	48	0.536127	0.0996002	0.336927	0.735328	0.721549	0.235286
32	neural progenitor (telencephalon/diencephalon)	4.69021	2.82814	0.408206	0.60432	0.0616814	0.00890294	48	0.559867	0.10156	0.356748	0.762986	0.4377	0.330802
32	notochord	3.14958	1.87772	0.271026	0.598335	0.0655968	0.00946809	48	0.693267	0.111616	0.470035	0.916499	-0.850522	0.802483
32	periderm	291.732	46.4948	6.71094	0.159458	0.016664	0.00240524	48	0.270092	0.0723979	0.125296	0.414888	-1.52814	0.936761
32	anterior migratory muscle	5.85771	2.88239	0.416038	0.493931	0.0537635	0.00776009	48	0.503565	0.0968159	0.309933	0.697196	-0.0995066	0.539632
32	differentiating neuron 1	7.24125	4.08924	0.590231	0.566568	0.06858	0.00989867	48	0.45955	0.0928584	0.273834	0.645267	1.15248	0.124562
32	hatching gland	24.1944	8.18484	1.18138	0.338375	0.0318333	0.00459474	48	0.324717	0.0790021	0.166713	0.482721	0.172876	0.431374
32	neurons (differentiating, contains peripheral)	8.69708	4.33392	0.625548	0.498515	0.0529684	0.00764533	48	0.427927	0.0898623	0.248202	0.607651	0.785514	0.216076
32	endothelium (vein + early artery)	4.78812	2.54354	0.367128	0.531647	0.0571405	0.00824752	48	0.554143	0.101092	0.351958	0.756328	-0.222532	0.58805
32	mature fast muscle	48.5085	10.8036	1.55937	0.22276	0.0194212	0.00280321	48	0.294991	0.0754965	0.143998	0.445984	-0.956743	0.830651
32	neurons (gabaergic, glutamatergic)	4.21104	2.11361	0.305073	0.503998	0.0610686	0.0088145	48	0.591495	0.104084	0.383326	0.799664	-0.840632	0.799723
32	pharyngeal arch (early)	5.06417	2.83787	0.409612	0.561991	0.0558435	0.00806031	48	0.539142	0.0998523	0.339438	0.738847	0.228826	0.409502
32	neurons (gabaergic, glutamatergic; contains Purkinje)	3.06208	2.78299	0.40169	0.911304	0.0989976	0.0142891	48	0.704563	0.112402	0.479759	0.929366	1.83931	0.0329349
32	fin fold	5.19208	2.28721	0.33013	0.441255	0.046016	0.00664184	48	0.532706	0.0993131	0.33408	0.731332	-0.920842	0.821434
34	basal cell	8.2125	3.21821	0.464508	0.392621	0.0417067	0.00601985	48	0.452243	0.0852435	0.281756	0.62273	-0.699426	0.757857
34	connective tissue-meninges-dermal FB	12.7004	3.58962	0.518117	0.282849	0.0289313	0.00417587	48	0.401598	0.0806954	0.240208	0.562989	-1.47158	0.929433
34	differentiating neuron (hindbrain)	6.20146	3.50408	0.50577	0.565818	0.0684893	0.00988558	48	0.497918	0.089075	0.319768	0.676068	0.762279	0.222947
34	eye, optic cup	8.42146	5.60204	0.808584	0.665694	0.0862572	0.0124502	48	0.448717	0.0849376	0.278842	0.618592	2.55455	0.00531632
34	head mesenchyme	9.04667	4.52069	0.652505	0.500799	0.061982	0.00894633	48	0.439117	0.0840968	0.270923	0.60731	0.733468	0.231636
34	head mesenchyme (maybe ventral, hand2+)	4.07437	2.10916	0.304432	0.519199	0.0576332	0.00831864	48	0.592823	0.0963504	0.400123	0.785524	-0.76413	0.777605
34	head mesenchyme/PA cartilage	4.02313	2.44825	0.353374	0.610529	0.0700622	0.0101126	48	0.596285	0.0966003	0.403085	0.789486	0.147457	0.441386
34	ionocyte/goblet cell	7.59667	2.94472	0.425034	0.388675	0.0459248	0.00662867	48	0.463732	0.0862299	0.291272	0.636192	-0.870433	0.807968
34	mature slow muscle	14.2098	6.20782	0.896021	0.437266	0.0470905	0.00679693	48	0.391647	0.0797602	0.232126	0.551167	0.571958	0.283675
34	neural progenitor (hindbrain R7/8)	7.97521	4.74797	0.685311	0.596496	0.062044	0.00895528	48	0.456465	0.0856079	0.28525	0.627681	1.63572	0.0509488
34	neural progenitor (hindbrain)	5.25854	4.04631	0.584034	0.771385	0.0958179	0.0138301	48	0.530889	0.0917003	0.347489	0.71429	2.62263	0.00436266
34	neural progenitor (MHB)	5.84896	3.46022	0.499439	0.592176	0.0614847	0.00887455	48	0.509044	0.0899734	0.329097	0.688991	0.923965	0.177752
34	neural progenitor (telencephalon/diencephalon)	5.37333	3.06596	0.442533	0.571298	0.0615855	0.00888911	48	0.526281	0.09134	0.343601	0.70896	0.492855	0.311058
34	notochord	5.06208	3.68202	0.531453	0.73064	0.100234	0.0144675	48	0.539242	0.0923481	0.354545	0.723938	2.07258	0.0191059
34	periderm	265.646	54.325	7.84113	0.204616	0.0196485	0.00283602	48	0.311104	0.0715969	0.16791	0.454298	-1.48733	0.931536
34	anterior migratory muscle	7.03875	3.27618	0.472875	0.4668	0.053932	0.00778442	48	0.475825	0.0872513	0.301322	0.650327	-0.103431	0.541189
34	differentiating neuron 1	6.33583	3.46504	0.500135	0.54859	0.0662719	0.00956553	48	0.493992	0.0887548	0.316482	0.671502	0.615151	0.269228
34	hatching gland	20.9735	7.90611	1.14115	0.377456	0.0410877	0.00593049	48	0.364462	0.077129	0.210205	0.51872	0.168466	0.433108
34	neurons (differentiating, contains peripheral)	9.84104	4.41337	0.637015	0.448837	0.0476716	0.00688081	48	0.42864	0.083166	0.262308	0.594972	0.242843	0.404064
34	endothelium (vein + early artery)	4.29854	2.37388	0.34264	0.55353	0.0586472	0.008465	48	0.578606	0.0953133	0.387979	0.769233	-0.263089	0.603759
34	mature fast muscle	55.9881	12.6216	1.82178	0.225593	0.0255269	0.00368449	48	0.328342	0.073442	0.181458	0.475226	-1.39905	0.919101
34	neurons (gabaergic, glutamatergic)	3.62479	1.90113	0.274404	0.526371	0.0571257	0.00824539	48	0.626339	0.0987285	0.428882	0.823796	-1.01256	0.844365
34	pharyngeal arch (early)	5.42708	3.02711	0.436926	0.558737	0.0544895	0.00786488	48	0.524187	0.0911756	0.341836	0.706538	0.378935	0.352368
34	neurons (gabaergic, glutamatergic; contains Purkinje)	3.77354	2.36303	0.341075	0.627757	0.0676375	0.00976263	48	0.614414	0.0978928	0.418628	0.8102	0.136304	0.44579
34	fin fold	7.64167	2.83084	0.408596	0.370938	0.0344568	0.00497341	48	0.462832	0.0861532	0.290525	0.635138	-1.06664	0.856932
36	basal cell	11.8177	5.3397	0.77072	0.452658	0.0563567	0.00813439	48	0.495285	0.0993575	0.29657	0.694001	-0.429029	0.666049
36	connective tissue-meninges-dermal FB	16.6479	7.33127	1.05818	0.440385	0.0413073	0.0059622	48	0.459812	0.0960419	0.267728	0.651896	-0.202277	0.58015
36	differentiating neuron (hindbrain)	6.21271	4.11497	0.593944	0.663651	0.0872095	0.0125876	48	0.602738	0.10853	0.385679	0.819797	0.561257	0.287311
36	eye, optic cup	7.85604	5.53465	0.798858	0.704456	0.0856445	0.0123617	48	0.555869	0.104677	0.346515	0.765224	1.41948	0.0778797
36	head mesenchyme	11.8681	7.61535	1.09918	0.643166	0.0665925	0.00961181	48	0.494769	0.0993104	0.296149	0.69339	1.49427	0.0675529
36	head mesenchyme (maybe ventral, hand2+)	4.49625	3.58764	0.517831	0.799082	0.0877413	0.0126644	48	0.68622	0.114901	0.456418	0.916022	0.98225	0.162988
36	head mesenchyme/PA cartilage	5.81333	3.21828	0.464518	0.554666	0.0670117	0.0096723	48	0.617955	0.109736	0.398483	0.837426	-0.576739	0.717942
36	ionocyte/goblet cell	7.06208	3.76695	0.543713	0.534283	0.0629471	0.00908563	48	0.575889	0.106349	0.363191	0.788587	-0.391225	0.652185
36	mature slow muscle	11.0921	5.49872	0.793672	0.496672	0.0585311	0.00844824	48	0.503221	0.100078	0.303065	0.703377	-0.0654356	0.526086
36	neural progenitor (hindbrain R7/8)	4.95042	3.90796	0.564065	0.791578	0.0968477	0.0139788	48	0.658787	0.112872	0.433044	0.88453	1.17647	0.119703
36	neural progenitor (MHB)	3.765	2.66615	0.384825	0.7102	0.0893064	0.0128903	48	0.743375	0.118944	0.505487	0.981263	-0.27891	0.609843
36	neural progenitor (telencephalon/diencephalon)	4.47312	3.76966	0.544104	0.845323	0.0979869	0.0141432	48	0.687758	0.115013	0.457732	0.917783	1.36998	0.085347
36	notochord	10.0444	8.60496	1.24202	0.859648	0.128923	0.0186084	48	0.516649	0.10128	0.314089	0.71921	3.38664	0.000353776
36	periderm	223.503	44.9144	6.48284	0.20106	0.0180878	0.00261075	48	0.377769	0.0876965	0.202376	0.553162	-2.015	0.978048
36	anterior migratory muscle	8.10042	4.76956	0.688427	0.589252	0.066667	0.00962255	48	0.550472	0.104219	0.342033	0.758911	0.372098	0.35491
36	differentiating neuron 1	5.54708	3.417	0.493201	0.616336	0.0644588	0.00930382	48	0.62926	0.110618	0.408024	0.850497	-0.11684	0.546507
36	hatching gland	16.2608	8.96384	1.29382	0.552324	0.0622828	0.00898975	48	0.461891	0.0962407	0.269409	0.654372	0.939659	0.173696
36	neurons (differentiating, contains peripheral)	9.03542	4.90828	0.708449	0.544209	0.0578786	0.00835406	48	0.53244	0.102668	0.327104	0.737775	0.114631	0.454369
36	endothelium (vein + early artery)	6.13938	3.57878	0.516553	0.585247	0.0691076	0.00997483	48	0.60539	0.108741	0.387907	0.822872	-0.185233	0.573477
36	mature fast muscle	87.5071	18.3826	2.6533	0.21008	0.021109	0.00304682	48	0.388164	0.0888124	0.210539	0.565788	-2.00516	0.977527
36	neural tube-like connective tissue (+ taste bud)	3.09354	2.97736	0.429745	0.969088	0.134793	0.0194557	48	0.817761	0.123866	0.57003	1.06549	1.2217	0.11091
36	endothelium (dorsal aorta)	3.63583	2.35114	0.339359	0.649058	0.0710485	0.010255	48	0.755696	0.119785	0.516127	0.995266	-0.890248	0.813334
36	neurons (gabaergic, glutamatergic)	4.41563	3.01738	0.435521	0.684546	0.0868774	0.0125397	48	0.691646	0.115295	0.461056	0.922237	-0.0615837	0.524553
36	pharyngeal arch (early)	8.96271	5.23581	0.755725	0.585601	0.0685861	0.00989955	48	0.533711	0.102778	0.328154	0.739268	0.504873	0.306824
36	fin fold	8.79417	4.67334	0.674538	0.531509	0.063054	0.00910107	48	0.536736	0.103041	0.330655	0.742818	-0.0507337	0.520231
38	basal cell	6.16708	2.79129	0.402888	0.452938	0.0467178	0.00674313	48	0.54834	0.0950906	0.358159	0.738521	-1.00328	0.842136
38	connective tissue-meninges-dermal FB	8.99687	3.84506	0.554986	0.427784	0.0424651	0.00612931	48	0.487681	0.0901754	0.30733	0.668031	-0.664222	0.746726
38	differentiating neuron (hindbrain)	6.81646	4.47152	0.645408	0.656851	0.0706387	0.0101958	48	0.530109	0.093653	0.342803	0.717415	1.35332	0.0879771
38	eye, optic cup	9.66979	6.19226	0.893776	0.641554	0.0712718	0.0102872	48	0.478363	0.0893854	0.299592	0.657134	1.8257	0.0339477
38	head mesenchyme	9.835	5.62899	0.812475	0.573009	0.0637907	0.00920739	48	0.476266	0.0892062	0.297853	0.654678	1.08449	0.139074
38	head mesenchyme (maybe ventral, hand2+)	4.85729	2.84376	0.410462	0.586902	0.0635597	0.00917406	48	0.599289	0.0989437	0.401402	0.797177	-0.125191	0.549814
38	head mesenchyme/PA cartilage	4.23708	2.77022	0.399846	0.655228	0.080676	0.0116446	48	0.633852	0.10143	0.430992	0.836712	0.210741	0.416545
38	mature slow muscle	23.8504	6.5215	0.941298	0.27353	0.0282688	0.00408025	48	0.403154	0.0826165	0.237921	0.568387	-1.56899	0.941675
38	neural progenitor (hindbrain R7/8)	4.41333	3.30478	0.477005	0.751294	0.0900254	0.0129941	48	0.62309	0.100666	0.421757	0.824422	1.27355	0.101411
38	neural progenitor (MHB)	3.72542	3.0437	0.43932	0.818351	0.103435	0.0149296	48	0.670538	0.103966	0.462606	0.87847	1.42174	0.0775503
38	neural progenitor (telencephalon/diencephalon)	5.95979	4.21725	0.608707	0.70971	0.0778659	0.011239	48	0.554966	0.0956051	0.363755	0.746176	1.61858	0.0527691
38	notochord	7.44396	3.97652	0.573961	0.53445	0.0575842	0.00831157	48	0.515426	0.092471	0.330484	0.700368	0.205731	0.418501
38	periderm	230.083	62.3548	9.00014	0.271425	0.0270479	0.00390404	48	0.356166	0.0779788	0.200208	0.512124	-1.08671	0.861418
38	retinal neuron	4.23583	2.62413	0.378761	0.620979	0.0791968	0.0114311	48	0.633931	0.101436	0.43106	0.836803	-0.127691	0.550803
38	anterior migratory muscle	7.0675	3.71162	0.535726	0.526276	0.0527509	0.00761394	48	0.523931	0.0931584	0.337615	0.710248	0.0251711	0.489959
38	differentiating neuron 1	7.2325	4.43672	0.640385	0.615049	0.0726866	0.0104914	48	0.520098	0.0928495	0.334399	0.705797	1.02264	0.153239
38	hatching gland	11.2183	6.43824	0.92928	0.574343	0.0659556	0.00951988	48	0.461083	0.0878936	0.285296	0.63687	1.2886	0.098769
38	neurons (differentiating, contains peripheral)	16.5912	10.1808	1.46948	0.613934	0.0718936	0.0103769	48	0.425807	0.0847335	0.25634	0.595274	2.22023	0.0132017
38	endothelium (vein + early artery)	5.46708	2.41056	0.347935	0.441826	0.0457272	0.00660015	48	0.572652	0.0969584	0.378735	0.766568	-1.34929	0.911378
38	mature fast muscle	82.169	16.5498	2.38875	0.20147	0.0211536	0.00305326	48	0.366013	0.0789803	0.208052	0.523974	-2.08334	0.98139
38	endothelium (dorsal aorta)	3.44062	2.19561	0.31691	0.640064	0.0886006	0.0127884	48	0.695395	0.105628	0.484139	0.906651	-0.523832	0.699802
38	neurons (gabaergic, glutamatergic)	6.67812	4.40412	0.635679	0.659582	0.0687575	0.00992428	48	0.533705	0.0939392	0.345827	0.721583	1.33999	0.0901248
38	pharyngeal arch (early)	9.16125	6.02004	0.868918	0.659206	0.074359	0.0107328	48	0.485281	0.0899729	0.305335	0.665227	1.93308	0.0266129
38	fin fold	8.485	3.45097	0.498104	0.407189	0.0409668	0.00591305	48	0.495733	0.0908503	0.314032	0.677433	-0.974616	0.835125
40	basal cell	38.9217	7.83449	1.13081	0.201326	0.0203126	0.00293187	48	0.314691	0.0824965	0.149698	0.479684	-1.37418	0.915307
40	connective tissue-meninges-dermal FB	34.8994	8.68459	1.25351	0.248762	0.0251641	0.00363212	48	0.319451	0.0830832	0.153285	0.485617	-0.85082	0.802565
40	differentiating neuron (hindbrain)	8.83146	4.54528	0.656054	0.515076	0.0606084	0.00874807	48	0.452119	0.0976777	0.256763	0.647474	0.64454	0.259613
40	eye, optic cup	9.11125	4.22343	0.609599	0.4633	0.0487263	0.00703303	48	0.446787	0.0971468	0.252493	0.64108	0.169983	0.432512
40	head mesenchyme	21.894	7.00791	1.0115	0.320232	0.0341738	0.00493257	48	0.346658	0.086341	0.173976	0.51934	-0.306074	0.620226
40	head mesenchyme (maybe ventral, hand2+)	16.8081	6.01142	0.867674	0.357998	0.0341931	0.00493535	48	0.368558	0.0888536	0.190851	0.546265	-0.11885	0.547303
40	head mesenchyme/PA cartilage	11.2662	4.80962	0.694209	0.427235	0.0510755	0.00737211	48	0.414376	0.0938301	0.226716	0.602037	0.137041	0.445499
40	ionocyte/goblet cell	3.44354	2.48517	0.358704	0.722448	0.0735926	0.0106222	48	0.710836	0.119581	0.471674	0.949999	0.097103	0.461322
40	lens	4.00104	2.71845	0.392375	0.68026	0.0772104	0.0111444	48	0.6539	0.115309	0.423282	0.884518	0.2286	0.40959
40	mature slow muscle	4.83833	3.36518	0.485722	0.696758	0.0765418	0.0110479	48	0.591667	0.110323	0.371021	0.812312	0.952583	0.170401
40	myeloid cell	3.12417	1.73992	0.251136	0.558028	0.0532807	0.00769041	48	0.751841	0.122503	0.506834	0.996847	-1.5821	0.943187
40	neural progenitor (hindbrain R7/8)	4.59292	3.96143	0.571783	0.865431	0.0877778	0.0126696	48	0.607695	0.111641	0.384413	0.830976	2.30862	0.0104823
40	neural progenitor (MHB)	5.76896	3.4465	0.497459	0.598758	0.0648715	0.0093634	48	0.542694	0.106137	0.33042	0.754967	0.528233	0.298669
40	neural progenitor (telencephalon/diencephalon)	11.896	4.64877	0.670992	0.391267	0.0418894	0.00604621	48	0.40707	0.0930601	0.22095	0.59319	-0.169812	0.567421
40	notochord	13.9085	4.8228	0.696111	0.347374	0.0397428	0.00573637	48	0.388068	0.0910167	0.206035	0.570102	-0.447114	0.672604
40	periderm	23.5273	12.9141	1.86398	0.548934	0.0646003	0.00932425	48	0.34161	0.0857483	0.170113	0.513106	2.41783	0.00780671
40	pronephros proximal tubule	3.91896	2.26221	0.326522	0.578965	0.0619445	0.00894092	48	0.661335	0.115882	0.429571	0.893099	-0.710814	0.7614
40	retinal neuron	19.375	9.17434	1.3242	0.474227	0.0545345	0.00787138	48	0.356089	0.0874344	0.18122	0.530958	1.35116	0.0883216
40	anterior migratory muscle	15.2658	4.37908	0.632065	0.287023	0.0280295	0.00404571	48	0.37803	0.0899123	0.198205	0.557854	-1.01218	0.844274
40	differentiating neuron 1	8.41167	3.82155	0.551593	0.45495	0.0445427	0.00642918	48	0.460762	0.09853	0.263702	0.657821	-0.0589802	0.523516
40	motor neuron	3.34458	2.30289	0.332394	0.690782	0.0782358	0.0112924	48	0.72277	0.120444	0.481881	0.963659	-0.265585	0.604721
40	neuromast support cell	3.98042	2.5649	0.370211	0.645924	0.0741231	0.0106987	48	0.655741	0.115451	0.424838	0.886644	-0.0850321	0.533882
40	neuron (cranial ganglion)	5.58479	3.16223	0.456429	0.56797	0.0637381	0.00919981	48	0.551153	0.106878	0.337398	0.764908	0.157352	0.437484
40	neurons (differentiating, contains peripheral)	28.5069	7.51534	1.08475	0.263544	0.0264893	0.0038234	48	0.329753	0.0843355	0.161082	0.498424	-0.785059	0.783791
40	support cells/otic vesicle	6.21438	3.2029	0.462298	0.515828	0.058041	0.00837749	48	0.524216	0.104491	0.315234	0.733198	-0.0802736	0.53199
40	cranial neural crest	4.56708	2.33864	0.337554	0.514185	0.0605523	0.00873997	48	0.609476	0.111786	0.385904	0.833048	-0.852445	0.803016
40	endothelium (vein + early artery)	7.82562	3.58323	0.517194	0.458403	0.0477286	0.00688903	48	0.474324	0.0998468	0.27463	0.674017	-0.159446	0.563341
40	intestine	4.25917	2.47186	0.356782	0.58186	0.0669593	0.00966474	48	0.632269	0.113616	0.405038	0.859501	-0.443684	0.671365
40	mature fast muscle	39.9021	11.1331	1.60692	0.279021	0.0341498	0.0049291	48	0.313675	0.0823706	0.148934	0.478416	-0.42071	0.663016
40	neural tube-like connective tissue (+ taste bud)	8.67104	3.72611	0.537817	0.430304	0.0476432	0.0068767	48	0.455326	0.0979952	0.259335	0.651316	-0.255338	0.600769
40	xanthophore	5.7875	3.53102	0.509658	0.610216	0.0708318	0.0102237	48	0.54187	0.106064	0.329742	0.753998	0.644384	0.259663
40	endothelium (dorsal aorta)	9.35875	3.76812	0.543881	0.403196	0.0421399	0.00608237	48	0.442328	0.0966998	0.248929	0.635728	-0.404676	0.657142
40	retinal pigmented epithelium (early)	3.8825	2.5249	0.364439	0.651721	0.0744047	0.0107394	48	0.664732	0.116142	0.432447	0.897016	-0.112024	0.544598
40	neurons (gabaergic, glutamatergic)	17.3687	8.77806	1.267	0.506058	0.0582205	0.00840341	48	0.365525	0.0885111	0.188503	0.542548	1.58774	0.0561722
40	pharyngeal arch (early)	32.7792	9.0181	1.30165	0.275274	0.0321345	0.00463822	48	0.322426	0.0834473	0.155532	0.489321	-0.565052	0.713981
40	pharyngeal arch (contains muscle, early cartilage)	14.095	6.50658	0.939143	0.461752	0.0498117	0.0071897	48	0.386577	0.0908537	0.20487	0.568285	0.827425	0.203998
40	neurons (gabaergic, glutamatergic; contains Purkinje)	12.004	4.84197	0.698878	0.404122	0.0433724	0.00626027	48	0.405893	0.0929353	0.220023	0.591764	-0.0190545	0.507601
40	cranial muscle (early)	9.66708	3.72429	0.537554	0.385574	0.0384424	0.00554868	48	0.437084	0.0961703	0.244744	0.629425	-0.535612	0.703887
40	fin fold	14.2448	5.51998	0.79674	0.387768	0.0379869	0.00548293	48	0.385407	0.0907256	0.203956	0.566858	0.0260239	0.489619
40	iridophore	3.11458	2.39289	0.345385	0.769963	0.0917856	0.0132481	48	0.75319	0.122597	0.507996	0.998385	0.136808	0.445591
40	fin bud mesoderm (pectoral)	4.05917	2.70444	0.390352	0.667817	0.0713412	0.0102972	48	0.648805	0.114914	0.418977	0.878633	0.165443	0.434297
40	periocular mesenchyme	5.01	2.29551	0.331328	0.458701	0.0482759	0.00696802	48	0.581338	0.10946	0.362418	0.800258	-1.12039	0.868725
42	basal cell	31.2288	9.31553	1.33079	0.29861	0.0349623	0.00499461	49	0.370978	0.0864502	0.198077	0.543878	-0.837109	0.798734
42	connective tissue-meninges-dermal FB	33.6722	9.96156	1.42308	0.295844	0.0339378	0.00484826	49	0.367528	0.0860737	0.19538	0.539675	-0.83282	0.797527
42	differentiating neuron (hindbrain)	5.33163	2.78937	0.398482	0.524025	0.0583239	0.00833199	49	0.592665	0.107091	0.378482	0.806848	-0.640946	0.739221
42	eye, optic cup	10.0137	4.59718	0.65674	0.460086	0.0543873	0.00776961	49	0.469872	0.096433	0.277006	0.662738	-0.101482	0.540416
42	head mesenchyme	21.0278	8.75361	1.25052	0.416431	0.0454295	0.00648993	49	0.393934	0.0889027	0.216129	0.57174	0.253046	0.400116
42	head mesenchyme (maybe ventral, hand2+)	16.9071	5.86568	0.837954	0.34748	0.0369437	0.00527767	49	0.410941	0.0906633	0.229614	0.592267	-0.699954	0.758022
42	head mesenchyme/PA cartilage	11.0429	5.19387	0.741982	0.470845	0.0555675	0.00793822	49	0.456512	0.095167	0.266178	0.646846	0.150615	0.44014
42	ionocyte/goblet cell	3.63388	2.47401	0.35343	0.682618	0.0791403	0.0113058	49	0.710024	0.115934	0.478155	0.941892	-0.236391	0.593436
42	lens	4.35898	2.475	0.353571	0.569074	0.0678321	0.0096903	49	0.64936	0.111506	0.426348	0.872373	-0.720018	0.764243
42	mature slow muscle	3.56429	2.38322	0.340461	0.67048	0.07495	0.0107071	49	0.717054	0.116429	0.484195	0.949912	-0.400015	0.655427
42	myeloid cell	4.37816	2.07078	0.295825	0.474183	0.0553112	0.0079016	49	0.648012	0.111405	0.425203	0.870821	-1.56034	0.940661
42	neural progenitor (hindbrain R7/8)	10.742	15.7636	2.25195	1.47683	0.220506	0.0315009	49	0.460158	0.0955149	0.269129	0.651188	10.6442	0
42	neural progenitor (MHB)	4.97061	3.1434	0.449057	0.634103	0.0689769	0.00985385	49	0.611251	0.10857	0.394111	0.828391	0.210483	0.416645
42	neural progenitor (telencephalon/diencephalon)	12.3612	5.4022	0.771742	0.437697	0.0457946	0.00654209	49	0.442578	0.0938214	0.254936	0.630221	-0.0520262	0.520746
42	notochord	10.561	4.87871	0.696958	0.462382	0.0469274	0.00670391	49	0.462451	0.0957326	0.270985	0.653916	-0.000717008	0.500286
42	periderm	28.9949	20.8776	2.98252	0.720729	0.0840905	0.0120129	49	0.374636	0.0868471	0.200942	0.54833	3.98508	3.37291e-05
42	pronephros proximal tubule	3.7698	2.74296	0.391851	0.728439	0.0827616	0.0118231	49	0.696992	0.115007	0.466978	0.927007	0.273433	0.39226
42	retinal neuron	19.1749	6.78523	0.969319	0.354355	0.0371176	0.00530251	49	0.400689	0.0896075	0.221474	0.579904	-0.517077	0.697449
42	anterior migratory muscle	15.0763	5.10418	0.729168	0.338653	0.0362055	0.00517222	49	0.421428	0.0917265	0.237975	0.60488	-0.902403	0.816579
42	differentiating neuron 1	8.48571	5.28971	0.755673	0.624775	0.0700335	0.0100048	49	0.495504	0.098798	0.297908	0.6931	1.30844	0.0953623
42	motor neuron	3.87878	2.76403	0.394862	0.715431	0.0825645	0.0117949	49	0.687161	0.114299	0.458563	0.91576	0.247326	0.402328
42	neuromast support cell	3.25694	2.42592	0.346561	0.747486	0.0855357	0.0122194	49	0.751423	0.118798	0.513828	0.989018	-0.033136	0.513217
42	neuron (cranial ganglion)	5.5751	2.92733	0.41819	0.52615	0.0542023	0.00774319	49	0.581428	0.106182	0.369065	0.793791	-0.520597	0.698676
42	neurons (differentiating, contains peripheral)	30.3004	10.2708	1.46726	0.339147	0.0396732	0.0056676	49	0.372433	0.0866084	0.199216	0.54565	-0.384329	0.649633
42	support cells/otic vesicle	6.86061	3.63401	0.519144	0.529739	0.0598798	0.00855425	49	0.534825	0.102275	0.330274	0.739376	-0.0497297	0.519831
42	cranial neural crest	5.64939	2.74198	0.391711	0.486644	0.0564295	0.00806136	49	0.578184	0.105917	0.36635	0.790017	-0.864264	0.806278
42	endothelium (vein + early artery)	8.30918	3.27067	0.467239	0.394099	0.0388928	0.00555612	49	0.499054	0.0991192	0.300815	0.697292	-1.05887	0.85517
42	intestine	3.70224	2.26866	0.324094	0.614465	0.0724527	0.0103504	49	0.703357	0.115462	0.472434	0.93428	-0.769884	0.779316
42	mature fast muscle	33.5273	11.1815	1.59736	0.333566	0.0332708	0.00475298	49	0.367718	0.0860945	0.195529	0.539907	-0.396689	0.654202
42	neural tube-like connective tissue (+ taste bud)	8.57102	4.22038	0.602911	0.492915	0.0571037	0.00815767	49	0.493839	0.0986469	0.296545	0.691133	-0.00936385	0.503736
42	xanthophore	5.16898	3.33966	0.477094	0.647318	0.0782575	0.0111796	49	0.600733	0.107737	0.385259	0.816207	0.432392	0.332728
42	endothelium (dorsal aorta)	9.7702	4.37645	0.625207	0.448924	0.0428699	0.00612428	49	0.473434	0.0967665	0.279901	0.666967	-0.253289	0.599978
42	retinal pigmented epithelium (early)	3.92612	2.61189	0.373127	0.666607	0.0755618	0.0107945	49	0.683049	0.114001	0.455048	0.911051	-0.144227	0.55734
42	neurons (gabaergic, glutamatergic)	21.5671	9.30034	1.32862	0.431687	0.0453925	0.00648464	49	0.392183	0.0887187	0.214746	0.569621	0.445265	0.328064
42	pharyngeal arch (early)	34.2035	10.5668	1.50954	0.308952	0.0311789	0.00445413	49	0.366842	0.0859986	0.194845	0.53884	-0.673157	0.749576
42	pharyngeal arch (contains muscle, early cartilage)	17.0061	6.36618	0.909454	0.374634	0.0395435	0.00564906	49	0.410437	0.0906118	0.229213	0.591661	-0.395123	0.653624
42	neurons (gabaergic, glutamatergic; contains Purkinje)	12.9096	5.73914	0.819878	0.444843	0.0453243	0.00647491	49	0.437604	0.0933345	0.250935	0.624273	0.0775574	0.46909
42	cranial muscle (early)	8.65694	4.39243	0.62749	0.507764	0.0589225	0.0084175	49	0.492195	0.0984972	0.2952	0.689189	0.158067	0.437202
42	fin fold	13.7137	5.98997	0.85571	0.437107	0.0492373	0.0070339	49	0.431016	0.0926842	0.245647	0.616384	0.0657231	0.473799
42	fin bud mesoderm (pectoral)	4.19633	2.79544	0.399349	0.667912	0.0778122	0.011116	49	0.661253	0.112397	0.436458	0.886048	0.0592422	0.47638
42	periocular mesenchyme	4.80163	2.78847	0.398353	0.581591	0.0618347	0.00883353	49	0.62086	0.109322	0.402215	0.839505	-0.359206	0.64028
42	cranial muscle (mid)	4.14918	2.51365	0.359094	0.607524	0.0680343	0.00971918	49	0.664864	0.112666	0.439533	0.890195	-0.508934	0.694601
44	basal cell	25.3121	7.97301	1.16298	0.315168	0.0310761	0.00453292	47	0.365629	0.0960724	0.173485	0.557774	-0.52524	0.700292
44	connective tissue-meninges-dermal FB	27.004	7.62801	1.11266	0.282539	0.0320955	0.0046816	47	0.361019	0.0955038	0.170011	0.552027	-0.821743	0.794388
44	eye, optic cup	3.86872	3.45054	0.503314	0.894907	0.109625	0.0159904	47	0.74563	0.132479	0.480673	1.01059	1.1268	0.129914
44	head mesenchyme	21.3232	10.7634	1.57001	0.505427	0.0557455	0.00813132	47	0.379351	0.097739	0.183873	0.574828	1.28993	0.0985368
44	head mesenchyme (maybe ventral, hand2+)	15.9989	5.61232	0.818642	0.351419	0.0423638	0.0061794	47	0.408107	0.101116	0.205876	0.610338	-0.560626	0.712474
44	head mesenchyme/PA cartilage	10.4091	3.88818	0.567149	0.373825	0.0408428	0.00595753	47	0.468965	0.1078	0.253364	0.684565	-0.882557	0.811262
44	ionocyte/goblet cell	4.01128	3.11708	0.454672	0.779024	0.092855	0.0135443	47	0.730724	0.131334	0.468056	0.993393	0.367759	0.356527
44	mature slow muscle	5.99766	3.07859	0.449058	0.513519	0.0516369	0.00753202	47	0.592843	0.119837	0.353168	0.832517	-0.661929	0.745992
44	neural progenitor (hindbrain R7/8)	3.08	3.19975	0.466732	1.04327	0.123503	0.0180148	47	0.850591	0.140073	0.570445	1.13074	1.37557	0.0844777
44	neural progenitor (telencephalon/diencephalon)	9.99213	4.8954	0.714067	0.490544	0.050755	0.00740338	47	0.476145	0.108552	0.259042	0.693249	0.132643	0.447238
44	notochord	10.1579	6.46601	0.943164	0.637965	0.0628508	0.00916773	47	0.473223	0.108247	0.256729	0.689717	1.52191	0.0640162
44	periderm	86.9549	21.1945	3.09153	0.24372	0.0253425	0.00369659	47	0.313018	0.0893069	0.134405	0.491632	-0.775956	0.781113
44	retinal neuron	24.2621	16.7897	2.44902	0.69221	0.0776341	0.0113241	47	0.36881	0.096462	0.175886	0.561734	3.35262	0.000400251
44	anterior migratory muscle	17.7945	6.27988	0.916014	0.352891	0.0403525	0.00588601	47	0.396522	0.0997735	0.196975	0.596069	-0.437301	0.669053
44	differentiating neuron 1	6.64319	3.45767	0.504353	0.520959	0.0529959	0.00773025	47	0.564933	0.117285	0.330364	0.799502	-0.374935	0.646146
44	hatching gland	4.39319	3.32227	0.484603	0.75739	0.0857063	0.0125015	47	0.695219	0.128536	0.438148	0.95229	0.48369	0.314303
44	motor neuron	3.70489	2.57442	0.375518	0.695645	0.0776903	0.0113323	47	0.76406	0.13387	0.49632	1.0318	-0.511053	0.695343
44	neuron (cranial ganglion)	3.85766	2.2594	0.329567	0.586616	0.0639052	0.00932153	47	0.74683	0.13257	0.481689	1.01197	-1.20852	0.886576
44	neurons (differentiating, contains peripheral)	24.5177	7.49909	1.09385	0.30609	0.0350594	0.00511394	47	0.368011	0.0963643	0.175282	0.56074	-0.642571	0.739749
44	support cells/otic vesicle	4.82298	3.23629	0.472061	0.673359	0.0775063	0.0113054	47	0.661551	0.125783	0.409985	0.913116	0.0938774	0.462603
44	cranial neural crest	4.12745	2.66344	0.388503	0.647632	0.0785899	0.0114635	47	0.719281	0.130444	0.458394	0.980168	-0.549278	0.708593
44	endothelium (vein + early artery)	8.61021	4.30683	0.628215	0.501024	0.0572764	0.00835463	47	0.504727	0.111472	0.281782	0.727672	-0.033223	0.513252
44	intestine	4.26574	2.92253	0.426295	0.6858	0.0721633	0.0105261	47	0.706412	0.129429	0.447554	0.96527	-0.159254	0.563266
44	mature fast muscle	32.9013	11.1658	1.6287	0.339402	0.0332666	0.00485243	47	0.348618	0.0939526	0.160713	0.536523	-0.0980896	0.539069
44	neural tube-like connective tissue (+ taste bud)	8.29532	3.48097	0.507751	0.420087	0.0432445	0.00630786	47	0.51252	0.11225	0.288021	0.73702	-0.823461	0.794877
44	endothelium (dorsal aorta)	10.4064	4.12079	0.601079	0.396388	0.0433344	0.00632097	47	0.46901	0.107805	0.2534	0.684621	-0.67364	0.74973
44	neurons (gabaergic, glutamatergic)	19.0504	7.30163	1.06505	0.383778	0.0369094	0.00538378	47	0.389694	0.0989711	0.191751	0.587636	-0.0597738	0.523832
44	pharyngeal arch (early)	24.6543	9.61593	1.40263	0.390398	0.0418428	0.00610339	47	0.367591	0.0963129	0.174965	0.560216	0.236803	0.406405
44	pharyngeal arch (contains muscle, early cartilage)	18.9787	5.82436	0.84957	0.306989	0.0346754	0.00505792	47	0.390059	0.0990143	0.192031	0.588088	-0.838973	0.799258
44	neurons (gabaergic, glutamatergic; contains Purkinje)	10.18	5.48948	0.800723	0.540125	0.0521544	0.0076075	47	0.47284	0.108207	0.256426	0.689254	0.621816	0.267031
44	cranial muscle (early)	6.41447	3.34599	0.488062	0.522656	0.0582199	0.00849225	47	0.574211	0.118143	0.337926	0.810497	-0.436387	0.668722
44	fin fold	13.3472	4.20615	0.613531	0.315253	0.0350774	0.00511657	47	0.430778	0.103675	0.223428	0.638127	-1.11429	0.867423
44	glia	4.1217	2.87432	0.419263	0.698941	0.0778191	0.0113511	47	0.719833	0.130487	0.45886	0.980807	-0.16011	0.563603
44	fin bud mesoderm (pectoral)	4.62128	3.21824	0.469429	0.698492	0.0818219	0.011935	47	0.676624	0.127027	0.422569	0.930679	0.172151	0.431659
44	periocular mesenchyme	3.96979	2.56489	0.374127	0.647098	0.0670753	0.00978393	47	0.734961	0.131661	0.471638	0.998284	-0.667343	0.747723
44	cranial muscle (mid)	4.40362	3.1763	0.463312	0.722166	0.084418	0.0123136	47	0.69433	0.128464	0.437402	0.951258	0.216682	0.414228
46	basal cell	27.029	7.53921	1.08819	0.279246	0.0296818	0.00428419	48	0.326539	0.0850655	0.156408	0.49667	-0.555956	0.710879
46	connective tissue-meninges-dermal FB	27.4704	7.738	1.11688	0.28181	0.0296485	0.00427939	48	0.32556	0.0849453	0.15567	0.495451	-0.515043	0.696738
46	eye, optic cup	5.85646	2.88981	0.417108	0.494107	0.0505883	0.00730179	48	0.53835	0.107162	0.324026	0.752674	-0.41286	0.660145
46	head mesenchyme	17.9752	8.09472	1.16837	0.450788	0.0482222	0.00696027	48	0.35703	0.0887087	0.179613	0.534447	1.05692	0.145275
46	head mesenchyme (maybe ventral, hand2+)	18.4763	6.42854	0.927881	0.347846	0.0362533	0.00523271	48	0.354574	0.0884223	0.177729	0.531418	-0.0760834	0.530324
46	head mesenchyme/PA cartilage	9.1675	3.90204	0.563211	0.425976	0.0441503	0.00637255	48	0.442693	0.0980249	0.246643	0.638742	-0.170534	0.567705
46	ionocyte/goblet cell	4.46271	2.68154	0.387047	0.602694	0.0685164	0.00988949	48	0.618445	0.11401	0.390425	0.846466	-0.138152	0.55494
46	lens	4.705	5.31794	0.767578	1.13473	0.13457	0.0194235	48	0.601314	0.112599	0.376116	0.826512	4.73729	1.08298e-06
46	mature slow muscle	3.73396	2.55338	0.368548	0.685103	0.0756174	0.0109144	48	0.682394	0.119045	0.444305	0.920484	0.0227531	0.490924
46	myeloid cell	3.16312	2.76834	0.399576	0.879055	0.111645	0.0161146	48	0.751318	0.124098	0.503122	0.999514	1.02932	0.151664
46	neural progenitor (MHB)	3.2325	1.91913	0.277002	0.595365	0.0658717	0.00950777	48	0.74175	0.123418	0.494914	0.988586	-1.1861	0.882208
46	neural progenitor (telencephalon/diencephalon)	11.759	4.46434	0.644373	0.38005	0.041362	0.0059701	48	0.404489	0.094022	0.216445	0.592533	-0.259933	0.602542
46	notochord	5.77375	3.91479	0.565051	0.680423	0.071485	0.010318	48	0.542076	0.107495	0.327085	0.757066	1.287	0.0990463
46	periderm	56.8002	15.4566	2.23096	0.272106	0.0290869	0.00419833	48	0.294456	0.0810071	0.132442	0.45647	-0.275902	0.608688
46	retinal neuron	20.5671	7.23451	1.04421	0.351687	0.0417425	0.00602502	48	0.345597	0.0873653	0.170867	0.520328	0.0697051	0.472214
46	anterior migratory muscle	17.91	4.95523	0.715225	0.276916	0.0305861	0.00441473	48	0.35736	0.088747	0.179866	0.534854	-0.906436	0.817648
46	differentiating neuron 1	7.28146	3.47316	0.501308	0.477443	0.0525794	0.00758918	48	0.486931	0.102395	0.28214	0.691722	-0.0926617	0.536914
46	hatching gland	4.34958	3.21301	0.463759	0.741276	0.0868834	0.0125405	48	0.627056	0.114709	0.397638	0.856474	0.995739	0.159688
46	motor neuron	4.35042	2.10012	0.303127	0.484578	0.0563317	0.00813079	48	0.626991	0.114704	0.397583	0.856399	-1.24157	0.892802
46	neuromast support cell	4.17771	2.00251	0.289038	0.480142	0.0561768	0.00810842	48	0.640973	0.115824	0.409324	0.872621	-1.38857	0.917519
46	neuron (cranial ganglion)	4.72917	3.37924	0.487751	0.716279	0.0914552	0.0132004	48	0.599696	0.112464	0.374767	0.824625	1.03663	0.149955
46	neurons (differentiating, contains peripheral)	29.3971	6.65751	0.960929	0.226451	0.0211228	0.00304881	48	0.321631	0.0844604	0.15271	0.490552	-1.12692	0.870113
46	support cells/otic vesicle	5.76854	2.79843	0.403918	0.48608	0.0489927	0.00707149	48	0.542314	0.107516	0.327281	0.757347	-0.523031	0.699524
46	cranial neural crest	4.75729	2.93188	0.423181	0.618003	0.0787261	0.0113631	48	0.597832	0.112309	0.373214	0.82245	0.179603	0.428732
46	endothelium (vein + early artery)	7.21271	3.62422	0.523111	0.503191	0.0637897	0.00920725	48	0.488963	0.10259	0.283784	0.694143	0.138686	0.444849
46	intestine	4.45104	3.13391	0.452341	0.706409	0.0764711	0.0110377	48	0.619314	0.114081	0.391152	0.847476	0.76345	0.222598
46	mature fast muscle	26.539	7.25795	1.0476	0.273384	0.027988	0.00403971	48	0.327662	0.0852033	0.157256	0.498069	-0.637039	0.73795
46	neural tube-like connective tissue (+ taste bud)	10.0498	4.33366	0.62551	0.431951	0.0434569	0.00627246	48	0.427536	0.0964639	0.234609	0.620464	0.0457653	0.481749
46	xanthophore	3.30542	2.17705	0.314231	0.661637	0.0771662	0.011138	48	0.732092	0.122725	0.486643	0.977541	-0.574086	0.717045
46	endothelium (dorsal aorta)	9.00917	3.44879	0.49779	0.383079	0.0373376	0.00538922	48	0.445717	0.0983324	0.249052	0.642381	-0.637003	0.737939
46	retinal pigmented epithelium (early)	3.23604	2.82651	0.407972	0.874615	0.0903712	0.013044	48	0.741272	0.123384	0.494504	0.988039	1.08072	0.139912
46	neurons (gabaergic, glutamatergic)	24.5512	8.29078	1.19667	0.337726	0.0331304	0.00478196	48	0.332674	0.0858144	0.161046	0.504303	0.0588701	0.476528
46	pharyngeal arch (early)	33.436	9.93385	1.43383	0.297171	0.0322232	0.00465101	48	0.314851	0.0836155	0.14762	0.482082	-0.211455	0.583734
46	pharyngeal arch (contains muscle, early cartilage)	24.835	6.60323	0.953094	0.266082	0.0281674	0.00406561	48	0.33191	0.0857216	0.160467	0.503354	-0.767932	0.778736
46	neurons (gabaergic, glutamatergic; contains Purkinje)	12.2279	5.58312	0.805854	0.456918	0.0446611	0.00644627	48	0.399265	0.0934566	0.212352	0.586179	0.616896	0.268652
46	cranial muscle (early)	7.85354	3.65779	0.527957	0.466282	0.044413	0.00641046	48	0.471348	0.100886	0.269576	0.673121	-0.0502163	0.520025
46	fin fold	14.9008	5.34448	0.771409	0.3589	0.0401714	0.00579825	48	0.375649	0.0908417	0.193965	0.557332	-0.184368	0.573137
46	glia	3.82083	2.6934	0.388759	0.706657	0.0754816	0.0108948	48	0.673582	0.118372	0.436839	0.910325	0.279417	0.389962
46	fin bud mesoderm (pectoral)	4.18792	2.54708	0.367639	0.609324	0.066152	0.00954822	48	0.640116	0.115756	0.408604	0.871629	-0.26601	0.604884
46	periocular mesenchyme	4.90333	2.39069	0.345066	0.489126	0.0509327	0.0073515	48	0.58848	0.111524	0.365432	0.811527	-0.890874	0.813502
46	cranial muscle (mid)	6.1075	3.59353	0.518681	0.589548	0.0609089	0.00879145	48	0.52763	0.106194	0.315243	0.740018	0.583068	0.279924
46	jaw chondrocyte	3.04646	2.44406	0.352769	0.803545	0.0950513	0.0137195	48	0.768304	0.125289	0.517725	1.01888	0.281276	0.389249

## Sheet: EDF3c
cell_type	embryo	count	geno_group
Fast-muscle	AB.wik_WT_1	53	WT
Fast-muscle	AB.wik_WT_2	44	WT
Fast-muscle	AB.wik_WT_3	53	WT
Fast-muscle	AB.wik_WT_4	59	WT
Fast-muscle	AB.wik_WT_5	11	WT
Fast-muscle	AB.wik_WT_6	56	WT
Fast-muscle	AB_WT_1	60	WT
Fast-muscle	AB_WT_2	58	WT
Fast-muscle	AB_WT_3	48	WT
Fast-muscle	AB_WT_4	68	WT
Fast-muscle	AB_WT_5	34	WT
Fast-muscle	AB_WT_6	73	WT
Fast-muscle	spt.msgn_MO_1	0	spt.msgn
Fast-muscle	spt.msgn_MO_2	1	spt.msgn
Fast-muscle	spt.msgn_MO_3	4	spt.msgn
Fast-muscle	spt.msgn_MO_4	0	spt.msgn
Fast-muscle	spt.msgn_crispr_1	35	spt.msgn
Fast-muscle	spt.msgn_crispr_2	0	spt.msgn
Fast-muscle	spt.msgn_crispr_3	0	spt.msgn
Fast-muscle	spt.msgn_crispr_4	1	spt.msgn
Fast-muscle	spt.pless_crispr_1	8	spt
Fast-muscle	spt.pless_crispr_2	17	spt
Fast-muscle	spt.pless_crispr_3	23	spt
Fast-muscle	spt.pless_crispr_4	7	spt
Fast-muscle	spt_Mut_1	23	spt
Fast-muscle	spt_Mut_2	20	spt
Fast-muscle	spt_Mut_3	23	spt
Fast-muscle	spt_Mut_4	26	spt
Fast-muscle	spt_crispr_1	21	spt
Fast-muscle	spt_crispr_2	32	spt
Fast-muscle	spt_crispr_3	28	spt
Fast-muscle	spt_crispr_4	9	spt
RBC	AB.wik_WT_1	8	WT
RBC	AB.wik_WT_2	3	WT
RBC	AB.wik_WT_3	0	WT
RBC	AB.wik_WT_4	6	WT
RBC	AB.wik_WT_5	10	WT
RBC	AB.wik_WT_6	6	WT
RBC	AB_WT_1	8	WT
RBC	AB_WT_2	8	WT
RBC	AB_WT_3	6	WT
RBC	AB_WT_4	10	WT
RBC	AB_WT_5	4	WT
RBC	AB_WT_6	3	WT
RBC	spt.msgn_MO_1	0	spt.msgn
RBC	spt.msgn_MO_2	0	spt.msgn
RBC	spt.msgn_MO_3	0	spt.msgn
RBC	spt.msgn_MO_4	0	spt.msgn
RBC	spt.msgn_crispr_1	3	spt.msgn
RBC	spt.msgn_crispr_2	0	spt.msgn
RBC	spt.msgn_crispr_3	0	spt.msgn
RBC	spt.msgn_crispr_4	0	spt.msgn
RBC	spt.pless_crispr_1	1	spt
RBC	spt.pless_crispr_2	0	spt
RBC	spt.pless_crispr_3	1	spt
RBC	spt.pless_crispr_4	1	spt
RBC	spt_Mut_1	0	spt
RBC	spt_Mut_2	1	spt
RBC	spt_Mut_3	0	spt
RBC	spt_Mut_4	0	spt
RBC	spt_crispr_1	3	spt
RBC	spt_crispr_2	0	spt
RBC	spt_crispr_3	0	spt
RBC	spt_crispr_4	0	spt
Slow-muscle	AB.wik_WT_1	53	WT
Slow-muscle	AB.wik_WT_2	49	WT
Slow-muscle	AB.wik_WT_3	50	WT
Slow-muscle	AB.wik_WT_4	44	WT
Slow-muscle	AB.wik_WT_5	8	WT
Slow-muscle	AB.wik_WT_6	38	WT
Slow-muscle	AB_WT_1	47	WT
Slow-muscle	AB_WT_2	33	WT
Slow-muscle	AB_WT_3	46	WT
Slow-muscle	AB_WT_4	49	WT
Slow-muscle	AB_WT_5	28	WT
Slow-muscle	AB_WT_6	40	WT
Slow-muscle	spt.msgn_MO_1	0	spt.msgn
Slow-muscle	spt.msgn_MO_2	1	spt.msgn
Slow-muscle	spt.msgn_MO_3	1	spt.msgn
Slow-muscle	spt.msgn_MO_4	5	spt.msgn
Slow-muscle	spt.msgn_crispr_1	42	spt.msgn
Slow-muscle	spt.msgn_crispr_2	6	spt.msgn
Slow-muscle	spt.msgn_crispr_3	2	spt.msgn
Slow-muscle	spt.msgn_crispr_4	0	spt.msgn
Slow-muscle	spt.pless_crispr_1	26	spt
Slow-muscle	spt.pless_crispr_2	22	spt
Slow-muscle	spt.pless_crispr_3	25	spt
Slow-muscle	spt.pless_crispr_4	25	spt
Slow-muscle	spt_Mut_1	18	spt
Slow-muscle	spt_Mut_2	19	spt
Slow-muscle	spt_Mut_3	13	spt
Slow-muscle	spt_Mut_4	18	spt
Slow-muscle	spt_crispr_1	21	spt
Slow-muscle	spt_crispr_2	16	spt
Slow-muscle	spt_crispr_3	35	spt
Slow-muscle	spt_crispr_4	8	spt
meso bipotent prog	AB.wik_WT_1	2	WT
meso bipotent prog	AB.wik_WT_2	3	WT
meso bipotent prog	AB.wik_WT_3	0	WT
meso bipotent prog	AB.wik_WT_4	0	WT
meso bipotent prog	AB.wik_WT_5	0	WT
meso bipotent prog	AB.wik_WT_6	4	WT
meso bipotent prog	AB_WT_1	4	WT
meso bipotent prog	AB_WT_2	2	WT
meso bipotent prog	AB_WT_3	3	WT
meso bipotent prog	AB_WT_4	2	WT
meso bipotent prog	AB_WT_5	3	WT
meso bipotent prog	AB_WT_6	7	WT
meso bipotent prog	spt.msgn_MO_1	57	spt.msgn
meso bipotent prog	spt.msgn_MO_2	68	spt.msgn
meso bipotent prog	spt.msgn_MO_3	113	spt.msgn
meso bipotent prog	spt.msgn_MO_4	118	spt.msgn
meso bipotent prog	spt.msgn_crispr_1	46	spt.msgn
meso bipotent prog	spt.msgn_crispr_2	83	spt.msgn
meso bipotent prog	spt.msgn_crispr_3	0	spt.msgn
meso bipotent prog	spt.msgn_crispr_4	0	spt.msgn
meso bipotent prog	spt.pless_crispr_1	26	spt
meso bipotent prog	spt.pless_crispr_2	14	spt
meso bipotent prog	spt.pless_crispr_3	21	spt
meso bipotent prog	spt.pless_crispr_4	14	spt
meso bipotent prog	spt_Mut_1	17	spt
meso bipotent prog	spt_Mut_2	36	spt
meso bipotent prog	spt_Mut_3	24	spt
meso bipotent prog	spt_Mut_4	30	spt
meso bipotent prog	spt_crispr_1	19	spt
meso bipotent prog	spt_crispr_2	37	spt
meso bipotent prog	spt_crispr_3	32	spt
meso bipotent prog	spt_crispr_4	14	spt
periderm	AB.wik_WT_1	115	WT
periderm	AB.wik_WT_2	43	WT
periderm	AB.wik_WT_3	54	WT
periderm	AB.wik_WT_4	265	WT
periderm	AB.wik_WT_5	69	WT
periderm	AB.wik_WT_6	176	WT
periderm	AB_WT_1	136	WT
periderm	AB_WT_2	55	WT
periderm	AB_WT_3	80	WT
periderm	AB_WT_4	96	WT
periderm	AB_WT_5	47	WT
periderm	AB_WT_6	70	WT
periderm	spt.msgn_MO_1	94	spt.msgn
periderm	spt.msgn_MO_2	71	spt.msgn
periderm	spt.msgn_MO_3	68	spt.msgn
periderm	spt.msgn_MO_4	91	spt.msgn
periderm	spt.msgn_crispr_1	104	spt.msgn
periderm	spt.msgn_crispr_2	51	spt.msgn
periderm	spt.msgn_crispr_3	12	spt.msgn
periderm	spt.msgn_crispr_4	1	spt.msgn
periderm	spt.pless_crispr_1	71	spt
periderm	spt.pless_crispr_2	89	spt
periderm	spt.pless_crispr_3	71	spt
periderm	spt.pless_crispr_4	70	spt
periderm	spt_Mut_1	128	spt
periderm	spt_Mut_2	123	spt
periderm	spt_Mut_3	140	spt
periderm	spt_Mut_4	153	spt
periderm	spt_crispr_1	89	spt
periderm	spt_crispr_2	102	spt
periderm	spt_crispr_3	79	spt
periderm	spt_crispr_4	15	spt
