# Supplementary material for: Embryo-scale reverse genetics at single-cell resolution
Source: Nature. 2023 Nov 15;623(7988):782–91. doi: 10.1038/s41586-023-06720-2 (PMC10665197; doi:10.1038/s41586-023-06720-2)
Supplement: Supplementary file 11 — Source Data Extended Data Fig. 8 [file 41586_2023_6720_MOESM11_ESM.xlsx]

## Sheet: EDF8i
Image	condition	Ganglia	Cells
wt_72h_1	wildtype	vagal ganglia	vg-1
wt_72h_1	wildtype	vagal ganglia	vg-2
wt_72h_1	wildtype	statoacoustic	SA-1
wt_72h_1	wildtype	statoacoustic	SA-2
wt_72h_1	wildtype	statoacoustic	SA-3
wt_72h_1	wildtype	statoacoustic	SA-4
wt_72h_1	wildtype	statoacoustic	SA-5
wt_72h_1	wildtype	statoacoustic	SA-6
wt_72h_1	wildtype	statoacoustic	SA-7
wt_72h_1	wildtype	statoacoustic	SA-8
wt_72h_1	wildtype	statoacoustic	SA-9
wt_72h_1	wildtype	statoacoustic	SA-10
wt_72h_1	wildtype	statoacoustic	SA-11
wt_72h_1	wildtype	trigeminal	tg-1
wt_72h_1	wildtype	trigeminal	tg-2
wt_72h_1	wildtype	trigeminal	tg-3
wt_72h_1	wildtype	trigeminal	tg-4
wt_72h_1	wildtype	trigeminal	tg-5
wt_72h_1	wildtype	trigeminal	tg-6
wt_72h_1	wildtype	trigeminal	tg-7
wt_72h_1	wildtype	trigeminal	tg-8
wt_72h_1	wildtype	trigeminal	tg-9
wt_72h_1	wildtype	trigeminal	tg-10
wt_72h_2	wildtype	posterior lateral line	pll-1
wt_72h_2	wildtype	statoacoustic	SA-1
wt_72h_2	wildtype	statoacoustic	SA-2
wt_72h_2	wildtype	statoacoustic	SA-3
wt_72h_2	wildtype	statoacoustic	SA-4
wt_72h_2	wildtype	statoacoustic	SA-5
wt_72h_2	wildtype	trigeminal	tg-1
wt_72h_2	wildtype	trigeminal	tg-2
wt_72h_2	wildtype	trigeminal	tg-3
wt_72h_2	wildtype	trigeminal	tg-4
wt_72h_2	wildtype	trigeminal	tg-5
wt_72h_2	wildtype	trigeminal	tg-6
wt_72h_3	wildtype	statoacoustic	SA-1
wt_72h_3	wildtype	statoacoustic	SA-2
wt_72h_3	wildtype	statoacoustic	SA-3
wt_72h_3	wildtype	statoacoustic	SA-4
wt_72h_3	wildtype	statoacoustic	SA-5
wt_72h_3	wildtype	trigeminal	tg-1
wt_72h_3	wildtype	trigeminal	tg-2
wt_72h_3	wildtype	trigeminal	tg-3
wt_72h_3	wildtype	trigeminal	tg-4
wt_72h_3	wildtype	trigeminal	tg-5
wt_72h_3	wildtype	trigeminal	tg-6
wt_72h_3	wildtype	trigeminal	tg-7
wt_72h_4	wildtype	posterior lateral line	pll-1
wt_72h_4	wildtype	posterior lateral line	pll-2
wt_72h_4	wildtype	posterior lateral line	pll-3
wt_72h_4	wildtype	trigeminal	tg-1
wt_72h_4	wildtype	trigeminal	tg-2
wt_72h_4	wildtype	trigeminal	tg-3
wt_72h_4	wildtype	trigeminal	tg-4
wt_72h_4	wildtype	trigeminal	tg-5
wt_72h_4	wildtype	trigeminal	tg-6
wt_72h_4	wildtype	trigeminal	tg-7
wt_72h_4	wildtype	statoacoustic	SA-1
wt_72h_4	wildtype	statoacoustic	SA-2
wt_72h_4	wildtype	statoacoustic	SA-3
wt_72h_4	wildtype	statoacoustic	SA-4
wt_72h_4	wildtype	statoacoustic	SA-5
wt_72h_5	wildtype	posterior lateral line	pll-1
wt_72h_5	wildtype	trigeminal	tg-1
wt_72h_5	wildtype	trigeminal	tg-2
wt_72h_5	wildtype	trigeminal	tg-3
wt_72h_5	wildtype	trigeminal	tg-4
wt_72h_5	wildtype	trigeminal	tg-5
wt_72h_5	wildtype	trigeminal	tg-6
wt_72h_5	wildtype	trigeminal	tg-7
wt_72h_5	wildtype	trigeminal	tg-8
wt_72h_5	wildtype	trigeminal	tg-9
wt_72h_5	wildtype	trigeminal	tg-10
wt_72h_5	wildtype	trigeminal	tg-11
wt_72h_5	wildtype	statoacoustic	SA-1
wt_72h_5	wildtype	statoacoustic	SA-2
wt_72h_5	wildtype	statoacoustic	SA-3
wt_72h_5	wildtype	statoacoustic	SA-4
wt_72h_5	wildtype	statoacoustic	SA-5
wt_72h_5	wildtype	statoacoustic	SA-6
wt_72h_5	wildtype	statoacoustic	SA-7
wt_72h_6	wildtype	posterior lateral line	pll-1
wt_72h_6	wildtype	posterior lateral line	pll-2
wt_72h_6	wildtype	posterior lateral line	pll-3
wt_72h_6	wildtype	trigeminal	tg-1
wt_72h_6	wildtype	trigeminal	tg-2
wt_72h_6	wildtype	trigeminal	tg-3
wt_72h_6	wildtype	trigeminal	tg-4
wt_72h_6	wildtype	statoacoustic	SA-1
wt_72h_6	wildtype	statoacoustic	SA-2
wt_72h_6	wildtype	statoacoustic	SA-3
wt_72h_6	wildtype	statoacoustic	SA-4
wt_72h_6	wildtype	statoacoustic	SA-5
wt_72h_6	wildtype	statoacoustic	SA-6
wt_72h_6	wildtype	statoacoustic	SA-7
wt_72h_6	wildtype	statoacoustic	SA-8
wt_72h_7	wildtype	trigeminal	tg-1
wt_72h_7	wildtype	trigeminal	tg-2
wt_72h_7	wildtype	trigeminal	tg-3
wt_72h_7	wildtype	trigeminal	tg-4
wt_72h_7	wildtype	trigeminal	tg-5
wt_72h_7	wildtype	trigeminal	tg-6
wt_72h_7	wildtype	trigeminal	tg-7
wt_72h_7	wildtype	statoacoustic	SA-1
wt_72h_7	wildtype	statoacoustic	SA-2
wt_72h_7	wildtype	statoacoustic	SA-3
wt_72h_7	wildtype	statoacoustic	SA-4
wt_72h_7	wildtype	statoacoustic	SA-5
wt_72h_7	wildtype	statoacoustic	SA-6
wt_72h_7	wildtype	statoacoustic	SA-7
wt_72h_8	wildtype	trigeminal	tg-1
wt_72h_8	wildtype	trigeminal	tg-2
wt_72h_8	wildtype	trigeminal	tg-3
wt_72h_8	wildtype	trigeminal	tg-4
wt_72h_8	wildtype	trigeminal	tg-5
wt_72h_8	wildtype	trigeminal	tg-6
wt_72h_8	wildtype	trigeminal	tg-7
wt_72h_8	wildtype	trigeminal	tg-8
wt_72h_8	wildtype	trigeminal	tg-9
wt_72h_8	wildtype	trigeminal	tg-10
wt_72h_8	wildtype	posterior lateral line	pll-1
wt_72h_8	wildtype	posterior lateral line	pll-2
wt_72h_8	wildtype	posterior lateral line	pll-3
wt_72h_8	wildtype	posterior lateral line	pll-4
wt_72h_8	wildtype	statoacoustic	SA-1
wt_72h_8	wildtype	statoacoustic	SA-2
wt_72h_8	wildtype	statoacoustic	SA-3
wt_72h_8	wildtype	statoacoustic	SA-4
wt_72h_8	wildtype	statoacoustic	SA-5
wt_72h_8	wildtype	statoacoustic	SA-6
wt_72h_8	wildtype	statoacoustic	SA-7
wt_72h_9	wildtype	trigeminal	tg-1
wt_72h_9	wildtype	trigeminal	tg-2
wt_72h_9	wildtype	trigeminal	tg-3
wt_72h_9	wildtype	trigeminal	tg-4
wt_72h_9	wildtype	trigeminal	tg-5
wt_72h_9	wildtype	trigeminal	tg-6
wt_72h_9	wildtype	trigeminal	tg-7
wt_72h_9	wildtype	trigeminal	tg-8
wt_72h_9	wildtype	trigeminal	tg-9
wt_72h_9	wildtype	trigeminal	tg-10
wt_72h_9	wildtype	posterior lateral line	pll-1
wt_72h_9	wildtype	posterior lateral line	pll-2
wt_72h_9	wildtype	vagal ganglia	vg-1
wt_72h_9	wildtype	statoacoustic	SA-1
wt_72h_9	wildtype	statoacoustic	SA-2
wt_72h_9	wildtype	statoacoustic	SA-3
wt_72h_9	wildtype	statoacoustic	SA-4
wt_72h_9	wildtype	statoacoustic	SA-5
wt_72h_9	wildtype	statoacoustic	SA-6
wt_72h_9	wildtype	statoacoustic	SA-7
wt_72h_9	wildtype	statoacoustic	SA-8
wt_72h_9	wildtype	statoacoustic	SA-9
wt_72h_9	wildtype	statoacoustic	SA-10
wt_72h_10	wildtype	trigeminal	tg-1
wt_72h_10	wildtype	trigeminal	tg-2
wt_72h_10	wildtype	trigeminal	tg-3
wt_72h_10	wildtype	trigeminal	tg-4
wt_72h_10	wildtype	trigeminal	tg-5
wt_72h_10	wildtype	trigeminal	tg-6
wt_72h_10	wildtype	trigeminal	tg-7
wt_72h_10	wildtype	trigeminal	tg-8
wt_72h_10	wildtype	trigeminal	tg-9
wt_72h_10	wildtype	trigeminal	tg-10
wt_72h_10	wildtype	trigeminal	tg-11
wt_72h_10	wildtype	trigeminal	tg-12
wt_72h_10	wildtype	posterior lateral line	pll-1
wt_72h_10	wildtype	statoacoustic	SA-1
wt_72h_10	wildtype	statoacoustic	SA-2
wt_72h_10	wildtype	statoacoustic	SA-3
wt_72h_10	wildtype	statoacoustic	SA-4
wt_72h_10	wildtype	statoacoustic	SA-5
wt_72h_10	wildtype	statoacoustic	SA-6
wt_72h_10	wildtype	statoacoustic	SA-7
wt_72h_10	wildtype	statoacoustic	SA-8
wt_72h_10	wildtype	statoacoustic	SA-9
wt_72h_10	wildtype	statoacoustic	SA-10
wt_72h_11	wildtype	trigeminal	tg-1
wt_72h_11	wildtype	trigeminal	tg-2
wt_72h_11	wildtype	trigeminal	tg-3
wt_72h_11	wildtype	trigeminal	tg-4
wt_72h_11	wildtype	trigeminal	tg-5
wt_72h_11	wildtype	trigeminal	tg-6
wt_72h_11	wildtype	trigeminal	tg-7
wt_72h_11	wildtype	trigeminal	tg-8
wt_72h_11	wildtype	trigeminal	tg-9
wt_72h_11	wildtype	trigeminal	tg-10
wt_72h_11	wildtype	trigeminal	tg-11
wt_72h_11	wildtype	posterior lateral line	pll-1
wt_72h_11	wildtype	vagal ganglia	vg-1
wt_72h_11	wildtype	statoacoustic	SA-1
wt_72h_11	wildtype	statoacoustic	SA-2
wt_72h_11	wildtype	statoacoustic	SA-3
wt_72h_11	wildtype	statoacoustic	SA-4
wt_72h_11	wildtype	statoacoustic	SA-5
wt_72h_11	wildtype	statoacoustic	SA-6
wt_72h_11	wildtype	statoacoustic	SA-7
wt_72h_12	wildtype	trigeminal	tg-1
wt_72h_12	wildtype	trigeminal	tg-2
wt_72h_12	wildtype	trigeminal	tg-3
wt_72h_12	wildtype	trigeminal	tg-4
wt_72h_12	wildtype	trigeminal	tg-5
wt_72h_12	wildtype	trigeminal	tg-6
wt_72h_12	wildtype	trigeminal	tg-7
wt_72h_12	wildtype	trigeminal	tg-8
wt_72h_12	wildtype	trigeminal	tg-9
wt_72h_12	wildtype	trigeminal	tg-10
wt_72h_12	wildtype	trigeminal	tg-11
wt_72h_12	wildtype	trigeminal	tg-12
wt_72h_12	wildtype	posterior lateral line	pll-1
wt_72h_12	wildtype	posterior lateral line	pll-2
wt_72h_12	wildtype	vagal ganglia	vg-1
wt_72h_12	wildtype	statoacoustic	SA-1
wt_72h_12	wildtype	statoacoustic	SA-2
wt_72h_12	wildtype	statoacoustic	SA-3
wt_72h_12	wildtype	statoacoustic	SA-4
wt_72h_12	wildtype	statoacoustic	SA-5
wt_72h_12	wildtype	statoacoustic	SA-6
wt_72h_12	wildtype	statoacoustic	SA-7
wt_72h_12	wildtype	statoacoustic	SA-8
wt_72h_12	wildtype	statoacoustic	SA-9
wt_72h_12	wildtype	statoacoustic	SA-10
inj_72h_1	injected	vagal ganglia	vg-1
inj_72h_1	injected	trigeminal	tg-1
inj_72h_1	injected	trigeminal	tg-2
inj_72h_1	injected	trigeminal	tg-3
inj_72h_1	injected	trigeminal	tg-4
inj_72h_1	injected	statoacoustic	SA-1
inj_72h_1	injected	statoacoustic	SA-2
inj_72h_1	injected	statoacoustic	SA-3
inj_72h_1	injected	statoacoustic	SA-4
inj_72h_1	injected	statoacoustic	SA-5
inj_72h_2	injected	vagal ganglia	vg-1
inj_72h_2	injected	vagal ganglia	vg-2
inj_72h_2	injected	statoacoustic	SA-1
inj_72h_2	injected	statoacoustic	SA-2
inj_72h_2	injected	statoacoustic	SA-3
inj_72h_2	injected	statoacoustic	SA-4
inj_72h_2	injected	statoacoustic	SA-5
inj_72h_3	injected	vagal ganglia	vg-1
inj_72h_3	injected	vagal ganglia	vg-2
inj_72h_3	injected	vagal ganglia	vg-3
inj_72h_3	injected	statoacoustic	SA-1
inj_72h_3	injected	statoacoustic	SA-2
inj_72h_3	injected	statoacoustic	SA-3
inj_72h_3	injected	statoacoustic	SA-4
inj_72h_3	injected	statoacoustic	SA-5
inj_72h_3	injected	statoacoustic	SA-6
inj_72h_3	injected	statoacoustic	SA-7
inj_72h_4	injected	statoacoustic	SA-1
inj_72h_4	injected	statoacoustic	SA-2
inj_72h_4	injected	statoacoustic	SA-3
inj_72h_4	injected	statoacoustic	SA-4
inj_72h_4	injected	statoacoustic	SA-5
inj_72h_4	injected	statoacoustic	SA-6
inj_72h_5	injected	statoacoustic	SA-1
inj_72h_5	injected	statoacoustic	SA-2
inj_72h_5	injected	statoacoustic	SA-3
inj_72h_5	injected	statoacoustic	SA-4
inj_72h_5	injected	statoacoustic	SA-5
inj_72h_6	injected	statoacoustic	SA-1
inj_72h_6	injected	statoacoustic	SA-2
inj_72h_6	injected	statoacoustic	SA-3
inj_72h_6	injected	statoacoustic	SA-4
inj_72h_6	injected	statoacoustic	SA-5
inj_72h_6	injected	statoacoustic	SA-6
inj_72h_7	injected	vagal ganglia	vg-1
inj_72h_7	injected	vagal ganglia	vg-2
inj_72h_7	injected	statoacoustic	SA-1
inj_72h_7	injected	statoacoustic	SA-2
inj_72h_7	injected	statoacoustic	SA-3
inj_72h_7	injected	statoacoustic	SA-4
inj_72h_right_8	injected	statoacoustic	SA-1
inj_72h_right_8	injected	statoacoustic	SA-2
inj_72h_right_8	injected	statoacoustic	SA-3
inj_72h_right_8	injected	statoacoustic	SA-4
inj_72h_right_8	injected	statoacoustic	SA-5

## Sheet: EDF8j
Image	condition	Ganglia	area_mm2
wt_72h_1	control_inj	statoacoustic	2.19
wt_72h_1	control_inj	trigeminal	2.31
wt_72h_1	control_inj	vagal	1.09
wt_72h_1	control_inj	epis	0.481
wt_72h_1	control_inj	pLL	1.27
wt_72h_1	control_inj	epi_comb	1.571
wt_72h_2	control_inj	statoacoustic	3.43
wt_72h_2	control_inj	trigeminal	1.9
wt_72h_2	control_inj	vagal	1.64
wt_72h_2	control_inj	epis	1.24
wt_72h_2	control_inj	epi_comb	2.88
wt_72h_2	control_inj	pLL	1.38
wt_72h_3	control_inj	statoacoustic	2.69
wt_72h_3	control_inj	trigeminal	2.06
wt_72h_3	control_inj	vagal	2
wt_72h_3	control_inj	epis	0.779
wt_72h_3	control_inj	epi_comb	2.779
wt_72h_3	control_inj	pLL	1.3
wt_72h_4	control_inj	statoacoustic	3.08
wt_72h_4	control_inj	trigeminal	2.42
wt_72h_4	control_inj	vagal	1.55
wt_72h_4	control_inj	epis	0.201
wt_72h_4	control_inj	epi_comb	1.751
wt_72h_4	control_inj	pLL	1.47
wt_72h_5	control_inj	statoacoustic	2.51
wt_72h_5	control_inj	trigeminal	2.67
wt_72h_5	control_inj	vagal	1.95
wt_72h_5	control_inj	epis	0.2
wt_72h_5	control_inj	epi_comb	2.15
wt_72h_5	control_inj	pLL	1.35
wt_72h_6	control_inj	statoacoustic	2.42
wt_72h_6	control_inj	trigeminal	2.35
wt_72h_6	control_inj	vagal	1.91
wt_72h_6	control_inj	epis	0.258
wt_72h_6	control_inj	epi_comb	2.168
wt_72h_6	control_inj	pLL	1.42
wt_72h_7	control_inj	statoacoustic	2.67
wt_72h_7	control_inj	trigeminal	2.39
wt_72h_7	control_inj	vagal	1.28
wt_72h_7	control_inj	epis	0.144
wt_72h_7	control_inj	epi_comb	1.424
wt_72h_7	control_inj	pLL	1.36
wt_72h_8	control_inj	statoacoustic	2.7
wt_72h_8	control_inj	trigeminal	2.46
wt_72h_8	control_inj	vagal	1.88
wt_72h_8	control_inj	epis	0.178
wt_72h_8	control_inj	epi_comb	2.058
wt_72h_8	control_inj	pLL	1.41
wt_72h_9	control_inj	statoacoustic	2.7
wt_72h_9	control_inj	trigeminal	2.96
wt_72h_9	control_inj	vagal	2.16
wt_72h_9	control_inj	epis	0.386
wt_72h_9	control_inj	epi_comb	2.546
wt_72h_9	control_inj	pLL	1.8
wt_72h_10	control_inj	statoacoustic	2.65
wt_72h_10	control_inj	trigeminal	2.71
wt_72h_10	control_inj	vagal	1.35
wt_72h_10	control_inj	epis	0.148
wt_72h_10	control_inj	epi_comb	1.498
wt_72h_10	control_inj	pLL	1.15
wt_72h_11	control_inj	statoacoustic	2.27
wt_72h_11	control_inj	trigeminal	2.07
wt_72h_11	control_inj	vagal	1.28
wt_72h_11	control_inj	epis	0.115
wt_72h_11	control_inj	epi_comb	1.395
wt_72h_11	control_inj	pLL	1.29
wt_72h_12	control_inj	statoacoustic	3.03
wt_72h_12	control_inj	trigeminal	2.57
wt_72h_12	control_inj	vagal	1.5
wt_72h_12	control_inj	epis	0.326
wt_72h_12	control_inj	epi_comb	1.826
wt_72h_12	control_inj	pLL	1.88
inj_72h_1	tfap2a;foxd3_crispant	statoacoustic	3.05
inj_72h_1	tfap2a;foxd3_crispant	trigeminal	1.45
inj_72h_1	tfap2a;foxd3_crispant	vagal	1.27
inj_72h_1	tfap2a;foxd3_crispant	epis	0.31
inj_72h_1	tfap2a;foxd3_crispant	epi_comb	1.58
inj_72h_1	tfap2a;foxd3_crispant	pLL	1.27
inj_72h_2	tfap2a;foxd3_crispant	statoacoustic	2.73
inj_72h_2	tfap2a;foxd3_crispant	trigeminal	1.42
inj_72h_2	tfap2a;foxd3_crispant	vagal	1.11
inj_72h_2	tfap2a;foxd3_crispant	epis	0
inj_72h_2	tfap2a;foxd3_crispant	epi_comb	1.11
inj_72h_2	tfap2a;foxd3_crispant	pLL	1.39
inj_72h_3	tfap2a;foxd3_crispant	statoacoustic	2.46
inj_72h_3	tfap2a;foxd3_crispant	trigeminal	0.578
inj_72h_3	tfap2a;foxd3_crispant	vagal	1.15
inj_72h_3	tfap2a;foxd3_crispant	epis	0
inj_72h_3	tfap2a;foxd3_crispant	epi_comb	1.15
inj_72h_3	tfap2a;foxd3_crispant	pLL	0.88
inj_72h_4	tfap2a;foxd3_crispant	statoacoustic	3.19
inj_72h_4	tfap2a;foxd3_crispant	trigeminal	1.58
inj_72h_4	tfap2a;foxd3_crispant	vagal	0.96
inj_72h_4	tfap2a;foxd3_crispant	epis	0.2
inj_72h_4	tfap2a;foxd3_crispant	epi_comb	1.16
inj_72h_4	tfap2a;foxd3_crispant	pLL	0.74
inj_72h_5	tfap2a;foxd3_crispant	statoacoustic	2
inj_72h_5	tfap2a;foxd3_crispant	trigeminal	1.1
inj_72h_5	tfap2a;foxd3_crispant	vagal	0.72
inj_72h_5	tfap2a;foxd3_crispant	epis	0
inj_72h_5	tfap2a;foxd3_crispant	epi_comb	0.72
inj_72h_5	tfap2a;foxd3_crispant	pLL	0.99
inj_72h_6	tfap2a;foxd3_crispant	statoacoustic	2.45
inj_72h_6	tfap2a;foxd3_crispant	trigeminal	1.89
inj_72h_6	tfap2a;foxd3_crispant	vagal	1.42
inj_72h_6	tfap2a;foxd3_crispant	epis	0
inj_72h_6	tfap2a;foxd3_crispant	epi_comb	1.42
inj_72h_6	tfap2a;foxd3_crispant	pLL	0.67
inj_72h_7	tfap2a;foxd3_crispant	statoacoustic	2.85
inj_72h_7	tfap2a;foxd3_crispant	trigeminal	1
inj_72h_7	tfap2a;foxd3_crispant	vagal	1.11
inj_72h_7	tfap2a;foxd3_crispant	epis	0
inj_72h_7	tfap2a;foxd3_crispant	epi_comb	1.11
inj_72h_7	tfap2a;foxd3_crispant	pLL	0.76
inj_72h_8	tfap2a;foxd3_crispant	statoacoustic	2.12
inj_72h_8	tfap2a;foxd3_crispant	trigeminal	0.85
inj_72h_8	tfap2a;foxd3_crispant	vagal	0.78
inj_72h_8	tfap2a;foxd3_crispant	epis	0
inj_72h_8	tfap2a;foxd3_crispant	epi_comb	0.78
inj_72h_8	tfap2a;foxd3_crispant	pLL	1.13
